# Supplementary material for: Single-cell new RNA sequencing reveals principles of transcription at the resolution of individual bursts
Source: Nat Cell Biol. 2024 Aug 28;26(10):1725–33. doi: 10.1038/s41556-024-01486-9 (PMC11469958; doi:10.1038/s41556-024-01486-9)
Supplement: Supplementary file 4 — Gene pairs with highest amount of observed co-bursting. [file 41556_2024_1486_MOESM4_ESM.xlsx]

## Sheet: Table S1
Supplemental Table 1. Gene-pairs in close proximity on the linear chromosome with highest amount of co-bursting in cis (as compared to co-bursting in trans)
Gene 1	Gene 2	cis correlation	trans correlation	cis-trans correlation
Gm49257	Gm18787	0.559878	0.169783	0.390095
Rian	Meg3	0.374529	0.124642	0.249887
Dio3	Dio3os	0.401136	0.21371	0.187426
Serpina3i	Serpina3h	0.435953	0.251939	0.184014
Gzmd	Gzme	0.350075	0.17762	0.172456
Gm37899	Rian	0.208737	0.056358	0.152379
B830012L14Rik	Rian	0.248696	0.0969265	0.15177
Selenok-ps8	Gm48228	0.160113	0.0245429	0.13557
B830012L14Rik	Gm37899	0.197986	0.0624791	0.135507
Ccl7	Ccl2	0.83037	0.699146	0.131224
Col4a2	Col4a1	0.628836	0.503924	0.124912
Mirg	B830012L14Rik	0.193647	0.0700233	0.123624
Gm28438	Gm10222	0.179241	0.0635829	0.115658
Mt1	Mt2	0.548591	0.435135	0.113456
Gzme	Mcpt8	0.237102	0.128856	0.108245
Mfap1a	Mfap1b	0.222564	0.116895	0.105669
Serpina3g	Serpina3f	0.270699	0.167522	0.103177
Mipol1	Prps1l3	0.201398	0.100235	0.101163
Mirg	Gm37899	0.139674	0.0470591	0.0926149
Nme1	Gm20390	0.627041	0.539244	0.0877972
Gm13339	Gm13340	0.144611	0.0576995	0.0869115
Gm15264	Tuft1	0.304598	0.218663	0.0859348
Cd55	Gm15675	0.227431	0.142029	0.0854021
Ptgs2os2	Ptgs2	0.341509	0.26497	0.0765397
Lyz1	Lyz2	0.0935225	0.0172231	0.0762994
Tns4	Igfbp4	0.203209	0.13336	0.0698492
Tnfrsf23	Tnfrsf22	0.213349	0.14868	0.0646691
Fan1	Gm20457	0.0682912	0.00456386	0.0637274
C530043K16Rik	Apbb2	0.209857	0.14674	0.0631176
Gm49338	Gm16536	0.0750025	0.0133025	0.0616999
Bdkrb1	Bdkrb2	0.17055	0.111471	0.0590793
Gm38211	Col5a2	0.416701	0.358587	0.0581133
Synj2bp	Gm20498	0.120822	0.0629261	0.0578964
Fabp4	Pmp2	0.118252	0.0611516	0.0571002
Timp3	Syn3	0.201424	0.145005	0.0564194
Zfp764	9130019O22Rik	0.0946093	0.040022	0.0545874
Vat1l	Nudt7	0.131172	0.076627	0.0545453
Steap1	Steap2	0.201026	0.146707	0.0543188
9130019O22Rik	Zfp747	0.108953	0.055239	0.0537138
Rasl11a	Usp12	0.206348	0.155767	0.0505815
Loxl3	Dok1	0.328323	0.27842	0.0499029
Hivep2	Aig1	0.192347	0.142724	0.0496229
Zfp874b	Zfp874a	0.110183	0.0617688	0.0484138
Ccl8	Ccl7	0.464852	0.416904	0.0479476
Snora73b	Snhg3	0.111491	0.0635827	0.0479085
Gzmd	Mcpt8	0.197886	0.150574	0.0473118
Gm43426	Slit2	0.207072	0.161243	0.0458295
Syne3	Gm28875	0.143946	0.0991288	0.0448172
Ccl8	Ccl2	0.444949	0.401038	0.0439117
Gbp2	Gbp3	0.112352	0.0684604	0.0438912
E430018J23Rik	Zfp747	0.0453558	0.00222994	0.0431258
Selenok-ps5	Gm48228	0.0626722	0.0195816	0.0430907
AW146154	Gm20449	0.0451297	0.00215699	0.0429727
Gm48878	Avpr1a	0.1743	0.132061	0.0422393
Cdkn2b	Cdkn2a	0.256773	0.214822	0.0419513
Clca3b	Clca3a1	0.0896082	0.0479365	0.0416717
Hoxa11os	Hoxa10	0.141303	0.100456	0.0408469
