# Supplementary material for: Single-cell new RNA sequencing reveals principles of transcription at the resolution of individual bursts
Source: Nat Cell Biol. 2024 Aug 28;26(10):1725–33. doi: 10.1038/s41556-024-01486-9 (PMC11469958; doi:10.1038/s41556-024-01486-9)
Supplement: Supplementary file 5 — Numerical source data. [file 41556_2024_1486_MOESM5_ESM.xlsx]

## Sheet: Overview
This excel worksheet contain numerical source data, for larger source data datasets and additional files, please see the full data deposit at zenodo: https://doi.org/10.5281/zenodo.12092003.

## Sheet: Figure 1
Figure 1a							Figure 1f
downsampling	method	Number of Genes	Gene Std	Number of Cells			index	fraction_new	total_total	condition
5000	NASC-seq 2	1017.83557951482	4.77993359461308	742			AACGGACTCGAACCGAATGA	0.14946300715990454	120672.0	Treated
10000	NASC-seq 2	1666.06072874494	6.95721718570856	741			AACGGACTCGACAAGTGCAA	0.13356118407804354	178772.0	Treated
20000	NASC-seq 2	2579.00541271989	9.84157095576298	739			AACGGACTCGACCACCATAA	0.09398809387346493	130857.0	Treated
50000	NASC-seq 2	4088.70013568521	13.5125644763106	737			AACGGACTCGACCTACTCAA	0.13484917081677483	119274.0	Treated
100000	NASC-seq 2	5267.11428571429	17.9333785363702	735			AACGGACTCGACGGAGGTCT	0.14093959731543623	130077.0	Treated
200000	NASC-seq 2	6319.56884561892	22.6945217727608	719			AACGGACTCGACGTAGACTA	0.15235500536726534	159299.0	Treated
500000	NASC-seq 2	7458.56172839506	28.6194998419176	648			AACGGACTCGACTAGTATCG	0.020084011551588343	167596.0	Untreated
5000	NASC-seq 1	763.54347826087	22.3634592988803	138			AACGGACTCGAGAAGGCTCA	0.1136760426770126	128875.0	Treated
10000	NASC-seq 1	1189.16911764706	33.1731569094748	136			AACGGACTCGAGCATCAGAA	0.1506853312130253	137087.0	Treated
20000	NASC-seq 1	1733.02941176471	49.1123971468005	136			AACGGACTCGAGCGATACGG	0.14825261888319344	102811.0	Treated
50000	NASC-seq 1	2574.16417910448	77.6083863446547	134			AACGGACTCGAGGTATCCAA	0.13366480365827102	137770.0	Treated
100000	NASC-seq 1	3282.39534883721	106.140881278657	129			AACGGACTCGAGTCCTCGTC	0.14013359424669525	121113.0	Treated
200000	NASC-seq 1	3932.2578125	135.600524046969	128			AACGGACTCGATCACTCACA	0.13835897375970646	171149.0	Treated
500000	NASC-seq 1	4740.224	173.518891363076	125			AACGGACTCGATCCGAACAA	0.12296770537375841	130579.0	Treated
							AACGGACTCGATCGCCTATA	0.12773927392739273	121200.0	Treated
Figure 1d			Figure 1e				AACGGACTCGATCGGTGCAA	0.10624121208643003	174245.0	Treated
Index	Signal-to-noise	Condition	length	power	count		AACGGACTCGCAACGGTCTA	0.09585564255029103	111501.0	Treated
AACGGACTCGAACCGAATGA	18.57037068712158	Treated	278.0	0.800000011920929	3.0		AACGGACTCGCACGTAAGGT	0.13670606842587196	96104.0	Treated
AACGGACTCGACAAGTGCAA	20.414581632314096	Treated	394.0	0.8899999856948853	1.0		AACGGACTCGCAGTGGAGCT	0.1100004698364969	85136.0	Treated
AACGGACTCGACCACCATAA	14.358922933603331	Treated	564.0	0.9399999976158142	1.0		AACGGACTCGCATGCTGTTA	0.019983119155287003	178901.0	Untreated
AACGGACTCGACCTACTCAA	18.071939447144548	Treated	202.0	0.6600000262260437	3.0		AACGGACTCGCCTGATTCGA	0.1367515508791171	175062.0	Treated
AACGGACTCGACGGAGGTCT	26.040930219478003	Treated	495.0	0.8999999761581421	4.0		AACGGACTCGCGAACCACAA	0.10521881885341514	92588.0	Treated
AACGGACTCGACGTAGACTA	28.04508092648285	Treated	381.0	0.8199999928474426	5.0		AACGGACTCGCGGATTCCTG	0.121952577090059	143728.0	Treated
AACGGACTCGACTAGTATCG	4.61044605338527	Untreated	419.0	0.8299999833106995	2.0		AACGGACTCGCGTTCAACCG	0.024921148738379813	48192.0	Untreated
AACGGACTCGAGAAGGCTCA	17.738655829381752	Treated	327.0	0.7799999713897705	7.0		AACGGACTCGCTAAGACCAA	0.17342396395419954	129169.0	Treated
AACGGACTCGAGCATCAGAA	25.580917481834394	Treated	375.0	0.800000011920929	26.0		AACGGACTCGCTAGGCATCC	0.10030464647124644	122437.0	Treated
AACGGACTCGAGCGATACGG	24.352808964473475	Treated	265.0	0.7699999809265137	10.0		AACGGACTCGCTCCGCAGTT	0.13106306709980955	151759.0	Treated
AACGGACTCGAGGTATCCAA	29.220796286342967	Treated	556.0	0.9399999976158142	2.0		AACGGACTCGCTCTGACGAA	0.12483537468721191	121488.0	Treated
AACGGACTCGAGTCCTCGTC	18.790592604027758	Treated	352.0	0.800000011920929	5.0		AACGGACTCGCTTCTCCTTA	0.11581725730699065	128815.0	Treated
AACGGACTCGATCACTCACA	28.379125219891726	Treated	317.0	0.800000011920929	2.0		AACGGACTCGGACCACCTGA	0.1241283435181468	134514.0	Treated
AACGGACTCGATCCGAACAA	17.207430658395605	Treated	377.0	0.8199999928474426	31.0		AACGGACTCGGATACCTACA	0.06545079202529279	123039.0	Treated
AACGGACTCGATCGCCTATA	21.92064799908733	Treated	377.0	0.7799999713897705	122.0		AACGGACTCGGCCGAACCAA	0.1724974873297265	93526.0	Treated
AACGGACTCGATCGGTGCAA	18.167364610818456	Treated	593.0	0.8899999856948853	3.0		AACGGACTCGGCGTCACCAA	0.1031134053879658	123980.0	Treated
AACGGACTCGCAACGGTCTA	12.217805152307134	Treated	547.0	0.8500000238418579	6.0		AACGGACTCGGGAGTAACAA	0.1004195225714961	135392.0	Treated
AACGGACTCGCACGTAAGGT	19.218688841966586	Treated	270.0	0.5899999737739563	14.0		AACGGACTCGGGAGTCATCG	0.14465833614769785	88830.0	Treated
AACGGACTCGCAGTGGAGCT	12.53620720753058	Treated	204.0	0.5600000023841858	3.0		AACGGACTCGGTAGTGGCTT	0.14480632529946266	172893.0	Treated
AACGGACTCGCATGCTGTTA	3.8346640861829324	Untreated	486.0	0.7699999809265137	27.0		AACGGACTCGGTCACATCCG	0.020740386911870076	104675.0	Treated
AACGGACTCGCCTGATTCGA	24.80038281714834	Treated	338.0	0.47999998927116394	2.0		AACGGACTCGGTCCTCCACA	0.13382335630860984	152918.0	Treated
AACGGACTCGCGAACCACAA	13.709112115412253	Treated	271.0	0.5299999713897705	9.0		AACGGACTCGGTGTACTCAA	0.1355845906180974	133555.0	Treated
AACGGACTCGCGGATTCCTG	25.463167608098853	Treated	271.0	0.7300000190734863	7.0		AACGGACTCGGTGTTCAGTT	0.10774511907316027	163135.0	Treated
AACGGACTCGCGTTCAACCG	4.051128576475845	Untreated	226.0	0.6000000238418579	5.0		AACGGACTCGGTTCTAACTC	0.1068014261224404	95083.0	Treated
AACGGACTCGCTAAGACCAA	25.006733642381896	Treated	346.0	0.5099999904632568	3.0		AACGGACTCGTAACCTAGGA	0.1259864748681492	155858.0	Treated
AACGGACTCGCTAGGCATCC	15.392929120024988	Treated	370.0	0.5699999928474426	6.0		AACGGACTCGTACAACCTCA	0.020052280680840917	117443.0	Untreated
AACGGACTCGCTCCGCAGTT	21.09856555578184	Treated	261.0	0.5799999833106995	9.0		AACGGACTCGTATGTGGTGA	0.09328208277420186	131901.0	Treated
AACGGACTCGCTCTGACGAA	19.958902715186	Treated	267.0	0.5899999737739563	9.0		AACGGACTCGTATTCGGCCG	0.14072395821649955	133737.0	Treated
AACGGACTCGCTTCTCCTTA	19.406934282923046	Treated	376.0	0.7400000095367432	88.0		AACGGACTCGTCGTGGCCAA	0.11253596221635262	101843.0	Treated
AACGGACTCGGACCACCTGA	21.784431050110193	Treated	126.0	0.3400000035762787	6.0		AACGGACTCGTCTGGTACAA	0.12398676195500984	20849.0	Treated
AACGGACTCGGATACCTACA	8.738769405057056	Treated	374.0	0.7200000286102295	48.0		AACGGACTCGTCTTGCTGTG	0.020744976972518852	197590.0	Untreated
AACGGACTCGGCCGAACCAA	23.418748997556737	Treated	377.0	0.7200000286102295	159.0		AACGGACTCGTGGCGCAGTT	0.13929426246324284	146230.0	Treated
AACGGACTCGGCGTCACCAA	12.930759943755012	Treated	374.0	0.7699999809265137	90.0		AACGGACTCGTTCTGTCTGA	0.1376263584814207	171239.0	Treated
AACGGACTCGGGAGTAACAA	14.710588853626913	Treated	499.0	0.7799999713897705	13.0		AACGGACTCGTTGTCACGTT	0.1059228781934743	135863.0	Treated
AACGGACTCGGGAGTCATCG	19.9292611619876	Treated	472.0	0.7699999809265137	24.0		AACTACCACTAAGGCTGCTG	0.09979796861594664	36133.0	Treated
AACGGACTCGGTAGTGGCTT	27.243815141740075	Treated	205.0	0.44999998807907104	7.0		AACTACCACTAATCTCGCAA	0.08607124123789996	41942.0	Treated
AACGGACTCGGTCACATCCG	4.3349753220694875	Treated	321.0	0.7400000095367432	3.0		AACTACCACTAATGTGAGCC	0.1135454902988988	61024.0	Treated
AACGGACTCGGTCCTCCACA	15.103141847975492	Treated	187.0	0.5099999904632568	7.0		AACTACCACTACATCGGCCT	0.09482284330985916	36352.0	Treated
AACGGACTCGGTGTACTCAA	22.824248625098544	Treated	158.0	0.41999998688697815	5.0		AACTACCACTACGCCAACGA	0.08758006915707726	17641.0	Treated
AACGGACTCGGTGTTCAGTT	17.019125884958452	Treated	103.0	0.2800000011920929	7.0		AACTACCACTACGGTACGTT	0.1138973000252334	31704.0	Treated
AACGGACTCGGTTCTAACTC	14.54329816602458	Treated	627.0	0.9300000071525574	4.0		AACTACCACTAGATGCTTGA	0.14099835935088773	61561.0	Treated
AACGGACTCGTAACCTAGGA	33.2117589219644	Treated	336.0	0.8199999928474426	4.0		AACTACCACTAGCTCTCGAA	0.09404112231960753	18141.0	Treated
AACGGACTCGTACAACCTCA	4.197791791899211	Untreated	169.0	0.550000011920929	1.0		AACTACCACTAGCTGAATCA	0.10232670616482131	57893.0	Treated
AACGGACTCGTATGTGGTGA	14.475823942728493	Treated	158.0	0.5199999809265137	5.0		AACTACCACTAGGATTAAGG	0.1319714533851905	52966.0	Treated
AACGGACTCGTATTCGGCCG	20.608406843037226	Treated	202.0	0.7599999904632568	1.0		AACTACCACTAGGCCAGGAT	0.15210680242634314	36928.0	Treated
AACGGACTCGTCGTGGCCAA	17.732097519285276	Treated	127.0	0.5600000023841858	2.0		AACTACCACTAGGTAGTGCG	0.12753452276790808	52574.0	Treated
AACGGACTCGTCTGGTACAA	15.161437111954216	Treated	572.0	0.9200000166893005	4.0		AACTACCACTAGGTCGGTTA	0.12028136577550816	39948.0	Treated
AACGGACTCGTCTTGCTGTG	5.161464776043086	Untreated	288.0	0.6399999856948853	5.0		AACTACCACTATAGGACACA	0.02107447040838611	27474.0	Untreated
AACGGACTCGTGGCGCAGTT	22.67168140727326	Treated	303.0	0.6800000071525574	4.0		AACTACCACTATCCTTGTAC	0.08128534432640981	56763.0	Treated
AACGGACTCGTTCTGTCTGA	27.145541708898545	Treated	345.0	0.7699999809265137	17.0		AACTACCACTATGGATCGAA	0.022358447976809942	42087.0	Untreated
AACGGACTCGTTGTCACGTT	13.595283377595663	Treated	379.0	0.7699999809265137	36.0		AACTACCACTATTCAGACGA	0.14980868782354265	22215.0	Treated
AACTACCACTAAGGCTGCTG	16.004897825458123	Treated	360.0	0.7699999809265137	31.0		AACTACCACTATTGATGCTC	0.1137320818145763	52949.0	Treated
AACTACCACTAATCTCGCAA	11.02548218223147	Treated	352.0	0.7699999809265137	27.0		AACTACCACTCAAGTCTCGG	0.11869771147802222	45182.0	Treated
AACTACCACTAATGTGAGCC	15.642355416760635	Treated	493.0	0.8500000238418579	4.0		AACTACCACTCAGAGGATTA	0.12526665086513392	42190.0	Treated
AACTACCACTACATCGGCCT	13.656683980285251	Treated	378.0	0.7900000214576721	80.0		AACTACCACTCAGATCACCA	0.10369667187849006	35816.0	Treated
AACTACCACTACGCCAACGA	10.158975569678082	Treated	372.0	0.7900000214576721	11.0		AACTACCACTCAGCTGCTTC	0.13128213773918906	59315.0	Treated
AACTACCACTACGGTACGTT	21.65774884708209	Treated	209.0	0.5400000214576721	6.0		AACTACCACTCCAAGGCCTT	0.12014898803165995	36513.0	Treated
AACTACCACTAGATGCTTGA	33.52297923633489	Treated	218.0	0.5899999737739563	8.0		AACTACCACTCCATGTTCGG	0.13889441900590616	30138.0	Treated
AACTACCACTAGCTCTCGAA	15.25032747250231	Treated	180.0	0.5199999809265137	4.0		AACTACCACTCCGTATTCTG	0.0938337801608579	26856.0	Treated
AACTACCACTAGCTGAATCA	14.82866674802951	Treated	82.0	0.30000001192092896	1.0		AACTACCACTCGAGGACGAA	0.1319645642968576	35896.0	Treated
AACTACCACTAGGATTAAGG	18.09505634350128	Treated	107.0	0.36000001430511475	12.0		AACTACCACTCGAGTCATAA	0.1006092715231788	37750.0	Treated
AACTACCACTAGGCCAGGAT	21.303021570586747	Treated	67.0	0.25	2.0		AACTACCACTCTCGTTGCGT	0.0941820135801866	40942.0	Treated
AACTACCACTAGGTAGTGCG	28.169530733370852	Treated	172.0	0.41999998688697815	10.0		AACTACCACTCTCTGCGCTT	0.1403842921965156	53553.0	Treated
AACTACCACTAGGTCGGTTA	23.854315444967007	Treated	593.0	0.8199999928474426	3.0		AACTACCACTGAACTCTCAA	0.12306075175675939	51373.0	Treated
AACTACCACTATAGGACACA	2.5893485579849234	Untreated	107.0	0.20999999344348907	6.0		AACTACCACTGACAATACCA	0.0890139176784128	33770.0	Treated
AACTACCACTATCCTTGTAC	10.395616192820713	Treated	240.0	0.5	6.0		AACTACCACTGATTCTCGAA	0.07633422401964324	41541.0	Treated
AACTACCACTATGGATCGAA	3.4546831033095295	Untreated	458.0	0.7900000214576721	11.0		AACTACCACTGCTCTTATTG	0.1335687492271122	72779.0	Treated
AACTACCACTATTCAGACGA	16.66010183940095	Treated	579.0	0.8199999928474426	11.0		AACTACCACTGCTTAGTGAA	0.07646811673830839	30941.0	Treated
AACTACCACTATTGATGCTC	15.280249504670456	Treated	739.0	0.9300000071525574	2.0		AACTACCACTGCTTGCCTGA	0.0768911765423365	40993.0	Treated
AACTACCACTCAAGTCTCGG	24.258450851075494	Treated	247.0	0.49000000953674316	11.0		AACTACCACTGGCAGTTAGA	0.10079137316288372	45996.0	Treated
AACTACCACTCAGAGGATTA	21.846411227608417	Treated	143.0	0.4000000059604645	9.0		AACTACCACTGGCTTCTATA	0.08388928957807429	44368.0	Treated
AACTACCACTCAGATCACCA	13.660420054227316	Treated	509.0	0.7099999785423279	1.0		AACTACCACTGGTGAGATAA	0.09818924956038211	42082.0	Treated
AACTACCACTCAGCTGCTTC	20.02624994977087	Treated	447.0	0.6499999761581421	2.0		AACTACCACTGTAAGTGGAA	0.07762619372442019	14660.0	Treated
AACTACCACTCCAAGGCCTT	22.054860197944926	Treated	215.0	0.4699999988079071	6.0		AACTACCACTGTACTCCTGG	0.020673762392652277	60318.0	Untreated
AACTACCACTCCATGTTCGG	18.01425913484395	Treated	479.0	0.7900000214576721	15.0		AACTACCACTGTCGCTACAG	0.10555760198913344	43436.0	Treated
AACTACCACTCCGTATTCTG	12.125243490510723	Treated	184.0	0.6399999856948853	8.0		AACTACCACTGTGACGATCG	0.12998426340636726	41305.0	Treated
AACTACCACTCGAGGACGAA	19.113072734978136	Treated	86.0	0.27000001072883606	2.0		AACTACCACTTACCGTTGAA	0.020917716251456473	54069.0	Untreated
AACTACCACTCGAGTCATAA	13.333892001534986	Treated	376.0	0.7799999713897705	100.0		AACTACCACTTACGACACTT	0.02084876314620056	81012.0	Untreated
AACTACCACTCTCGTTGCGT	18.231847485091745	Treated	406.0	0.7799999713897705	10.0		AACTACCACTTACTCAACTC	0.09192274102808863	49237.0	Treated
AACTACCACTCTCTGCGCTT	16.016084560758383	Treated	293.0	0.5	6.0		AACTACCACTTATCACTGTC	0.10087457222010973	36818.0	Treated
AACTACCACTGAACTCTCAA	23.752634222004737	Treated	264.0	0.6299999952316284	3.0		AACTACCACTTATGCAAGGA	0.06726210924081072	29110.0	Treated
AACTACCACTGACAATACCA	14.043168329982775	Treated	224.0	0.5699999928474426	4.0		AACTACCACTTCCGTGTTCA	0.08589247651377595	50668.0	Treated
AACTACCACTGATTCTCGAA	10.458589807540827	Treated	158.0	0.4300000071525574	2.0		AACTACCACTTCGACACGAA	0.11541846695471275	24996.0	Treated
AACTACCACTGCTCTTATTG	22.78228583682719	Treated	157.0	0.4300000071525574	4.0		AACTACCACTTCGGCATTAA	0.0929726368159204	35376.0	Treated
AACTACCACTGCTTAGTGAA	9.616079280033906	Treated	467.0	0.8199999928474426	7.0		AACTACCACTTGACAAGCCA	0.11296965089019831	31566.0	Treated
AACTACCACTGCTTGCCTGA	10.578475918431245	Treated	247.0	0.44999998807907104	8.0		AACTACCACTTGATACCAGA	0.09423152387181165	38225.0	Treated
AACTACCACTGGCAGTTAGA	20.17242398734823	Treated	494.0	0.8600000143051147	3.0		AACTACCACTTGCTATCTAG	0.09452560546909503	56609.0	Treated
AACTACCACTGGCTTCTATA	12.199125906871524	Treated	207.0	0.5299999713897705	8.0		AACTACCACTTGGTGAACCT	0.14281714785651795	28575.0	Treated
AACTACCACTGGTGAGATAA	19.617748334728795	Treated	167.0	0.44999998807907104	3.0		AACTACCACTTGTTGGTGCA	0.022370504410766795	44210.0	Untreated
AACTACCACTGTAAGTGGAA	18.393573002769884	Treated	554.0	0.8899999856948853	4.0		AACTACCACTTGTTGTCGCC	0.1386996904024768	56525.0	Treated
AACTACCACTGTACTCCTGG	3.1483515320634075	Untreated	378.0	0.7799999713897705	149.0		AACTACCACTTTACATGTCC	0.1289344661102586	53438.0	Treated
AACTACCACTGTCGCTACAG	13.917342475061988	Treated	349.0	0.7799999713897705	14.0		AACTACCACTTTCAGGTGTA	0.09381303256081999	24293.0	Treated
AACTACCACTGTGACGATCG	25.986157793575295	Treated	362.0	0.7799999713897705	17.0		AACTAGCGTAAACTAGCTGA	0.10288895483897377	97717.0	Treated
AACTACCACTTACCGTTGAA	3.0158293180767233	Untreated	350.0	0.7799999713897705	9.0		AACTAGCGTAAAGGCTGCTG	0.12435843586407548	97613.0	Treated
AACTACCACTTACGACACTT	3.343395464063635	Untreated	352.0	0.7799999713897705	13.0		AACTAGCGTAAATCTCGCAA	0.06574822012457027	118969.0	Treated
AACTACCACTTACTCAACTC	12.453944359176983	Treated	264.0	0.5799999833106995	2.0		AACTAGCGTAACAGACCACG	0.12753665404408196	41196.0	Treated
AACTACCACTTATCACTGTC	14.000631685383823	Treated	162.0	0.47999998927116394	4.0		AACTAGCGTAACCACGTTCA	0.08295891897390685	117962.0	Treated
AACTACCACTTATGCAAGGA	10.876754961082868	Treated	199.0	0.5799999833106995	6.0		AACTAGCGTAACCTTCCACC	0.10033280986615568	138818.0	Treated
AACTACCACTTCCGTGTTCA	16.00806689996717	Treated	281.0	0.7200000286102295	6.0		AACTAGCGTAACGGCGCTAA	0.12568525059045307	92302.0	Treated
AACTACCACTTCGACACGAA	21.330814978064083	Treated	185.0	0.550000011920929	7.0		AACTAGCGTAACTTGAGCAA	0.12610317196558474	108324.0	Treated
AACTACCACTTCGGCATTAA	14.96176405055168	Treated	494.0	0.9100000262260437	2.0		AACTAGCGTAAGGATCTGGA	0.16401073273001798	103981.0	Treated
AACTACCACTTGACAAGCCA	16.62702507799891	Treated	319.0	0.7699999809265137	17.0		AACTAGCGTAATACACCGTG	0.13708175966806746	93995.0	Treated
AACTACCACTTGATACCAGA	15.607633082786938	Treated	490.0	0.9100000262260437	1.0		AACTAGCGTAATAGGACACA	0.02119404014623715	115976.0	Untreated
AACTACCACTTGCTATCTAG	14.299001371503577	Treated	167.0	0.5099999904632568	7.0		AACTAGCGTAATCTGGACTC	0.14413760640175735	101972.0	Treated
AACTACCACTTGGTGAACCT	27.195220132925286	Treated	175.0	0.5099999904632568	9.0		AACTAGCGTAATGGATCGAA	0.017638938246630764	146324.0	Untreated
AACTACCACTTGTTGGTGCA	3.171726304090232	Untreated	177.0	0.5099999904632568	13.0		AACTAGCGTAATTCGCGTAC	0.13672897007687598	148681.0	Treated
AACTACCACTTGTTGTCGCC	26.587691757939268	Treated	323.0	0.7699999809265137	18.0		AACTAGCGTACACCGAGCAA	0.020768406093395496	80218.0	Untreated
AACTACCACTTTACATGTCC	22.10858850736789	Treated	106.0	0.3100000023841858	7.0		AACTAGCGTACAGATCACCA	0.10515820146296599	116339.0	Treated
AACTACCACTTTCAGGTGTA	19.261237660203395	Treated	171.0	0.5	5.0		AACTAGCGTACCAACGGTGA	0.1310684895719946	91868.0	Treated
AACTAGCGTAAACTAGCTGA	15.016957650435014	Treated	107.0	0.3100000023841858	8.0		AACTAGCGTACCAGAGCGTA	0.12280080292832683	59283.0	Treated
AACTAGCGTAAAGGCTGCTG	20.864020424754663	Treated	149.0	0.4300000071525574	4.0		AACTAGCGTACCGTATTCTG	0.12701068820428496	103385.0	Treated
AACTAGCGTAAATCTCGCAA	8.439471329741718	Treated	202.0	0.550000011920929	6.0		AACTAGCGTACCTAGGTTAA	0.12569457984012478	82064.0	Treated
AACTAGCGTAACAGACCACG	16.408197340662802	Treated	261.0	0.7699999809265137	7.0		AACTAGCGTACCTGGATGTG	0.07673009561677553	84504.0	Treated
AACTAGCGTAACCACGTTCA	11.199234902637636	Treated	240.0	0.7300000190734863	5.0		AACTAGCGTACGAGTCATAA	0.15244181203076268	98431.0	Treated
AACTAGCGTAACCTTCCACC	12.600361948357772	Treated	239.0	0.7400000095367432	3.0		AACTAGCGTACGCATCACCT	0.15137389351698696	99753.0	Treated
AACTAGCGTAACGGCGCTAA	15.433362537234942	Treated	728.0	0.9599999785423279	1.0		AACTAGCGTACGCTCATATA	0.11852239152806825	120492.0	Treated
AACTAGCGTAACTTGAGCAA	21.488507029410037	Treated	271.0	0.7799999713897705	6.0		AACTAGCGTACGGATCATTA	0.021928120261796462	131247.0	Untreated
AACTAGCGTAAGGATCTGGA	22.462302745445438	Treated	318.0	0.7900000214576721	10.0		AACTAGCGTACGTTAATGGA	0.10388968617150902	147724.0	Treated
AACTAGCGTAATACACCGTG	20.321012947981245	Treated	110.0	0.5400000214576721	1.0		AACTAGCGTACTAGAGGCAA	0.17223266142808336	70248.0	Treated
AACTAGCGTAATAGGACACA	3.616842272183509	Untreated	931.0	0.9700000286102295	1.0		AACTAGCGTACTCGAGATAA	0.12700135497608053	144652.0	Treated
AACTAGCGTAATCTGGACTC	27.99723025949194	Treated	266.0	0.6100000143051147	13.0		AACTAGCGTACTCTATGCCG	0.1403866988915743	95992.0	Treated
AACTAGCGTAATGGATCGAA	3.443701662931557	Untreated	636.0	0.8299999833106995	2.0		AACTAGCGTAGAATAGCTTG	0.09706080512043119	47496.0	Treated
AACTAGCGTAATTCGCGTAC	31.65383765229198	Treated	90.0	0.25	4.0		AACTAGCGTAGACAATACCA	0.13089252972141716	118349.0	Treated
AACTAGCGTACACCGAGCAA	3.1125895814435105	Untreated	243.0	0.6100000143051147	4.0		AACTAGCGTAGACGTCCAGA	0.09383340665786773	136380.0	Treated
AACTAGCGTACAGATCACCA	32.148164341483366	Treated	690.0	0.8799999952316284	4.0		AACTAGCGTAGAGTGAGTCA	0.01870757918552036	70720.0	Untreated
AACTAGCGTACCAACGGTGA	19.58659011116733	Treated	459.0	0.7799999713897705	19.0		AACTAGCGTAGATGGTAGCG	0.148254097526214	98230.0	Treated
AACTAGCGTACCAGAGCGTA	14.633251378118308	Treated	385.0	0.7400000095367432	9.0		AACTAGCGTAGATTCTCGAA	0.12186336991071287	125214.0	Treated
AACTAGCGTACCGTATTCTG	34.51218391751571	Treated	479.0	0.7799999713897705	13.0		AACTAGCGTAGCAGAGTTAA	0.14419905896316393	117955.0	Treated
AACTAGCGTACCTAGGTTAA	20.332052402731815	Treated	253.0	0.5099999904632568	25.0		AACTAGCGTAGCTTAGTGAA	0.0559315082538706	19506.0	Treated
AACTAGCGTACCTGGATGTG	8.932673992327047	Treated	90.0	0.23999999463558197	2.0		AACTAGCGTAGCTTGCCTGA	0.04688882785559523	65538.0	Treated
AACTAGCGTACGAGTCATAA	42.07274258318845	Treated	770.0	0.9200000166893005	4.0		AACTAGCGTAGGTCATCTCG	0.09816091444446907	135339.0	Treated
AACTAGCGTACGCATCACCT	20.64611799270719	Treated	458.0	0.7699999809265137	52.0		AACTAGCGTAGGTGAGATAA	0.12739106016056032	30269.0	Treated
AACTAGCGTACGCTCATATA	14.922678285583629	Treated	185.0	0.36000001430511475	13.0		AACTAGCGTAGTGCCATGGA	0.108828717586876	113380.0	Treated
AACTAGCGTACGGATCATTA	4.25227068215693	Untreated	278.0	0.5099999904632568	16.0		AACTAGCGTAGTGGTTCTCC	0.12284676887646605	107687.0	Treated
AACTAGCGTACGTTAATGGA	12.044776393761143	Treated	576.0	0.8899999856948853	6.0		AACTAGCGTAGTGTAAGGAA	0.1457142857142857	105000.0	Treated
AACTAGCGTACTAGAGGCAA	21.232659469321625	Treated	349.0	0.8100000023841858	5.0		AACTAGCGTAGTTGGACAGG	0.10706256455957709	148119.0	Treated
AACTAGCGTACTCGAGATAA	24.495980088199268	Treated	244.0	0.5899999737739563	5.0		AACTAGCGTATACGTACCTA	0.0879638571416575	119083.0	Treated
AACTAGCGTACTCTATGCCG	24.144346002556073	Treated	355.0	0.7099999785423279	10.0		AACTAGCGTATATCACTGTC	0.11831959976456739	135920.0	Treated
AACTAGCGTAGAATAGCTTG	25.91556596500504	Treated	322.0	0.6600000262260437	12.0		AACTAGCGTATATCTCGAGA	0.09002488322346881	114535.0	Treated
AACTAGCGTAGACAATACCA	38.45564190079547	Treated	135.0	0.27000001072883606	14.0		AACTAGCGTATATGCAAGGA	0.09317408842837933	151716.0	Treated
AACTAGCGTAGACGTCCAGA	11.91468244210175	Treated	375.0	0.7699999809265137	132.0		AACTAGCGTATCCAAGCAGG	0.11642923443238226	123895.0	Treated
AACTAGCGTAGAGTGAGTCA	3.4808371216389093	Untreated	462.0	0.8700000047683716	5.0		AACTAGCGTATCCACTTAGA	0.15507596607818128	89382.0	Treated
AACTAGCGTAGATGGTAGCG	28.880496729684342	Treated	156.0	0.5600000023841858	3.0		AACTAGCGTATGAAGGTGAA	0.15794772457913317	78469.0	Treated
AACTAGCGTAGATTCTCGAA	20.611059974840032	Treated	218.0	0.5400000214576721	4.0		AACTAGCGTATGCTATCTAG	0.13277037883386297	112028.0	Treated
AACTAGCGTAGCAGAGTTAA	21.75991672276157	Treated	703.0	0.9100000262260437	2.0		AACTAGCGTATTGACGGCAA	0.08287193741453902	133833.0	Treated
AACTAGCGTAGCTTAGTGAA	7.901415980707312	Treated	356.0	0.7599999904632568	7.0		AACTAGCGTATTGTGAGCAA	0.12660001648591043	84921.0	Treated
AACTAGCGTAGCTTGCCTGA	8.401324180839367	Treated	281.0	0.6800000071525574	7.0		AAGCCTGTTAAAGGCTGCTG	0.13674465628984675	132539.0	Treated
AACTAGCGTAGGTCATCTCG	14.681890426586762	Treated	600.0	0.8500000238418579	6.0		AAGCCTGTTAAATCGATCCA	0.11063741599313143	135108.0	Treated
AACTAGCGTAGGTGAGATAA	19.561244995136544	Treated	532.0	0.800000011920929	13.0		AAGCCTGTTAAATCTCGCAA	0.11948348515051349	158524.0	Treated
AACTAGCGTAGTGCCATGGA	29.002881138454242	Treated	327.0	0.6100000143051147	16.0		AAGCCTGTTAACAGACCACG	0.12221255302947895	55158.0	Treated
AACTAGCGTAGTGGTTCTCC	18.73243521991246	Treated	325.0	0.6100000143051147	12.0		AAGCCTGTTAACATCGGCCT	0.1373578021034557	93180.0	Treated
AACTAGCGTAGTGTAAGGAA	27.497595612480197	Treated	315.0	0.5699999928474426	13.0		AAGCCTGTTAACCACGTTCA	0.1480274960814307	105906.0	Treated
AACTAGCGTAGTTGGACAGG	35.08799844738204	Treated	316.0	0.5699999928474426	8.0		AAGCCTGTTAACCTTCCACC	0.13501659119658277	218188.0	Treated
AACTAGCGTATACGTACCTA	14.274037782821999	Treated	313.0	0.550000011920929	12.0		AAGCCTGTTAACGCCAACGA	0.10426564560949686	78089.0	Treated
AACTAGCGTATATCACTGTC	17.626825431898688	Treated	209.0	0.36000001430511475	3.0		AAGCCTGTTAACGCCTTCAA	0.12682319698600647	148640.0	Treated
AACTAGCGTATATCTCGAGA	10.164579770144146	Treated	290.0	0.47999998927116394	4.0		AAGCCTGTTAACGGCGCTAA	0.12302717842750932	145667.0	Treated
AACTAGCGTATATGCAAGGA	19.9977445197538	Treated	283.0	0.44999998807907104	7.0		AAGCCTGTTAACTGTCTATC	0.14050882834094883	177270.0	Treated
AACTAGCGTATCCAAGCAGG	22.625926002337756	Treated	258.0	0.4300000071525574	5.0		AAGCCTGTTAAGCTCTCGAA	0.13962826803830922	126758.0	Treated
AACTAGCGTATCCACTTAGA	26.065562399824852	Treated	294.0	0.5	8.0		AAGCCTGTTAATAGGACACA	0.023317672437432588	109402.0	Untreated
AACTAGCGTATGAAGGTGAA	20.51641313639421	Treated	194.0	0.3400000035762787	10.0		AAGCCTGTTAATCATGGAGA	0.13589940595543729	106726.0	Treated
AACTAGCGTATGCTATCTAG	21.622511655816474	Treated	191.0	0.33000001311302185	15.0		AAGCCTGTTAATGGATCGAA	0.018257664504700136	174995.0	Untreated
AACTAGCGTATTGACGGCAA	12.419363588841641	Treated	483.0	0.7699999809265137	30.0		AAGCCTGTTACACCGAGCAA	0.02017778524214542	83359.0	Untreated
AACTAGCGTATTGTGAGCAA	36.28078715870054	Treated	140.0	0.27000001072883606	8.0		AAGCCTGTTACAGATCACCA	0.14161065912038676	161139.0	Treated
AAGCCTGTTAAAGGCTGCTG	29.32191157306247	Treated	629.0	0.8199999928474426	6.0		AAGCCTGTTACCGTATTCTG	0.1356383372029399	135242.0	Treated
AAGCCTGTTAAATCGATCCA	17.545991326345906	Treated	647.0	0.8500000238418579	5.0		AAGCCTGTTACCTGGATGTG	0.1622957333730691	80532.0	Treated
AAGCCTGTTAAATCTCGCAA	31.78826365677419	Treated	360.0	0.7099999785423279	18.0		AAGCCTGTTACGAGTCATAA	0.13278655756942698	155091.0	Treated
AAGCCTGTTAACAGACCACG	20.343338542480723	Treated	569.0	0.8100000023841858	8.0		AAGCCTGTTACGGATCATTA	0.01961019387545386	175164.0	Untreated
AAGCCTGTTAACATCGGCCT	21.34098290335682	Treated	431.0	0.7599999904632568	11.0		AAGCCTGTTACGTTAATGGA	0.13847776249426869	109050.0	Treated
AAGCCTGTTAACCACGTTCA	20.025206325814498	Treated	484.0	0.7699999809265137	35.0		AAGCCTGTTACTTGCCGCAA	0.1358339984038308	93975.0	Treated
AAGCCTGTTAACCTTCCACC	30.93281048172057	Treated	474.0	0.7599999904632568	13.0		AAGCCTGTTAGAAGGCGTTC	0.12750095627668792	128101.0	Treated
AAGCCTGTTAACGCCAACGA	38.72098316347673	Treated	399.0	0.7099999785423279	15.0		AAGCCTGTTAGAATAGCTTG	0.11216417511854389	168503.0	Treated
AAGCCTGTTAACGCCTTCAA	37.73398072048933	Treated	367.0	0.6800000071525574	23.0		AAGCCTGTTAGACAATACCA	0.13927396844896087	128617.0	Treated
AAGCCTGTTAACGGCGCTAA	28.591085865579657	Treated	285.0	0.550000011920929	14.0		AAGCCTGTTAGACGTCCAGA	0.14367348158329163	133873.0	Treated
AAGCCTGTTAACTGTCTATC	32.22869779642236	Treated	320.0	0.5699999928474426	13.0		AAGCCTGTTAGATTCTCGAA	0.138214063518953	133409.0	Treated
AAGCCTGTTAAGCTCTCGAA	29.422535081326465	Treated	289.0	0.5199999809265137	5.0		AAGCCTGTTAGCTTAGTGAA	0.13407223502985163	169170.0	Treated
AAGCCTGTTAATAGGACACA	5.686754851025713	Untreated	188.0	0.4000000059604645	4.0		AAGCCTGTTAGCTTGCCTGA	0.1284460150953051	125072.0	Treated
AAGCCTGTTAATCATGGAGA	21.566747157967878	Treated	299.0	0.6800000071525574	2.0		AAGCCTGTTAGGCTTCTATA	0.16125810908217203	133184.0	Treated
AAGCCTGTTAATGGATCGAA	4.260721579919502	Untreated	363.0	0.7400000095367432	3.0		AAGCCTGTTAGGTCATCTCG	0.16359568940633118	83144.0	Treated
AAGCCTGTTACACCGAGCAA	4.051452107288788	Untreated	199.0	0.4699999988079071	11.0		AAGCCTGTTAGGTGAGATAA	0.14134656883901597	139020.0	Treated
AAGCCTGTTACAGATCACCA	19.602225334470074	Treated	273.0	0.6600000262260437	8.0		AAGCCTGTTAGTCTATTAGG	0.14191020865033144	114354.0	Treated
AAGCCTGTTACCGTATTCTG	22.85442068586963	Treated	192.0	0.5899999737739563	6.0		AAGCCTGTTAGTGCACATAA	0.14378382894414904	167571.0	Treated
AAGCCTGTTACCTGGATGTG	28.927415968291815	Treated	143.0	0.3799999952316284	9.0		AAGCCTGTTAGTGGTTCTCC	0.12699695701787753	168256.0	Treated
AAGCCTGTTACGAGTCATAA	23.31612956555473	Treated	378.0	0.7699999809265137	258.0		AAGCCTGTTATACTCAACTC	0.14175417776367175	144934.0	Treated
AAGCCTGTTACGGATCATTA	4.6975170123308345	Untreated	370.0	0.7099999785423279	16.0		AAGCCTGTTATATCACTGTC	0.13211740864221744	152970.0	Treated
AAGCCTGTTACGTTAATGGA	28.709565760939373	Treated	456.0	0.7799999713897705	20.0		AAGCCTGTTATATCTCGAGA	0.14629118350819068	108660.0	Treated
AAGCCTGTTACTTGCCGCAA	25.455775931935896	Treated	382.0	0.7400000095367432	6.0		AAGCCTGTTATATGCAAGGA	0.14880142733487609	113218.0	Treated
AAGCCTGTTAGAAGGCGTTC	23.093498014359902	Treated	198.0	0.4000000059604645	15.0		AAGCCTGTTATCGGCATTAA	0.12999466776751467	116274.0	Treated
AAGCCTGTTAGAATAGCTTG	17.014376697533333	Treated	311.0	0.550000011920929	9.0		AAGCCTGTTATCGTATGGTA	0.12875237454370053	167927.0	Treated
AAGCCTGTTAGACAATACCA	29.31587323663295	Treated	376.0	0.6000000238418579	75.0		AAGCCTGTTATCTACGATCC	0.1639152685803323	74447.0	Treated
AAGCCTGTTAGACGTCCAGA	26.039177886308753	Treated	295.0	0.5699999928474426	9.0		AAGCCTGTTATGCTATCTAG	0.15243776446173335	111311.0	Treated
AAGCCTGTTAGATTCTCGAA	19.181064564912305	Treated	395.0	0.7400000095367432	9.0		AAGCCTGTTATTGACGGCAA	0.13687277649836152	121149.0	Treated
AAGCCTGTTAGCTTAGTGAA	30.636426831554427	Treated	362.0	0.699999988079071	4.0		AAGCCTGTTATTGTGAGCAA	0.16327672587676492	76845.0	Treated
AAGCCTGTTAGCTTGCCTGA	15.99032729232414	Treated	508.0	0.7799999713897705	10.0		AAGTACGAGAACACCTTCCG	0.11237542399552401	142985.0	Treated
AAGCCTGTTAGGCTTCTATA	20.266160975132824	Treated	678.0	0.8999999761581421	3.0		AAGTACGAGAACTAAGTCGG	0.17270568047461102	95573.0	Treated
AAGCCTGTTAGGTCATCTCG	22.793447240156183	Treated	370.0	0.7699999809265137	45.0		AAGTACGAGAAGCTAAGGAA	0.11947938214377388	132458.0	Treated
AAGCCTGTTAGGTGAGATAA	24.659579392072207	Treated	323.0	0.7099999785423279	9.0		AAGTACGAGAAGGAGCTTCC	0.019164414438474112	93611.0	Untreated
AAGCCTGTTAGTCTATTAGG	22.787293534226777	Treated	521.0	0.8299999833106995	2.0		AAGTACGAGACACAACCGAA	0.13270093839249286	88236.0	Treated
AAGCCTGTTAGTGCACATAA	25.42189600603324	Treated	373.0	0.7699999809265137	67.0		AAGTACGAGACCATAACCAA	0.14138737334372564	109055.0	Treated
AAGCCTGTTAGTGGTTCTCC	25.270006707927234	Treated	324.0	0.7099999785423279	8.0		AAGTACGAGACCATTCCTTA	0.16538736648493993	166367.0	Treated
AAGCCTGTTATACTCAACTC	24.687423396520998	Treated	337.0	0.7400000095367432	6.0		AAGTACGAGACGCATTACAA	0.13843517236833433	75855.0	Treated
AAGCCTGTTATATCACTGTC	23.115480882862457	Treated	274.0	0.6399999856948853	9.0		AAGTACGAGACGTGTCTCCA	0.16321163211632117	99999.0	Treated
AAGCCTGTTATATCTCGAGA	28.264458170061747	Treated	202.0	0.47999998927116394	7.0		AAGTACGAGACTGCCAGTAA	0.1366484670306594	119050.0	Treated
AAGCCTGTTATATGCAAGGA	24.753550361090483	Treated	217.0	0.5299999713897705	5.0		AAGTACGAGACTTCGTTACA	0.145685351590358	140220.0	Treated
AAGCCTGTTATCGGCATTAA	18.68033843358603	Treated	167.0	0.4000000059604645	7.0		AAGTACGAGAGCAAGCACCT	0.16861569020749553	102701.0	Treated
AAGCCTGTTATCGTATGGTA	22.487000505221566	Treated	160.0	0.4099999964237213	10.0		AAGTACGAGAGCTAGCGGAA	0.1444400474871389	123823.0	Treated
AAGCCTGTTATCTACGATCC	28.964704555679614	Treated	148.0	0.3700000047683716	5.0		AAGTACGAGAGCTTCGTACC	0.1533237291623791	116616.0	Treated
AAGCCTGTTATGCTATCTAG	31.542030187668228	Treated	331.0	0.7699999809265137	25.0		AAGTACGAGAGGCAACTCAA	0.12238423785475497	140590.0	Treated
AAGCCTGTTATTGACGGCAA	23.301472706137602	Treated	371.0	0.7099999785423279	15.0		AAGTACGAGAGGTCAGGTTC	0.15845665031332784	124949.0	Treated
AAGCCTGTTATTGTGAGCAA	25.508059025760023	Treated	584.0	0.8299999833106995	2.0		AAGTACGAGATACAGAGGAA	0.1515816268457487	96641.0	Treated
AAGTACGAGAACACCTTCCG	39.63781055607628	Treated	358.0	0.7200000286102295	11.0		AAGTACGAGATCCTCGTTAA	0.17036710224102358	77063.0	Treated
AAGTACGAGAACTAAGTCGG	24.548100477435828	Treated	353.0	0.7099999785423279	10.0		AAGTACGAGATGCACAAGTA	0.02067667455480735	109447.0	Untreated
AAGTACGAGAAGCTAAGGAA	29.880286719803106	Treated	322.0	0.6399999856948853	12.0		AAGTACGAGATTGTAGATCC	0.02099711523639647	90822.0	Treated
AAGTACGAGAAGGAGCTTCC	3.683429234935285	Untreated	102.0	0.20000000298023224	9.0		AAGTTATCGGAAGGCTGCTG	0.0891267589888347	143122.0	Treated
AAGTACGAGACACAACCGAA	24.21303111115375	Treated	354.0	0.6600000262260437	15.0		AAGTTATCGGAATCTCGCAA	0.09701365831572593	106016.0	Treated
AAGTACGAGACCATAACCAA	23.772946623347124	Treated	198.0	0.3799999952316284	16.0		AAGTTATCGGAATGTGAGCC	0.09859797504781624	113978.0	Treated
AAGTACGAGACCATTCCTTA	29.071273942700223	Treated	173.0	0.33000001311302185	18.0		AAGTTATCGGACATCGGCCT	0.1008916088772024	108007.0	Treated
AAGTACGAGACGCATTACAA	24.87123994933122	Treated	315.0	0.49000000953674316	5.0		AAGTTATCGGACGCCAACGA	0.10109638554216867	83000.0	Treated
AAGTACGAGACGTGTCTCCA	24.001479283561434	Treated	330.0	0.6200000047683716	6.0		AAGTTATCGGACGGCGCTAA	0.09014270674033828	130127.0	Treated
AAGTACGAGACTGCCAGTAA	30.663313147252083	Treated	141.0	0.23000000417232513	10.0		AAGTTATCGGACGGTACGTT	0.14556764082426937	115108.0	Treated
AAGTACGAGACTTCGTTACA	29.285387073855418	Treated	329.0	0.7699999809265137	16.0		AAGTTATCGGAGATGCTTGA	0.13820869565217392	115000.0	Treated
AAGTACGAGAGCAAGCACCT	29.0839686962035	Treated	492.0	0.8199999928474426	8.0		AAGTTATCGGAGCTCTCGAA	0.08926476409831936	138935.0	Treated
AAGTACGAGAGCTAGCGGAA	29.446450389787444	Treated	372.0	0.6899999976158142	24.0		AAGTTATCGGAGGATTAAGG	0.1246227438188834	118951.0	Treated
AAGTACGAGAGCTTCGTACC	39.75814715324671	Treated	434.0	0.7699999809265137	39.0		AAGTTATCGGAGGCCAGGAT	0.11654128725468926	170549.0	Treated
AAGTACGAGAGGCAACTCAA	29.761721490393032	Treated	359.0	0.6800000071525574	10.0		AAGTTATCGGAGGTAGTGCG	0.11299731500188037	114339.0	Treated
AAGTACGAGAGGTCAGGTTC	31.427098160821387	Treated	339.0	0.6499999761581421	6.0		AAGTTATCGGAGTATGTCCA	0.13333110457341535	149560.0	Treated
AAGTACGAGATACAGAGGAA	28.765255499710673	Treated	394.0	0.8299999833106995	4.0		AAGTTATCGGATAGGACACA	0.020573078939299525	101103.0	Untreated
AAGTACGAGATCCTCGTTAA	28.01266670625749	Treated	665.0	0.9300000071525574	3.0		AAGTTATCGGATCCTTGTAC	0.11187983485747298	141938.0	Treated
AAGTACGAGATGCACAAGTA	4.332729982211832	Untreated	336.0	0.7200000286102295	5.0		AAGTTATCGGATGGATCGAA	0.019465497629120282	156482.0	Untreated
AAGTACGAGATTGTAGATCC	5.740972872969145	Treated	452.0	0.8399999737739563	2.0		AAGTTATCGGATTCAGACGA	0.13974817164090791	84502.0	Treated
AAGTTATCGGAAGGCTGCTG	11.752199268490303	Treated	549.0	0.9200000166893005	7.0		AAGTTATCGGATTGATGCTC	0.10249465899753492	152125.0	Treated
AAGTTATCGGAATCTCGCAA	10.986212077040195	Treated	184.0	0.38999998569488525	19.0		AAGTTATCGGCAAGTCTCGG	0.1064461140223499	142551.0	Treated
AAGTTATCGGAATGTGAGCC	16.34848168183253	Treated	490.0	0.8799999952316284	5.0		AAGTTATCGGCACTGGAGGA	0.11500186169312528	118172.0	Treated
AAGTTATCGGACATCGGCCT	13.501610670238357	Treated	425.0	0.8399999737739563	8.0		AAGTTATCGGCAGATCACCA	0.08830263894837413	121412.0	Treated
AAGTTATCGGACGCCAACGA	14.257346803118882	Treated	334.0	0.800000011920929	3.0		AAGTTATCGGCAGCTGCTTC	0.11809389242821149	159949.0	Treated
AAGTTATCGGACGGCGCTAA	11.792473085970554	Treated	190.0	0.5	4.0		AAGTTATCGGCCAAGGCCTT	0.1204572014936009	140332.0	Treated
AAGTTATCGGACGGTACGTT	26.019587062930363	Treated	179.0	0.6600000262260437	3.0		AAGTTATCGGCCAGACATTA	0.10208012067258806	148501.0	Treated
AAGTTATCGGAGATGCTTGA	20.214717321731815	Treated	135.0	0.5099999904632568	4.0		AAGTTATCGGCCATGTTCGG	0.06714091892486525	109084.0	Treated
AAGTTATCGGAGCTCTCGAA	12.139591723378446	Treated	176.0	0.6399999856948853	2.0		AAGTTATCGGCCGTATTCTG	0.09898448412548605	132445.0	Treated
AAGTTATCGGAGGATTAAGG	29.926442271315324	Treated	181.0	0.6600000262260437	3.0		AAGTTATCGGCGAGTCATAA	0.08696842557033024	135141.0	Treated
AAGTTATCGGAGGCCAGGAT	25.527294251846115	Treated	124.0	0.49000000953674316	2.0		AAGTTATCGGCGTCACTACG	0.0820289994238525	41656.0	Treated
AAGTTATCGGAGGTAGTGCG	15.956360063685452	Treated	66.0	0.25	3.0		AAGTTATCGGCTCGTTGCGT	0.08626629837536012	134676.0	Treated
AAGTTATCGGAGTATGTCCA	26.062299905442348	Treated	96.0	0.33000001311302185	4.0		AAGTTATCGGCTCTCACTGG	0.09848935905069163	72221.0	Treated
AAGTTATCGGATAGGACACA	4.033413531868567	Untreated	643.0	0.9200000166893005	4.0		AAGTTATCGGCTCTGCGCTT	0.09589601883123529	185649.0	Treated
AAGTTATCGGATCCTTGTAC	12.313756779032266	Treated	317.0	0.7400000095367432	3.0		AAGTTATCGGGAACTCTCAA	0.09784211052929993	149915.0	Treated
AAGTTATCGGATGGATCGAA	3.8967420782935105	Untreated	124.0	0.33000001311302185	11.0		AAGTTATCGGGAATAGCTTG	0.08451889985494468	175795.0	Treated
AAGTTATCGGATTCAGACGA	20.34256071767098	Treated	230.0	0.6600000262260437	9.0		AAGTTATCGGGACAATACCA	0.10283884232168275	151752.0	Treated
AAGTTATCGGATTGATGCTC	14.141101366388638	Treated	260.0	0.3700000047683716	4.0		AAGTTATCGGGATTCTCGAA	0.10868172662092598	129571.0	Treated
AAGTTATCGGCAAGTCTCGG	33.650284661452794	Treated	197.0	0.25	5.0		AAGTTATCGGGCCTGTCCTA	0.08975087287048325	156667.0	Treated
AAGTTATCGGCACTGGAGGA	24.25812864977379	Treated	230.0	0.33000001311302185	7.0		AAGTTATCGGGCGATAAGAA	0.1327111469807935	116471.0	Treated
AAGTTATCGGCAGATCACCA	10.69697807862469	Treated	327.0	0.5899999737739563	12.0		AAGTTATCGGGCTCTTATTG	0.10296002091076585	156857.0	Treated
AAGTTATCGGCAGCTGCTTC	17.57321624490304	Treated	449.0	0.7300000190734863	5.0		AAGTTATCGGGCTTAGTGAA	0.09859642925079486	147196.0	Treated
AAGTTATCGGCCAAGGCCTT	28.997526139852557	Treated	341.0	0.550000011920929	25.0		AAGTTATCGGGGCAGTTAGA	0.11651831738518056	137738.0	Treated
AAGTTATCGGCCAGACATTA	14.634940879410843	Treated	379.0	0.5899999737739563	10.0		AAGTTATCGGGGCTTCTATA	0.0904311146704338	201037.0	Treated
AAGTTATCGGCCATGTTCGG	27.077461760154083	Treated	171.0	0.27000001072883606	2.0		AAGTTATCGGGGTGAGATAA	0.06913966365873667	117024.0	Treated
AAGTTATCGGCCGTATTCTG	13.233265249349206	Treated	252.0	0.4099999964237213	7.0		AAGTTATCGGGTAAGTGGAA	0.10344855872557544	121906.0	Treated
AAGTTATCGGCGAGTCATAA	12.630353901913118	Treated	219.0	0.36000001430511475	14.0		AAGTTATCGGGTCGCTACAG	0.1038243279760143	155426.0	Treated
AAGTTATCGGCGTCACTACG	12.07664892320981	Treated	365.0	0.6399999856948853	11.0		AAGTTATCGGTACCGTTGAA	0.020745906610066707	164900.0	Untreated
AAGTTATCGGCTCGTTGCGT	15.058210830371559	Treated	212.0	0.3799999952316284	12.0		AAGTTATCGGTACTCAACTC	0.08547569721115537	156875.0	Treated
AAGTTATCGGCTCTCACTGG	11.428209415949892	Treated	389.0	0.7099999785423279	9.0		AAGTTATCGGTATCACTGTC	0.09535037593984963	166250.0	Treated
AAGTTATCGGCTCTGCGCTT	18.657418919816806	Treated	417.0	0.7099999785423279	12.0		AAGTTATCGGTATGCAAGGA	0.0945086317564331	104382.0	Treated
AAGTTATCGGGAACTCTCAA	13.793914436830791	Treated	444.0	0.7799999713897705	26.0		AAGTTATCGGTCCGTGTTCA	0.11879319510898459	150480.0	Treated
AAGTTATCGGGAATAGCTTG	10.344867609205052	Treated	423.0	0.7699999809265137	30.0		AAGTTATCGGTCGACACGAA	0.10491150032434436	107910.0	Treated
AAGTTATCGGGACAATACCA	16.307191409975797	Treated	219.0	0.41999998688697815	7.0		AAGTTATCGGTCGGCATTAA	0.10854751531712682	116373.0	Treated
AAGTTATCGGGATTCTCGAA	14.218184675287361	Treated	425.0	0.7699999809265137	37.0		AAGTTATCGGTCGTATGGTA	0.10921531063064471	127885.0	Treated
AAGTTATCGGGCCTGTCCTA	12.28957790744417	Treated	426.0	0.7699999809265137	40.0		AAGTTATCGGTGACAAGCCA	0.11179917627838269	102219.0	Treated
AAGTTATCGGGCGATAAGAA	20.775205681047797	Treated	394.0	0.7699999809265137	27.0		AAGTTATCGGTGATACCAGA	0.1134685029660302	154078.0	Treated
AAGTTATCGGGCTCTTATTG	18.443673271542586	Treated	153.0	0.41999998688697815	2.0		AAGTTATCGGTGCTATCTAG	0.09633305762338021	181350.0	Treated
AAGTTATCGGGCTTAGTGAA	14.325497424049518	Treated	584.0	0.8899999856948853	1.0		AAGTTATCGGTGGTGAACCT	0.12039912957762196	107534.0	Treated
AAGTTATCGGGGCAGTTAGA	17.971827957870993	Treated	481.0	0.8199999928474426	8.0		AAGTTATCGGTGTCTGAGTA	0.11964179030170267	160688.0	Treated
AAGTTATCGGGGCTTCTATA	13.792986600224921	Treated	251.0	0.75	6.0		AAGTTATCGGTGTTGGTGCA	0.019963126804018426	186043.0	Untreated
AAGTTATCGGGGTGAGATAA	9.45844221263698	Treated	561.0	0.8399999737739563	4.0		AAGTTATCGGTTACATGTCC	0.1469084032231541	121620.0	Treated
AAGTTATCGGGTAAGTGGAA	13.610858117053079	Treated	429.0	0.800000011920929	4.0		AAGTTATCGGTTCAGGTGTA	0.11405999028799821	107084.0	Treated
AAGTTATCGGGTCGCTACAG	13.830859961725354	Treated	557.0	0.8199999928474426	7.0		AATCGTCGGAAACGCTCCGA	0.15118031972169305	60365.0	Treated
AAGTTATCGGTACCGTTGAA	4.354659730065037	Untreated	780.0	0.949999988079071	1.0		AATCGTCGGAACCACCATAA	0.11353420626070562	86987.0	Treated
AAGTTATCGGTACTCAACTC	11.898035905010762	Treated	659.0	0.949999988079071	3.0		AATCGTCGGAACCGTTACCG	0.1005286276112161	78316.0	Treated
AAGTTATCGGTATCACTGTC	14.633496027577083	Treated	553.0	0.9200000166893005	3.0		AATCGTCGGAACTAGTATCG	0.02147956202525214	78726.0	Untreated
AAGTTATCGGTATGCAAGGA	12.533529708813877	Treated	286.0	0.7699999809265137	19.0		AATCGTCGGAACTGTAATGG	0.13427953890489913	69400.0	Treated
AAGTTATCGGTCCGTGTTCA	21.98618630687988	Treated	174.0	0.6000000238418579	3.0		AATCGTCGGAAGAACAGTGA	0.04811188464068104	80583.0	Treated
AAGTTATCGGTCGACACGAA	15.675287400713717	Treated	233.0	0.6600000262260437	9.0		AATCGTCGGAAGAAGGCTCA	0.11013759791380621	101237.0	Treated
AAGTTATCGGTCGGCATTAA	14.883142979599418	Treated	221.0	0.5899999737739563	10.0		AATCGTCGGAAGCTGGTGAA	0.11104749831312491	97814.0	Treated
AAGTTATCGGTCGTATGGTA	13.812128254965975	Treated	185.0	0.6600000262260437	2.0		AATCGTCGGAAGTATGGCGG	0.10955840836825058	134604.0	Treated
AAGTTATCGGTGACAAGCCA	14.433859608054629	Treated	81.0	0.33000001311302185	4.0		AATCGTCGGAAGTTATCGGA	0.022032397520704204	95995.0	Untreated
AAGTTATCGGTGATACCAGA	15.776336916114499	Treated	231.0	0.6600000262260437	6.0		AATCGTCGGAATAGTGATGG	0.14109528494232715	70137.0	Treated
AAGTTATCGGTGCTATCTAG	14.902048332225148	Treated	60.0	0.20999999344348907	3.0		AATCGTCGGAATATCTGTCC	0.14597245949163948	77268.0	Treated
AAGTTATCGGTGGTGAACCT	19.212269579823428	Treated	329.0	0.6899999976158142	4.0		AATCGTCGGAATCACTCACA	0.12694391332058635	62760.0	Treated
AAGTTATCGGTGTCTGAGTA	23.69823476716641	Treated	314.0	0.6399999856948853	12.0		AATCGTCGGAATCGGTGCAA	0.11923149368996044	58399.0	Treated
AAGTTATCGGTGTTGGTGCA	3.733990331841904	Untreated	284.0	0.6700000166893005	3.0		AATCGTCGGAATGCGATGTA	0.14399260132961614	74608.0	Treated
AAGTTATCGGTTACATGTCC	18.77374138062957	Treated	321.0	0.6399999856948853	13.0		AATCGTCGGAATTGCTCCAA	0.11777422128798012	83728.0	Treated
AAGTTATCGGTTCAGGTGTA	16.65057388292192	Treated	207.0	0.47999998927116394	6.0		AATCGTCGGACAACGGTCTA	0.12219289612597298	89416.0	Treated
AATCGTCGGAAACGCTCCGA	19.700089606629113	Treated	208.0	0.47999998927116394	6.0		AATCGTCGGACAGTGGAGCT	0.11324030504624372	61630.0	Treated
AATCGTCGGAACCACCATAA	17.380055841505705	Treated	162.0	0.4099999964237213	5.0		AATCGTCGGACATACCATCA	0.12637759071938884	70685.0	Treated
AATCGTCGGAACCGTTACCG	15.918700735537463	Treated	155.0	0.3799999952316284	7.0		AATCGTCGGACCAACCTATA	0.1493208492680997	75830.0	Treated
AATCGTCGGAACTAGTATCG	3.36763633453534	Untreated	115.0	0.25999999046325684	5.0		AATCGTCGGACCACTTACCG	0.03475256579615893	68887.0	Treated
AATCGTCGGAACTGTAATGG	17.018966874282746	Treated	353.0	0.46000000834465027	2.0		AATCGTCGGACCATAAGTGG	0.13965769900738242	36167.0	Treated
AATCGTCGGAAGAACAGTGA	5.684256706874798	Treated	498.0	0.7400000095367432	5.0		AATCGTCGGACCGCACCTTA	0.12399569031860859	97455.0	Treated
AATCGTCGGAAGAAGGCTCA	20.6583038290141	Treated	175.0	0.33000001311302185	21.0		AATCGTCGGACCGCTATAGA	0.11510604904318276	69449.0	Treated
AATCGTCGGAAGCTGGTGAA	25.380522238111062	Treated	288.0	0.5099999904632568	17.0		AATCGTCGGACGAACCACAA	0.11956874518236034	98596.0	Treated
AATCGTCGGAAGTATGGCGG	25.813021622192217	Treated	425.0	0.6600000262260437	6.0		AATCGTCGGACGTTCAACCG	0.022064323111443532	34762.0	Untreated
AATCGTCGGAAGTTATCGGA	4.673092529874835	Untreated	336.0	0.550000011920929	8.0		AATCGTCGGACTCCTAATGG	0.1475586175103405	78091.0	Treated
AATCGTCGGAATAGTGATGG	21.161428687219885	Treated	516.0	0.7699999809265137	22.0		AATCGTCGGACTCTGACGAA	0.13372894423288087	42803.0	Treated
AATCGTCGGAATATCTGTCC	31.642603261900266	Treated	437.0	0.6600000262260437	6.0		AATCGTCGGACTTCCTGCTC	0.1353034180371958	61351.0	Treated
AATCGTCGGAATCACTCACA	35.27184957184501	Treated	809.0	0.8799999952316284	1.0		AATCGTCGGACTTCTCCTTA	0.12879667542626658	98178.0	Treated
AATCGTCGGAATCGGTGCAA	18.749035083034236	Treated	438.0	0.6600000262260437	3.0		AATCGTCGGAGACCACCTGA	0.11789765256569835	57041.0	Treated
AATCGTCGGAATGCGATGTA	21.843756102385672	Treated	358.0	0.5600000023841858	4.0		AATCGTCGGAGACCGGATAA	0.023414339394626033	52959.0	Treated
AATCGTCGGAATTGCTCCAA	16.074018802387094	Treated	370.0	0.7200000286102295	16.0		AATCGTCGGAGCAATAGGTA	0.13037734099758946	86288.0	Treated
AATCGTCGGACAACGGTCTA	19.25204134263229	Treated	350.0	0.5400000214576721	4.0		AATCGTCGGAGCCGATGGTT	0.13076767122634197	83851.0	Treated
AATCGTCGGACAGTGGAGCT	16.81217515679416	Treated	387.0	0.5799999833106995	5.0		AATCGTCGGAGCGAACATCG	0.11498403895140748	62026.0	Treated
AATCGTCGGACATACCATCA	28.300776244975932	Treated	237.0	0.4099999964237213	5.0		AATCGTCGGAGGACCTAGTC	0.09813898113916912	79795.0	Treated
AATCGTCGGACCAACCTATA	25.0924427950945	Treated	343.0	0.5400000214576721	5.0		AATCGTCGGAGGAGTAACAA	0.11506239034871572	101458.0	Treated
AATCGTCGGACCACTTACCG	4.690042787877667	Treated	532.0	0.7799999713897705	16.0		AATCGTCGGAGGAGTCATCG	0.13117071881606765	75680.0	Treated
AATCGTCGGACCATAAGTGG	21.946251410863685	Treated	390.0	0.7400000095367432	9.0		AATCGTCGGAGGCATGTCTT	0.1594651826184351	57141.0	Treated
AATCGTCGGACCGCACCTTA	18.90523108142584	Treated	522.0	0.7799999713897705	15.0		AATCGTCGGAGGTGGTGGAA	0.12741249591102388	67254.0	Treated
AATCGTCGGACCGCTATAGA	20.568903754410936	Treated	365.0	0.5600000023841858	2.0		AATCGTCGGAGTCACATCCG	0.1509746057404936	53201.0	Treated
AATCGTCGGACGAACCACAA	19.541834183510865	Treated	637.0	0.8199999928474426	6.0		AATCGTCGGAGTCCTCCACA	0.15523831167489618	48403.0	Treated
AATCGTCGGACGTTCAACCG	2.9801999441279907	Untreated	506.0	0.7799999713897705	19.0		AATCGTCGGAGTCTCGCTAA	0.13722299041861946	81721.0	Treated
AATCGTCGGACTCCTAATGG	20.058825005884806	Treated	116.0	0.2800000011920929	12.0		AATCGTCGGAGTGTTCAGTT	0.14260414793087703	72277.0	Treated
AATCGTCGGACTCTGACGAA	23.793283870904997	Treated	429.0	0.7300000190734863	13.0		AATCGTCGGAGTTCTAACTC	0.13805161631286886	113530.0	Treated
AATCGTCGGACTTCCTGCTC	20.183938914343507	Treated	235.0	0.33000001311302185	7.0		AATCGTCGGAGTTGTCTGCG	0.14640159668140726	76659.0	Treated
AATCGTCGGACTTCTCCTTA	20.534670623108017	Treated	477.0	0.7699999809265137	22.0		AATCGTCGGATAACCTGTTC	0.15128921250810434	80204.0	Treated
AATCGTCGGAGACCACCTGA	28.25178240164504	Treated	445.0	0.75	10.0		AATCGTCGGATACAACCTCA	0.023034163425039077	85091.0	Untreated
AATCGTCGGAGACCGGATAA	4.945652705481593	Treated	515.0	0.7699999809265137	27.0		AATCGTCGGATAGCACCACA	0.07565244569463979	63990.0	Treated
AATCGTCGGAGCAATAGGTA	29.526865186877963	Treated	374.0	0.6600000262260437	58.0		AATCGTCGGATATGTGGTGA	0.13315476460707315	110135.0	Treated
AATCGTCGGAGCCGATGGTT	27.056740795762067	Treated	273.0	0.44999998807907104	5.0		AATCGTCGGATCGTGGCCAA	0.15508012636885957	61091.0	Treated
AATCGTCGGAGCGAACATCG	18.31905595446658	Treated	378.0	0.6100000143051147	86.0		AATCGTCGGATCTAAGCGCG	0.10441558441558442	77000.0	Treated
AATCGTCGGAGGACCTAGTC	15.781893988303894	Treated	281.0	0.5799999833106995	5.0		AATCGTCGGATCTGTAACGC	0.11155721956746638	121794.0	Treated
AATCGTCGGAGGAGTAACAA	21.655392858306165	Treated	159.0	0.2800000011920929	8.0		AATCGTCGGATCTTGCTGTG	0.021960653420246605	101864.0	Untreated
AATCGTCGGAGGAGTCATCG	19.597451554774995	Treated	297.0	0.6399999856948853	8.0		AATCGTCGGATGACAGCTGG	0.15497092610977167	70510.0	Treated
AATCGTCGGAGGCATGTCTT	24.124513235408656	Treated	373.0	0.7300000190734863	26.0		AATCGTCGGATGTACCGTGC	0.16164726004868102	76005.0	Treated
AATCGTCGGAGGTGGTGGAA	21.43417188936544	Treated	289.0	0.6299999952316284	2.0		AATCGTCGGATGTCCTACTA	0.11724310299683416	84022.0	Treated
AATCGTCGGAGTCACATCCG	23.468596889513574	Treated	366.0	0.6899999976158142	13.0		AATCGTCGGATTCTGTCTGA	0.13698110138011443	73762.0	Treated
AATCGTCGGAGTCCTCCACA	25.18014910873621	Treated	392.0	0.7300000190734863	6.0		AATCGTCGGATTGGATTCCG	0.11733985052377524	98611.0	Treated
AATCGTCGGAGTCTCGCTAA	24.029533500148492	Treated	236.0	0.49000000953674316	8.0		AATCGTCGGATTGTCACGTT	0.1255287901281867	125286.0	Treated
AATCGTCGGAGTGTTCAGTT	28.895716332064364	Treated	337.0	0.6200000047683716	7.0		AATCGTCGGATTGTCCTGTA	0.10734247967479675	110208.0	Treated
AATCGTCGGAGTTCTAACTC	30.995258883316218	Treated	157.0	0.28999999165534973	13.0		ACACACTCCGAACGCTCCGA	0.12522946645348493	135096.0	Treated
AATCGTCGGAGTTGTCTGCG	22.446603887090255	Treated	540.0	0.7900000214576721	11.0		ACACACTCCGACCACCATAA	0.0991989268642899	105858.0	Treated
AATCGTCGGATAACCTGTTC	22.43041620348578	Treated	158.0	0.25	10.0		ACACACTCCGACCGTTACCG	0.11551716173141775	108235.0	Treated
AATCGTCGGATACAACCTCA	4.019293177001713	Untreated	81.0	0.23999999463558197	1.0		ACACACTCCGACTAGTATCG	0.02086596966110601	203633.0	Untreated
AATCGTCGGATAGCACCACA	29.89054708871883	Treated	378.0	0.6700000166893005	58.0		ACACACTCCGAGAACAGTGA	0.14689525210277152	130542.0	Treated
AATCGTCGGATATGTGGTGA	20.4805978662897	Treated	611.0	0.800000011920929	6.0		ACACACTCCGAGAAGGCTCA	0.14127909450661674	117505.0	Treated
AATCGTCGGATCGTGGCCAA	37.90052152430473	Treated	229.0	0.44999998807907104	13.0		ACACACTCCGAGCTGGTGAA	0.034840667272630056	149624.0	Treated
AATCGTCGGATCTAAGCGCG	27.691144681867748	Treated	376.0	0.6600000262260437	113.0		ACACACTCCGAGTATGGCGG	0.15401919991979146	159584.0	Treated
AATCGTCGGATCTGTAACGC	13.686100450838557	Treated	292.0	0.5099999904632568	17.0		ACACACTCCGAGTCCTCGTC	0.16261164735554587	105466.0	Treated
AATCGTCGGATCTTGCTGTG	4.210567113107225	Untreated	217.0	0.3700000047683716	3.0		ACACACTCCGAGTTATCGGA	0.020594946046559502	233164.0	Untreated
AATCGTCGGATGACAGCTGG	26.777649910304063	Treated	416.0	0.6600000262260437	5.0		ACACACTCCGATAGTGATGG	0.2140010997842731	118205.0	Treated
AATCGTCGGATGTACCGTGC	24.272595628431866	Treated	294.0	0.5299999713897705	4.0		ACACACTCCGATCACTCACA	0.027258507553792156	52424.0	Treated
AATCGTCGGATGTCCTACTA	15.548849882072988	Treated	262.0	0.46000000834465027	16.0		ACACACTCCGATCGCCTATA	0.18082584886983843	110117.0	Treated
AATCGTCGGATTCTGTCTGA	36.83938899881764	Treated	337.0	0.6100000143051147	12.0		ACACACTCCGATCGGTGCAA	0.1306339474094108	141242.0	Treated
AATCGTCGGATTGGATTCCG	18.942751844150084	Treated	209.0	0.3799999952316284	12.0		ACACACTCCGATGCGATGTA	0.15959944751381216	115840.0	Treated
AATCGTCGGATTGTCACGTT	27.10887081845466	Treated	205.0	0.4300000071525574	10.0		ACACACTCCGATTGCTCCAA	0.12301261159132776	141140.0	Treated
AATCGTCGGATTGTCCTGTA	15.864303146166009	Treated	229.0	0.5199999809265137	6.0		ACACACTCCGCAACGGTCTA	0.11733498690919113	101598.0	Treated
ACACACTCCGAACGCTCCGA	20.893341742105495	Treated	463.0	0.75	10.0		ACACACTCCGCATACCATCA	0.12418054584461297	167337.0	Treated
ACACACTCCGACCACCATAA	17.268632825867225	Treated	322.0	0.6299999952316284	7.0		ACACACTCCGCCAACCTATA	0.14559216693864796	144005.0	Treated
ACACACTCCGACCGTTACCG	15.91595626457412	Treated	375.0	0.6399999856948853	105.0		ACACACTCCGCCACTTACCG	0.15948804220101276	118291.0	Treated
ACACACTCCGACTAGTATCG	4.809520748079767	Untreated	377.0	0.6600000262260437	150.0		ACACACTCCGCCATAAGTGG	0.1310621599928654	56065.0	Treated
ACACACTCCGAGAACAGTGA	27.7274255331504	Treated	546.0	0.8199999928474426	4.0		ACACACTCCGCCGCACCTTA	0.10788418840990031	134218.0	Treated
ACACACTCCGAGAAGGCTCA	19.26565556698177	Treated	345.0	0.6600000262260437	6.0		ACACACTCCGCCGCTATAGA	0.15281646157222195	118482.0	Treated
ACACACTCCGAGCTGGTGAA	6.900812004440176	Treated	121.0	0.36000001430511475	4.0		ACACACTCCGCCGTGGTGAA	0.021067913283274176	143963.0	Untreated
ACACACTCCGAGTATGGCGG	22.947893582275903	Treated	488.0	0.8199999928474426	7.0		ACACACTCCGCGAACCACAA	0.1289259588432351	146270.0	Treated
ACACACTCCGAGTCCTCGTC	19.896568847747833	Treated	422.0	0.800000011920929	9.0		ACACACTCCGCGGATTCCTG	0.11294046782451561	109571.0	Treated
ACACACTCCGAGTTATCGGA	4.750300781397586	Untreated	405.0	0.7900000214576721	8.0		ACACACTCCGCGTCCATGTA	0.140095878451854	130582.0	Treated
ACACACTCCGATAGTGATGG	33.616943024575804	Treated	494.0	0.8199999928474426	5.0		ACACACTCCGCGTTCAACCG	0.02505396631142386	58833.0	Untreated
ACACACTCCGATCACTCACA	6.002204577416211	Treated	164.0	0.5099999904632568	11.0		ACACACTCCGCTCCTAATGG	0.13028264356085065	144033.0	Treated
ACACACTCCGATCGCCTATA	26.366700863799487	Treated	74.0	0.27000001072883606	2.0		ACACACTCCGCTCTGACGAA	0.13926684534564107	116783.0	Treated
ACACACTCCGATCGGTGCAA	17.554371547432147	Treated	126.0	0.4300000071525574	3.0		ACACACTCCGCTTCCTGCTC	0.1561883061652868	128153.0	Treated
ACACACTCCGATGCGATGTA	28.397038347737958	Treated	390.0	0.7699999809265137	29.0		ACACACTCCGCTTCTCCTTA	0.13333014530574322	146381.0	Treated
ACACACTCCGATTGCTCCAA	25.52344218289759	Treated	318.0	0.7400000095367432	4.0		ACACACTCCGGACCACCTGA	0.15312912641601223	115112.0	Treated
ACACACTCCGCAACGGTCTA	19.03437814922833	Treated	314.0	0.7099999785423279	11.0		ACACACTCCGGACCGGATAA	0.1395709938767077	159718.0	Treated
ACACACTCCGCATACCATCA	24.537125173815124	Treated	620.0	0.8600000143051147	6.0		ACACACTCCGGACGAGCGAA	0.1158607898907274	144501.0	Treated
ACACACTCCGCCAACCTATA	29.930808640474687	Treated	878.0	0.9599999785423279	1.0		ACACACTCCGGCAATAGGTA	0.11323522300488402	186117.0	Treated
ACACACTCCGCCACTTACCG	20.842249713996253	Treated	210.0	0.46000000834465027	13.0		ACACACTCCGGCCGATGGTT	0.16562828081166206	116206.0	Treated
ACACACTCCGCCATAAGTGG	36.777238661204244	Treated	799.0	0.9200000166893005	2.0		ACACACTCCGGCGAACATCG	0.16162509689480645	109655.0	Treated
ACACACTCCGCCGCACCTTA	17.331670763435383	Treated	153.0	0.36000001430511475	5.0		ACACACTCCGGCGTCACCAA	0.12325258568439987	153441.0	Treated
ACACACTCCGCCGCTATAGA	39.39286490592889	Treated	197.0	0.4399999976158142	10.0		ACACACTCCGGGACCTAGTC	0.11370535232221915	83347.0	Treated
ACACACTCCGCCGTGGTGAA	4.439313299215748	Untreated	373.0	0.6800000071525574	41.0		ACACACTCCGGGAGTAACAA	0.11901568995574628	119312.0	Treated
ACACACTCCGCGAACCACAA	21.79696071087408	Treated	728.0	0.8700000047683716	1.0		ACACACTCCGGGAGTCATCG	0.11900624585644998	143295.0	Treated
ACACACTCCGCGGATTCCTG	15.372693848095908	Treated	572.0	0.8100000023841858	9.0		ACACACTCCGGGCATGTCTT	0.1279757131401077	174580.0	Treated
ACACACTCCGCGTCCATGTA	33.838011561125136	Treated	598.0	0.8199999928474426	6.0		ACACACTCCGGGTGGTGGAA	0.14882080693852642	185169.0	Treated
ACACACTCCGCGTTCAACCG	4.580149805969197	Untreated	558.0	0.8100000023841858	7.0		ACACACTCCGGTCACATCCG	0.1376025513349457	168696.0	Treated
ACACACTCCGCTCCTAATGG	32.4720150968134	Treated	639.0	0.8399999737739563	2.0		ACACACTCCGGTCCTCCACA	0.14034765239662028	163209.0	Treated
ACACACTCCGCTCTGACGAA	38.36687568852863	Treated	608.0	0.8500000238418579	3.0		ACACACTCCGGTCTCGCTAA	0.12735878826128116	31690.0	Treated
ACACACTCCGCTTCCTGCTC	24.19315962007103	Treated	616.0	0.8600000143051147	6.0		ACACACTCCGGTGACTTACA	0.12774556688814592	94516.0	Treated
ACACACTCCGCTTCTCCTTA	24.589167197124123	Treated	560.0	0.8100000023841858	8.0		ACACACTCCGGTGTTCAGTT	0.1360732761714415	181123.0	Treated
ACACACTCCGGACCACCTGA	21.68928299796755	Treated	548.0	0.7900000214576721	8.0		ACACACTCCGGTTCTAACTC	0.11690793204958544	148108.0	Treated
ACACACTCCGGACCGGATAA	40.15487639106802	Treated	612.0	0.8500000238418579	5.0		ACACACTCCGTAACCTGTTC	0.16047875932661249	122901.0	Treated
ACACACTCCGGACGAGCGAA	42.17764751803052	Treated	634.0	0.8600000143051147	6.0		ACACACTCCGTACAACCTCA	0.025105254950881024	121847.0	Untreated
ACACACTCCGGCAATAGGTA	24.607391317724733	Treated	450.0	0.7599999904632568	10.0		ACACACTCCGTAGCACCACA	0.12754862595817906	134239.0	Treated
ACACACTCCGGCCGATGGTT	36.358152060798474	Treated	660.0	0.8799999952316284	3.0		ACACACTCCGTATGTGGTGA	0.13156130155518433	170012.0	Treated
ACACACTCCGGCGAACATCG	34.19504448357221	Treated	650.0	0.8700000047683716	3.0		ACACACTCCGTCGTGGCCAA	0.14629412510298498	126232.0	Treated
ACACACTCCGGCGTCACCAA	22.562260739145508	Treated	531.0	0.800000011920929	15.0		ACACACTCCGTCTAAGCGCG	0.15186172206735324	146719.0	Treated
ACACACTCCGGGACCTAGTC	23.667981214120108	Treated	377.0	0.6100000143051147	128.0		ACACACTCCGTCTGTAACGC	0.12299276241990258	130154.0	Treated
ACACACTCCGGGAGTAACAA	22.38275758414398	Treated	378.0	0.6399999856948853	96.0		ACACACTCCGTGACAGCTGG	0.13272189430905548	144686.0	Treated
ACACACTCCGGGAGTCATCG	25.428647986244428	Treated	598.0	0.8500000238418579	3.0		ACACACTCCGTGGCGCAGTT	0.16499066518550398	171937.0	Treated
ACACACTCCGGGCATGTCTT	23.316866550747896	Treated	588.0	0.8399999737739563	8.0		ACACACTCCGTGTACCGTGC	0.12149153066948655	155089.0	Treated
ACACACTCCGGGTGGTGGAA	28.47351737757066	Treated	569.0	0.8399999737739563	8.0		ACACACTCCGTGTCCTACTA	0.14742400607108225	94876.0	Treated
ACACACTCCGGTCACATCCG	25.550191131588377	Treated	445.0	0.7699999809265137	31.0		ACACACTCCGTGTGCGAGAG	0.11157311157311157	177489.0	Treated
ACACACTCCGGTCCTCCACA	26.26903437500405	Treated	542.0	0.8199999928474426	9.0		ACACACTCCGTTCTGTCTGA	0.14663106643631224	159175.0	Treated
ACACACTCCGGTCTCGCTAA	33.12530102198026	Treated	375.0	0.7599999904632568	71.0		ACACACTCCGTTGGATTCCG	0.14281461002711468	94045.0	Treated
ACACACTCCGGTGACTTACA	18.913621959093874	Treated	367.0	0.7699999809265137	31.0		ACACACTCCGTTGTCACGTT	0.1253489326765189	146160.0	Treated
ACACACTCCGGTGTTCAGTT	27.23789640996874	Treated	289.0	0.6100000143051147	16.0		ACACACTCCGTTGTCCTGTA	0.11911054218111244	145302.0	Treated
ACACACTCCGGTTCTAACTC	20.726817665049918	Treated	338.0	0.7300000190734863	7.0		ACCTAGGAGGAACGCTCCGA	0.13635165993325135	113860.0	Treated
ACACACTCCGTAACCTGTTC	31.147844839385662	Treated	553.0	0.9100000262260437	2.0		ACCTAGGAGGAAGGCCATAA	0.10739115914748923	131752.0	Treated
ACACACTCCGTACAACCTCA	5.257733579851853	Untreated	291.0	0.7699999809265137	15.0		ACCTAGGAGGAATGCGTCGG	0.15889613601592067	86931.0	Treated
ACACACTCCGTAGCACCACA	22.784097952947764	Treated	245.0	0.75	3.0		ACCTAGGAGGACCACCATAA	0.1302482001340293	162651.0	Treated
ACACACTCCGTATGTGGTGA	25.551112491378923	Treated	378.0	0.800000011920929	59.0		ACCTAGGAGGACCGTTACCG	0.10376536566437508	136587.0	Treated
ACACACTCCGTCGTGGCCAA	19.620266957686532	Treated	218.0	0.6100000143051147	5.0		ACCTAGGAGGACTAGTATCG	0.01994275920595038	120194.0	Untreated
ACACACTCCGTCTAAGCGCG	32.19438839559688	Treated	425.0	0.7799999713897705	14.0		ACCTAGGAGGACTGTAATGG	0.12251184540967179	80833.0	Treated
ACACACTCCGTCTGTAACGC	19.64716760524681	Treated	403.0	0.7699999809265137	29.0		ACCTAGGAGGAGAACAGTGA	0.14162262468958364	109933.0	Treated
ACACACTCCGTGACAGCTGG	32.418126568788786	Treated	513.0	0.800000011920929	14.0		ACCTAGGAGGAGAAGGCTCA	0.13992295897378362	133695.0	Treated
ACACACTCCGTGGCGCAGTT	24.308703282143426	Treated	205.0	0.4099999964237213	7.0		ACCTAGGAGGAGCGTCCATC	0.11232936464663487	100873.0	Treated
ACACACTCCGTGTACCGTGC	23.731964287613756	Treated	296.0	0.6499999761581421	8.0		ACCTAGGAGGAGCTGGTGAA	0.1420341410818426	127061.0	Treated
ACACACTCCGTGTCCTACTA	19.826396938776476	Treated	377.0	0.699999988079071	85.0		ACCTAGGAGGAGTATGGCGG	0.10961488631210728	123496.0	Treated
ACACACTCCGTGTGCGAGAG	40.69593810171808	Treated	391.0	0.699999988079071	13.0		ACCTAGGAGGAGTCCTCGTC	0.14886378364366873	92588.0	Treated
ACACACTCCGTTCTGTCTGA	22.24347714636044	Treated	392.0	0.7200000286102295	13.0		ACCTAGGAGGAGTTATCGGA	0.02146207628993716	112990.0	Untreated
ACACACTCCGTTGGATTCCG	20.472412933246773	Treated	377.0	0.7599999904632568	94.0		ACCTAGGAGGATAGCTGGAA	0.11665479340525138	117912.0	Treated
ACACACTCCGTTGTCACGTT	17.86789504607217	Treated	478.0	0.800000011920929	11.0		ACCTAGGAGGATAGTGATGG	0.02261132261594661	64879.0	Treated
ACACACTCCGTTGTCCTGTA	16.935089355059663	Treated	368.0	0.7300000190734863	21.0		ACCTAGGAGGATATCTGTCC	0.18256425377168412	61047.0	Treated
ACCTAGGAGGAACGCTCCGA	22.339928136187275	Treated	250.0	0.550000011920929	14.0		ACCTAGGAGGATCACTCACA	0.1294870431132531	122213.0	Treated
ACCTAGGAGGAAGGCCATAA	16.418737485755884	Treated	731.0	0.949999988079071	1.0		ACCTAGGAGGATCGCCTATA	0.1122976139752876	75104.0	Treated
ACCTAGGAGGAATGCGTCGG	28.479617867017218	Treated	708.0	0.9399999976158142	2.0		ACCTAGGAGGATCGGTGCAA	0.12320316061388846	131620.0	Treated
ACCTAGGAGGACCACCATAA	20.9805197250617	Treated	855.0	0.9800000190734863	1.0		ACCTAGGAGGATGCGATGTA	0.1315535341578144	96303.0	Treated
ACCTAGGAGGACCGTTACCG	24.895672109271665	Treated	741.0	0.949999988079071	2.0		ACCTAGGAGGATTGCTCCAA	0.12174728925006999	132159.0	Treated
ACCTAGGAGGACTAGTATCG	4.190881674728836	Untreated	628.0	0.9399999976158142	5.0		ACCTAGGAGGCAGCACGGAA	0.11694944498763445	86935.0	Treated
ACCTAGGAGGACTGTAATGG	33.48540376942698	Treated	769.0	0.9599999785423279	1.0		ACCTAGGAGGCAGTGGAGCT	0.13497928563430747	125034.0	Treated
ACCTAGGAGGAGAACAGTGA	22.132508456438	Treated	467.0	0.7900000214576721	17.0		ACCTAGGAGGCATACCATCA	0.1274630257457206	108251.0	Treated
ACCTAGGAGGAGAAGGCTCA	34.82751152901911	Treated	913.0	0.9900000095367432	1.0		ACCTAGGAGGCATCTCTCTA	0.1092091220580801	142424.0	Treated
ACCTAGGAGGAGCGTCCATC	22.364237374525512	Treated	462.0	0.7699999809265137	47.0		ACCTAGGAGGCCAACCTATA	0.12448427775576328	85802.0	Treated
ACCTAGGAGGAGCTGGTGAA	16.650567580652936	Treated	323.0	0.8199999928474426	2.0		ACCTAGGAGGCCACTTACCG	0.16549402845788463	95369.0	Treated
ACCTAGGAGGAGTATGGCGG	22.399472750101868	Treated	385.0	0.8799999952316284	2.0		ACCTAGGAGGCCATAAGTGG	0.14554544168278075	63609.0	Treated
ACCTAGGAGGAGTCCTCGTC	20.424453249694395	Treated	242.0	0.7699999809265137	2.0		ACCTAGGAGGCCGCACCTTA	0.16255467038271368	119123.0	Treated
ACCTAGGAGGAGTTATCGGA	4.450004298881921	Untreated	34.0	0.17000000178813934	1.0		ACCTAGGAGGCCGCTATAGA	0.13071403116597013	123468.0	Treated
ACCTAGGAGGATAGCTGGAA	20.313033324854352	Treated	143.0	0.5699999928474426	1.0		ACCTAGGAGGCCGTGGTGAA	0.021889757284556534	96986.0	Untreated
ACCTAGGAGGATAGTGATGG	6.7206077898447925	Treated	541.0	0.7900000214576721	12.0		ACCTAGGAGGCGAACCACAA	0.18405336652364263	91593.0	Treated
ACCTAGGAGGATATCTGTCC	21.135066805174514	Treated	558.0	0.8199999928474426	5.0		ACCTAGGAGGCGAATCCGGA	0.13843493781025154	89645.0	Treated
ACCTAGGAGGATCACTCACA	26.19307909824237	Treated	647.0	0.9300000071525574	5.0		ACCTAGGAGGCGCTTCACGA	0.12034984724135865	50079.0	Treated
ACCTAGGAGGATCGCCTATA	20.079677759524685	Treated	376.0	0.7900000214576721	55.0		ACCTAGGAGGCGGATTCCTG	0.14001089796431615	71573.0	Treated
ACCTAGGAGGATCGGTGCAA	30.406870479737943	Treated	377.0	0.7900000214576721	94.0		ACCTAGGAGGCGTACCTTCC	0.14759953776657211	95190.0	Treated
ACCTAGGAGGATGCGATGTA	21.294172735820514	Treated	527.0	0.8999999761581421	3.0		ACCTAGGAGGCGTCCATGTA	0.12473818073010173	106944.0	Treated
ACCTAGGAGGATTGCTCCAA	24.16629470741106	Treated	189.0	0.6000000238418579	6.0		ACCTAGGAGGCGTTCAACCG	0.01987291731979416	130781.0	Untreated
ACCTAGGAGGCAGCACGGAA	14.128532239514238	Treated	384.0	0.7400000095367432	6.0		ACCTAGGAGGCTCCTAATGG	0.12653937895975217	92651.0	Treated
ACCTAGGAGGCAGTGGAGCT	26.850638857397918	Treated	378.0	0.6600000262260437	100.0		ACCTAGGAGGCTCTGACGAA	0.1349403350065273	54387.0	Treated
ACCTAGGAGGCATACCATCA	24.006724235783235	Treated	376.0	0.75	73.0		ACCTAGGAGGCTTCCTGCTC	0.1411392079105938	116502.0	Treated
ACCTAGGAGGCATCTCTCTA	16.29506587386498	Treated	490.0	0.7799999713897705	27.0		ACCTAGGAGGCTTCTCCTTA	0.09770385871314906	173944.0	Treated
ACCTAGGAGGCCAACCTATA	18.33667196798938	Treated	374.0	0.6499999761581421	37.0		ACCTAGGAGGGACCACCTGA	0.19986786041745322	74164.0	Treated
ACCTAGGAGGCCACTTACCG	23.869545681988605	Treated	377.0	0.6399999856948853	138.0		ACCTAGGAGGGACCGGATAA	0.11582397003745318	117480.0	Treated
ACCTAGGAGGCCATAAGTGG	24.470518933661943	Treated	121.0	0.20000000298023224	5.0		ACCTAGGAGGGACGAGCGAA	0.13454417597872784	91011.0	Treated
ACCTAGGAGGCCGCACCTTA	23.933703024157566	Treated	101.0	0.33000001311302185	4.0		ACCTAGGAGGGAGAGATCTA	0.13490822289900403	121490.0	Treated
ACCTAGGAGGCCGCTATAGA	16.336177535315457	Treated	206.0	0.41999998688697815	5.0		ACCTAGGAGGGAGGATTGCC	0.1257431756161407	116897.0	Treated
ACCTAGGAGGCCGTGGTGAA	4.797396612093562	Untreated	190.0	0.38999998569488525	16.0		ACCTAGGAGGGATGTCCTTG	0.1293136897553175	85049.0	Treated
ACCTAGGAGGCGAACCACAA	22.243623412914857	Treated	193.0	0.4000000059604645	9.0		ACCTAGGAGGGCAATAGGTA	0.12972915105449095	93410.0	Treated
ACCTAGGAGGCGAATCCGGA	23.5737015146825	Treated	188.0	0.38999998569488525	32.0		ACCTAGGAGGGCACTTGCAG	0.10900360747640057	79557.0	Treated
ACCTAGGAGGCGCTTCACGA	19.74781195273122	Treated	451.0	0.6899999976158142	4.0		ACCTAGGAGGGCCGATGGTT	0.0985146313261585	112430.0	Treated
ACCTAGGAGGCGGATTCCTG	27.811022560395283	Treated	165.0	0.3700000047683716	8.0		ACCTAGGAGGGCGAACATCG	0.1371467192650933	72499.0	Treated
ACCTAGGAGGCGTACCTTCC	18.35302084215678	Treated	231.0	0.33000001311302185	4.0		ACCTAGGAGGGCGTCACCAA	0.14786088143821588	105464.0	Treated
ACCTAGGAGGCGTCCATGTA	21.624870004593944	Treated	135.0	0.25	10.0		ACCTAGGAGGGGACCTAGTC	0.12661032188455315	139025.0	Treated
ACCTAGGAGGCGTTCAACCG	3.5391066133524354	Untreated	204.0	0.5400000214576721	5.0		ACCTAGGAGGGGAGTAACAA	0.12819221344949633	146920.0	Treated
ACCTAGGAGGCTCCTAATGG	19.1251727164917	Treated	247.0	0.5699999928474426	5.0		ACCTAGGAGGGGAGTCATCG	0.1323081709295349	90002.0	Treated
ACCTAGGAGGCTCTGACGAA	18.18915064259106	Treated	376.0	0.6800000071525574	139.0		ACCTAGGAGGGGATGCCTAA	0.15461300370055753	102417.0	Treated
ACCTAGGAGGCTTCCTGCTC	28.283994515689454	Treated	245.0	0.550000011920929	10.0		ACCTAGGAGGGGCTTAAGAA	0.14058473640361924	103226.0	Treated
ACCTAGGAGGCTTCTCCTTA	21.140842865683897	Treated	377.0	0.7099999785423279	155.0		ACCTAGGAGGGGTGGTGGAA	0.14875436816593393	88710.0	Treated
ACCTAGGAGGGACCACCTGA	23.781884571158038	Treated	423.0	0.699999988079071	4.0		ACCTAGGAGGGTCACATCCG	0.11186512921751615	89152.0	Treated
ACCTAGGAGGGACCGGATAA	18.200174187239288	Treated	267.0	0.47999998927116394	8.0		ACCTAGGAGGGTCCTCCACA	0.1294173095050305	103966.0	Treated
ACCTAGGAGGGACGAGCGAA	22.052068050443015	Treated	421.0	0.7699999809265137	33.0		ACCTAGGAGGGTCTCGCTAA	0.12848448092876172	138507.0	Treated
ACCTAGGAGGGAGAGATCTA	24.22746357089588	Treated	260.0	0.550000011920929	10.0		ACCTAGGAGGGTGACTTACA	0.1540843797654235	106234.0	Treated
ACCTAGGAGGGAGGATTGCC	24.885903712612453	Treated	510.0	0.7799999713897705	14.0		ACCTAGGAGGGTGTTCAGTT	0.1253141200246024	113810.0	Treated
ACCTAGGAGGGATGTCCTTG	17.418238536664845	Treated	395.0	0.7099999785423279	17.0		ACCTAGGAGGGTTCTAACTC	0.14269728370838186	130472.0	Treated
ACCTAGGAGGGCAATAGGTA	16.058439518820116	Treated	220.0	0.4699999988079071	11.0		ACCTAGGAGGGTTGTCTGCG	0.14576245933798515	80542.0	Treated
ACCTAGGAGGGCACTTGCAG	22.249710681021167	Treated	535.0	0.7699999809265137	23.0		ACCTAGGAGGTAACCTGTTC	0.10855944281603787	74374.0	Treated
ACCTAGGAGGGCCGATGGTT	16.729392019232403	Treated	460.0	0.7200000286102295	3.0		ACCTAGGAGGTACAACCTCA	0.021406599216553315	166444.0	Untreated
ACCTAGGAGGGCGAACATCG	16.773354118392437	Treated	609.0	0.8100000023841858	6.0		ACCTAGGAGGTACGGTGTCA	0.019848025578208695	96332.0	Untreated
ACCTAGGAGGGCGTCACCAA	27.4801514270918	Treated	141.0	0.25999999046325684	10.0		ACCTAGGAGGTAGCACCACA	0.14951098487730244	118299.0	Treated
ACCTAGGAGGGGACCTAGTC	21.230000637069658	Treated	154.0	0.23999999463558197	6.0		ACCTAGGAGGTAGCTTGCCG	0.16722640180476303	97963.0	Treated
ACCTAGGAGGGGAGTAACAA	24.83069050914034	Treated	125.0	0.20999999344348907	5.0		ACCTAGGAGGTAGTAGCGTA	0.10884384492984232	110608.0	Treated
ACCTAGGAGGGGAGTCATCG	21.909481087799318	Treated	167.0	0.3700000047683716	11.0		ACCTAGGAGGTATGTGGTGA	0.1456045532261581	87147.0	Treated
ACCTAGGAGGGGATGCCTAA	21.029357480448063	Treated	244.0	0.7400000095367432	4.0		ACCTAGGAGGTCGTGGCCAA	0.1325816553244345	114322.0	Treated
ACCTAGGAGGGGCTTAAGAA	29.52125157819684	Treated	417.0	0.7799999713897705	13.0		ACCTAGGAGGTCTAAGCGCG	0.14243693116932554	144485.0	Treated
ACCTAGGAGGGGTGGTGGAA	18.60145752775305	Treated	376.0	0.7200000286102295	96.0		ACCTAGGAGGTCTGGAGCTA	0.09467250121553102	129573.0	Treated
ACCTAGGAGGGTCACATCCG	38.15020518574069	Treated	324.0	0.6800000071525574	8.0		ACCTAGGAGGTCTGTAACGC	0.11427198580686494	162332.0	Treated
ACCTAGGAGGGTCCTCCACA	20.40803471462431	Treated	161.0	0.3199999928474426	11.0		ACCTAGGAGGTCTTGCTGTG	0.020704541366480797	105629.0	Untreated
ACCTAGGAGGGTCTCGCTAA	20.249919837392888	Treated	348.0	0.7599999904632568	6.0		ACCTAGGAGGTGACAGCTGG	0.13796520477693666	97887.0	Treated
ACCTAGGAGGGTGACTTACA	23.151396449190166	Treated	541.0	0.7799999713897705	11.0		ACCTAGGAGGTGACTCTCCG	0.11717005119747105	116412.0	Treated
ACCTAGGAGGGTGTTCAGTT	27.47854362583382	Treated	223.0	0.4699999988079071	10.0		ACCTAGGAGGTGCGTGCGAA	0.13166830978201335	109548.0	Treated
ACCTAGGAGGGTTCTAACTC	26.55441042984063	Treated	414.0	0.5699999928474426	11.0		ACCTAGGAGGTGGCGCAGTT	0.10408075433311162	127795.0	Treated
ACCTAGGAGGGTTGTCTGCG	25.126090762110106	Treated	298.0	0.4300000071525574	3.0		ACCTAGGAGGTGTACCGTGC	0.148322711984422	90384.0	Treated
ACCTAGGAGGTAACCTGTTC	13.477331598134652	Treated	560.0	0.7200000286102295	1.0		ACCTAGGAGGTGTGCGAGAG	0.12488010742374832	140751.0	Treated
ACCTAGGAGGTACAACCTCA	4.470109332380444	Untreated	566.0	0.7200000286102295	1.0		ACCTAGGAGGTTAACGCAGA	0.14902222222222222	112500.0	Treated
ACCTAGGAGGTACGGTGTCA	3.512638738976506	Untreated	412.0	0.550000011920929	3.0		ACCTAGGAGGTTCATGGTCA	0.019764675312020398	123149.0	Untreated
ACCTAGGAGGTAGCACCACA	24.776927977884927	Treated	273.0	0.38999998569488525	6.0		ACCTAGGAGGTTCTCCATCA	0.13729433109007874	111891.0	Treated
ACCTAGGAGGTAGCTTGCCG	25.210204501798945	Treated	371.0	0.5099999904632568	7.0		ACCTAGGAGGTTCTGTCTGA	0.13199322048951617	135113.0	Treated
ACCTAGGAGGTAGTAGCGTA	17.66621159425255	Treated	373.0	0.5099999904632568	11.0		ACCTAGGAGGTTGCAGACAA	0.12108457917208997	82207.0	Treated
ACCTAGGAGGTATGTGGTGA	25.432215282042485	Treated	490.0	0.6499999761581421	1.0		ACCTAGGAGGTTGGATTCCG	0.11655607166556071	120560.0	Treated
ACCTAGGAGGTCGTGGCCAA	33.58663949349776	Treated	591.0	0.7599999904632568	1.0		ACCTAGGAGGTTGTCACGTT	0.16804402455705061	157185.0	Treated
ACCTAGGAGGTCTAAGCGCG	24.32859469994095	Treated	376.0	0.5799999833106995	42.0		ACCTAGGAGGTTGTCCTGTA	0.13795551182485855	142285.0	Treated
ACCTAGGAGGTCTGGAGCTA	15.961684716738256	Treated	358.0	0.5	7.0		ACGTATACTCAACAAGGTCA	0.13570094081537332	59948.0	Treated
ACCTAGGAGGTCTGTAACGC	18.18490666545646	Treated	375.0	0.5099999904632568	27.0		ACGTATACTCAACCGAATGA	0.12271035498633803	88933.0	Treated
ACCTAGGAGGTCTTGCTGTG	4.822259635084504	Untreated	276.0	0.38999998569488525	7.0		ACGTATACTCACAAGTGCAA	0.11932813565668587	74777.0	Treated
ACCTAGGAGGTGACAGCTGG	25.311449639089776	Treated	220.0	0.38999998569488525	17.0		ACGTATACTCACCACCATAA	0.09684603346575178	83070.0	Treated
ACCTAGGAGGTGACTCTCCG	19.30331680642313	Treated	270.0	0.3799999952316284	1.0		ACGTATACTCACCGTTACCG	0.10715669184582607	41304.0	Treated
ACCTAGGAGGTGCGTGCGAA	19.01505398174814	Treated	484.0	0.6399999856948853	3.0		ACGTATACTCACCTACTCAA	0.10281697698127382	93185.0	Treated
ACCTAGGAGGTGGCGCAGTT	30.312902418808015	Treated	474.0	0.6700000166893005	1.0		ACGTATACTCACGGAGGTCT	0.028993227303858154	91987.0	Treated
ACCTAGGAGGTGTACCGTGC	18.065018850666842	Treated	304.0	0.41999998688697815	5.0		ACGTATACTCACGTAGACTA	0.1200117701022095	115547.0	Treated
ACCTAGGAGGTGTGCGAGAG	20.63144616792141	Treated	218.0	0.3100000023841858	5.0		ACGTATACTCACTAGTATCG	0.021362886111766094	84820.0	Untreated
ACCTAGGAGGTTAACGCAGA	22.174355445548372	Treated	393.0	0.5199999809265137	3.0		ACGTATACTCACTGTAATGG	0.10563972647475037	101051.0	Treated
ACCTAGGAGGTTCATGGTCA	3.7275932110705567	Untreated	373.0	0.5199999809265137	11.0		ACGTATACTCAGAAGGCTCA	0.1121836785625156	100175.0	Treated
ACCTAGGAGGTTCTCCATCA	18.257422577550216	Treated	186.0	0.2800000011920929	6.0		ACGTATACTCAGCATCAGAA	0.14474401996925265	120986.0	Treated
ACCTAGGAGGTTCTGTCTGA	38.75795560347576	Treated	401.0	0.5199999809265137	2.0		ACGTATACTCAGCGATACGG	0.15910983824539357	68437.0	Treated
ACCTAGGAGGTTGCAGACAA	19.29685614471826	Treated	576.0	0.7400000095367432	3.0		ACGTATACTCAGGTATCCAA	0.15964251631373966	77542.0	Treated
ACCTAGGAGGTTGGATTCCG	28.84469847872311	Treated	677.0	0.7799999713897705	1.0		ACGTATACTCAGTCCTCGTC	0.10649654846229209	88801.0	Treated
ACCTAGGAGGTTGTCACGTT	21.80488829783721	Treated	501.0	0.6700000166893005	2.0		ACGTATACTCATCACTCACA	0.10247415930031337	85524.0	Treated
ACCTAGGAGGTTGTCCTGTA	21.160274853682004	Treated	570.0	0.7699999809265137	9.0		ACGTATACTCATCCGAACAA	0.1602897181546213	114318.0	Treated
ACGTATACTCAACAAGGTCA	30.85508696500022	Treated	372.0	0.6100000143051147	33.0		ACGTATACTCATCGCCTATA	0.11568785197103781	68365.0	Treated
ACGTATACTCAACCGAATGA	15.349308070621507	Treated	475.0	0.6800000071525574	8.0		ACGTATACTCATCGGTGCAA	0.1555279030780664	57861.0	Treated
ACGTATACTCACAAGTGCAA	21.887269383744446	Treated	575.0	0.7300000190734863	1.0		ACGTATACTCCAACGGTCTA	0.0856888732504496	102312.0	Treated
ACGTATACTCACCACCATAA	11.923499929183343	Treated	439.0	0.6000000238418579	2.0		ACGTATACTCCACGTAAGGT	0.09621521401957464	56093.0	Treated
ACGTATACTCACCGTTACCG	12.104008468630319	Treated	236.0	0.3400000035762787	6.0		ACGTATACTCCAGTGGAGCT	0.09615156115915242	75745.0	Treated
ACGTATACTCACCTACTCAA	25.35595798029244	Treated	372.0	0.5799999833106995	10.0		ACGTATACTCCCACTTACCG	0.12234169653524492	79515.0	Treated
ACGTATACTCACGGAGGTCT	3.2964773112730374	Treated	376.0	0.5099999904632568	35.0		ACGTATACTCCCTGATTCGA	0.12578136183614066	62871.0	Treated
ACGTATACTCACGTAGACTA	25.163909292705785	Treated	431.0	0.6399999856948853	4.0		ACGTATACTCCGAACCACAA	0.10742288164402189	91191.0	Treated
ACGTATACTCACTAGTATCG	2.721617704933397	Untreated	427.0	0.5799999833106995	1.0		ACGTATACTCCGGATTCCTG	0.098119053766858	50347.0	Treated
ACGTATACTCACTGTAATGG	16.33856134245444	Treated	514.0	0.6800000071525574	4.0		ACGTATACTCCGTTCAACCG	0.02535377358490566	25440.0	Untreated
ACGTATACTCAGAAGGCTCA	15.184727469476588	Treated	516.0	0.6899999976158142	2.0		ACGTATACTCCTAAGACCAA	0.1567158990454812	100679.0	Treated
ACGTATACTCAGCATCAGAA	26.045266229976114	Treated	494.0	0.6600000262260437	1.0		ACGTATACTCCTAGGCATCC	0.14334842264097974	85491.0	Treated
ACGTATACTCAGCGATACGG	25.551493422791303	Treated	143.0	0.25	10.0		ACGTATACTCCTCCGCAGTT	0.12715592370644577	60241.0	Treated
ACGTATACTCAGGTATCCAA	22.947689610333686	Treated	370.0	0.5400000214576721	4.0		ACGTATACTCCTCTGACGAA	0.10991491296440634	61584.0	Treated
ACGTATACTCAGTCCTCGTC	18.56479538514131	Treated	549.0	0.7099999785423279	1.0		ACGTATACTCCTTCCTGCTC	0.09932655066766866	69196.0	Treated
ACGTATACTCATCACTCACA	18.146614088898684	Treated	376.0	0.5299999713897705	27.0		ACGTATACTCCTTCTCCTTA	0.07618784940647311	94267.0	Treated
ACGTATACTCATCCGAACAA	22.94960091876266	Treated	530.0	0.6899999976158142	3.0		ACGTATACTCGACCACCTGA	0.13114709558224202	36806.0	Treated
ACGTATACTCATCGCCTATA	14.415036477206884	Treated	591.0	0.7400000095367432	1.0		ACGTATACTCGACCGGATAA	0.10363145325089838	89606.0	Treated
ACGTATACTCATCGGTGCAA	15.974090195551383	Treated	368.0	0.5099999904632568	14.0		ACGTATACTCGGACCTAGTC	0.09642521166509878	72284.0	Treated
ACGTATACTCCAACGGTCTA	11.0890628081602	Treated	544.0	0.699999988079071	1.0		ACGTATACTCGGAGTAACAA	0.10220008703641023	103405.0	Treated
ACGTATACTCCACGTAAGGT	14.193041676713676	Treated	225.0	0.3199999928474426	3.0		ACGTATACTCGGAGTCATCG	0.0833083917310848	96893.0	Treated
ACGTATACTCCAGTGGAGCT	12.38998408362755	Treated	375.0	0.550000011920929	28.0		ACGTATACTCGGCATGTCTT	0.12503093676525182	64648.0	Treated
ACGTATACTCCCACTTACCG	21.510786870811184	Treated	377.0	0.5099999904632568	31.0		ACGTATACTCGGCTTAAGAA	0.11532708013261098	98936.0	Treated
ACGTATACTCCCTGATTCGA	19.74793684765526	Treated	241.0	0.3400000035762787	1.0		ACGTATACTCGTCACATCCG	0.12389610052779687	77113.0	Treated
ACGTATACTCCGAACCACAA	13.297973442283643	Treated	563.0	0.7099999785423279	2.0		ACGTATACTCGTCCTCCACA	0.10692785032879504	64782.0	Treated
ACGTATACTCCGGATTCCTG	15.771107672243195	Treated	253.0	0.3499999940395355	2.0		ACGTATACTCGTCTCGCTAA	0.10163237065320452	78046.0	Treated
ACGTATACTCCGTTCAACCG	3.757620301936172	Untreated	455.0	0.6000000238418579	3.0		ACGTATACTCGTGACTTACA	0.11231101511879049	75932.0	Treated
ACGTATACTCCTAAGACCAA	24.348749817674925	Treated	574.0	0.7300000190734863	2.0		ACGTATACTCGTGTACTCAA	0.12463927888200772	92523.0	Treated
ACGTATACTCCTAGGCATCC	21.973350738477983	Treated	374.0	0.5099999904632568	14.0		ACGTATACTCGTGTTCAGTT	0.0970039687091372	87182.0	Treated
ACGTATACTCCTCCGCAGTT	22.50688810735712	Treated	247.0	0.3400000035762787	3.0		ACGTATACTCGTTCTAACTC	0.10007875446780154	82535.0	Treated
ACGTATACTCCTCTGACGAA	21.616560062481735	Treated	442.0	0.6100000143051147	7.0		ACGTATACTCGTTGTCTGCG	0.11615115055384982	92173.0	Treated
ACGTATACTCCTTCCTGCTC	15.907153200283147	Treated	377.0	0.5400000214576721	28.0		ACGTATACTCTAACCTAGGA	0.03435964269229725	73662.0	Treated
ACGTATACTCCTTCTCCTTA	9.34880213247768	Treated	395.0	0.5199999809265137	2.0		ACGTATACTCTACAACCTCA	0.02254677475916414	96954.0	Untreated
ACGTATACTCGACCACCTGA	17.141256795899046	Treated	517.0	0.6899999976158142	1.0		ACGTATACTCTACGGCAGTG	0.02118828971228533	103123.0	Untreated
ACGTATACTCGACCGGATAA	21.174160575503716	Treated	249.0	0.3499999940395355	2.0		ACGTATACTCTAGCACCACA	0.10758890914532938	73502.0	Treated
ACGTATACTCGGACCTAGTC	15.00885082627768	Treated	266.0	0.3799999952316284	3.0		ACGTATACTCTATGTGGTGA	0.09531361686919228	89536.0	Treated
ACGTATACTCGGAGTAACAA	16.44632648696416	Treated	377.0	0.5199999809265137	20.0		ACGTATACTCTATTCGGCCG	0.14190463657498795	91188.0	Treated
ACGTATACTCGGAGTCATCG	10.600944750347681	Treated	466.0	0.6299999952316284	1.0		ACGTATACTCTCGTGGCCAA	0.11456242369058213	48323.0	Treated
ACGTATACTCGGCATGTCTT	17.928157161422494	Treated	368.0	0.5299999713897705	4.0		ACGTATACTCTCTGTAACGC	0.09425015752993068	63480.0	Treated
ACGTATACTCGGCTTAAGAA	21.5806885552251	Treated	435.0	0.6399999856948853	1.0		ACGTATACTCTCTTGCTGTG	0.02138891727121011	146805.0	Untreated
ACGTATACTCGTCACATCCG	22.69069311747475	Treated	376.0	0.5400000214576721	25.0		ACGTATACTCTGGCGCAGTT	0.10473318688515643	73291.0	Treated
ACGTATACTCGTCCTCCACA	13.339129785196075	Treated	446.0	0.6299999952316284	1.0		ACGTATACTCTGTCCTACTA	0.10869118056311784	82647.0	Treated
ACGTATACTCGTCTCGCTAA	16.265355916931046	Treated	285.0	0.38999998569488525	8.0		ACGTATACTCTTCTGTCTGA	0.06906323632426925	94218.0	Treated
ACGTATACTCGTGACTTACA	14.611546152276857	Treated	375.0	0.5299999713897705	19.0		ACGTATACTCTTGGATTCCG	0.0635075720566683	63457.0	Treated
ACGTATACTCGTGTACTCAA	20.196079329413372	Treated	234.0	0.33000001311302185	3.0		ACGTATACTCTTGTCACGTT	0.08933153624841243	77162.0	Treated
ACGTATACTCGTGTTCAGTT	13.74880478688155	Treated	278.0	0.38999998569488525	4.0		ACGTATACTCTTGTCCTGTA	0.09616338680337358	120940.0	Treated
ACGTATACTCGTTCTAACTC	14.039396689652646	Treated	260.0	0.36000001430511475	2.0		ACGTTAGAGTAACAGGATCG	0.14240711452202545	77138.0	Treated
ACGTATACTCGTTGTCTGCG	15.56977193079359	Treated	355.0	0.49000000953674316	7.0		ACGTTAGAGTAAGGCTGCTG	0.14011177212907877	138675.0	Treated
ACGTATACTCTAACCTAGGA	4.434112903424216	Treated	506.0	0.6800000071525574	1.0		ACGTTAGAGTAATCGATCCA	0.14644227694275663	125080.0	Treated
ACGTATACTCTACAACCTCA	4.31565518965836	Untreated	369.0	0.5099999904632568	9.0		ACGTTAGAGTAATCTCGCAA	0.15160043208823695	140712.0	Treated
ACGTATACTCTACGGCAGTG	3.3678813868681594	Untreated	465.0	0.6299999952316284	1.0		ACGTTAGAGTACAGACCACG	0.14300637208816463	57438.0	Treated
ACGTATACTCTAGCACCACA	15.946459609440144	Treated	309.0	0.4300000071525574	3.0		ACGTTAGAGTACATCGGCCT	0.14155087404751232	111550.0	Treated
ACGTATACTCTATGTGGTGA	11.188965670676415	Treated	434.0	0.6200000047683716	4.0		ACGTTAGAGTACCACGTTCA	0.15714801831798697	102413.0	Treated
ACGTATACTCTATTCGGCCG	20.550767519627602	Treated	311.0	0.41999998688697815	1.0		ACGTTAGAGTACCTTCCACC	0.12245840433973801	153742.0	Treated
ACGTATACTCTCGTGGCCAA	16.46664282072168	Treated	426.0	0.6100000143051147	5.0		ACGTTAGAGTACGCCAACGA	0.1246395245561903	91199.0	Treated
ACGTATACTCTCTGTAACGC	12.019661388314521	Treated	564.0	0.7400000095367432	2.0		ACGTTAGAGTACGCCTTCAA	0.10934637720700004	153942.0	Treated
ACGTATACTCTCTTGCTGTG	4.00021887206006	Untreated	246.0	0.3400000035762787	4.0		ACGTTAGAGTACGGCGCTAA	0.1723400834223992	105727.0	Treated
ACGTATACTCTGGCGCAGTT	17.004547282492954	Treated	233.0	0.33000001311302185	7.0		ACGTTAGAGTACTGTCTATC	0.1241739843509755	146335.0	Treated
ACGTATACTCTGTCCTACTA	14.683934861866497	Treated	440.0	0.6100000143051147	1.0		ACGTTAGAGTAGCTCTCGAA	0.14797064861565776	144184.0	Treated
ACGTATACTCTTCTGTCTGA	22.823154838639333	Treated	228.0	0.33000001311302185	13.0		ACGTTAGAGTATAGGACACA	0.020544987984196163	122755.0	Untreated
ACGTATACTCTTGGATTCCG	10.339531216161145	Treated	517.0	0.699999988079071	3.0		ACGTTAGAGTATCATGGAGA	0.12798542154784484	134445.0	Treated
ACGTATACTCTTGTCACGTT	10.586411599147892	Treated	375.0	0.5799999833106995	24.0		ACGTTAGAGTATGGATCGAA	0.022402894859664995	173549.0	Untreated
ACGTATACTCTTGTCCTGTA	13.783579138244821	Treated	258.0	0.36000001430511475	1.0		ACGTTAGAGTCACCGAGCAA	0.019887698524574757	85128.0	Untreated
ACGTTAGAGTAACAGGATCG	21.780498417069595	Treated	486.0	0.6399999856948853	1.0		ACGTTAGAGTCAGATCACCA	0.131041875089324	139940.0	Treated
ACGTTAGAGTAAGGCTGCTG	28.088923197818463	Treated	486.0	0.6899999976158142	3.0		ACGTTAGAGTCCGTATTCTG	0.1301517294699572	113821.0	Treated
ACGTTAGAGTAATCGATCCA	26.891093799358103	Treated	380.0	0.5099999904632568	4.0		ACGTTAGAGTCCTGGATGTG	0.1074347078633163	127389.0	Treated
ACGTTAGAGTAATCTCGCAA	27.623097746054302	Treated	370.0	0.5799999833106995	4.0		ACGTTAGAGTCGAGTCATAA	0.12671823979808383	176707.0	Treated
ACGTTAGAGTACAGACCACG	20.06817386750499	Treated	244.0	0.3400000035762787	2.0		ACGTTAGAGTCGCTCATATA	0.12393897108142071	129709.0	Treated
ACGTTAGAGTACATCGGCCT	25.332423187938506	Treated	237.0	0.3400000035762787	2.0		ACGTTAGAGTCGGATCATTA	0.018997486663931064	155968.0	Untreated
ACGTTAGAGTACCACGTTCA	29.1126381870188	Treated	286.0	0.38999998569488525	4.0		ACGTTAGAGTCGTTAATGGA	0.125872822079617	166271.0	Treated
ACGTTAGAGTACCTTCCACC	21.536815528678158	Treated	377.0	0.550000011920929	52.0		ACGTTAGAGTGAAGGCGTTC	0.15513552617402146	129938.0	Treated
ACGTTAGAGTACGCCAACGA	20.644406983380367	Treated	203.0	0.28999999165534973	1.0		ACGTTAGAGTGAATAGCTTG	0.1326559717054681	157769.0	Treated
ACGTTAGAGTACGCCTTCAA	39.80513030839465	Treated	375.0	0.5400000214576721	23.0		ACGTTAGAGTGACAATACCA	0.1261961812619618	132714.0	Treated
ACGTTAGAGTACGGCGCTAA	23.500159904183725	Treated	412.0	0.6000000238418579	1.0		ACGTTAGAGTGACGTCCAGA	0.0861077653796332	176012.0	Treated
ACGTTAGAGTACTGTCTATC	26.02489041495499	Treated	166.0	0.25	11.0		ACGTTAGAGTGATTCTCGAA	0.188862357558277	84596.0	Treated
ACGTTAGAGTAGCTCTCGAA	25.962177376316543	Treated	403.0	0.6000000238418579	1.0		ACGTTAGAGTGCTTAGTGAA	0.147383742885195	145647.0	Treated
ACGTTAGAGTATAGGACACA	3.788760960092353	Untreated	336.0	0.47999998927116394	1.0		ACGTTAGAGTGCTTGCCTGA	0.13973036024779595	114449.0	Treated
ACGTTAGAGTATCATGGAGA	24.135016189648756	Treated	422.0	0.5799999833106995	1.0		ACGTTAGAGTGGCTTCTATA	0.14344625379682754	189632.0	Treated
ACGTTAGAGTATGGATCGAA	5.76764306891426	Untreated	281.0	0.38999998569488525	5.0		ACGTTAGAGTGGTCATCTCG	0.14732708270690392	109749.0	Treated
ACGTTAGAGTCACCGAGCAA	3.5918279437358542	Untreated	341.0	0.47999998927116394	1.0		ACGTTAGAGTGGTGAGATAA	0.1458400754175402	142142.0	Treated
ACGTTAGAGTCAGATCACCA	32.312372412555504	Treated	217.0	0.3100000023841858	2.0		ACGTTAGAGTGTCTATTAGG	0.13758578733488672	125747.0	Treated
ACGTTAGAGTCCGTATTCTG	19.21239893173463	Treated	503.0	0.6800000071525574	3.0		ACGTTAGAGTGTGCACATAA	0.1475992277014623	126376.0	Treated
ACGTTAGAGTCCTGGATGTG	30.99944374712634	Treated	232.0	0.33000001311302185	6.0		ACGTTAGAGTGTGGTTCTCC	0.13301692749069755	150229.0	Treated
ACGTTAGAGTCGAGTCATAA	29.960524369916165	Treated	180.0	0.27000001072883606	6.0		ACGTTAGAGTTATCACTGTC	0.11646237234648707	136894.0	Treated
ACGTTAGAGTCGCTCATATA	24.52396611047984	Treated	160.0	0.25	4.0		ACGTTAGAGTTATCTCGAGA	0.14150121578935407	132013.0	Treated
ACGTTAGAGTCGGATCATTA	4.373963106039051	Untreated	505.0	0.6899999976158142	2.0		ACGTTAGAGTTATGCAAGGA	0.10029480234714526	177407.0	Treated
ACGTTAGAGTCGTTAATGGA	24.279561051039284	Treated	530.0	0.699999988079071	1.0		ACGTTAGAGTTCGGCATTAA	0.15132020875316488	116118.0	Treated
ACGTTAGAGTGAAGGCGTTC	29.80302091193106	Treated	547.0	0.7300000190734863	2.0		ACGTTAGAGTTCGTATGGTA	0.12578624063561347	163118.0	Treated
ACGTTAGAGTGAATAGCTTG	24.52566316372869	Treated	447.0	0.6100000143051147	1.0		ACGTTAGAGTTCTACGATCC	0.11119143273881113	156316.0	Treated
ACGTTAGAGTGACAATACCA	23.517966613226267	Treated	485.0	0.6800000071525574	2.0		ACGTTAGAGTTGCTATCTAG	0.13760847619312236	107973.0	Treated
ACGTTAGAGTGACGTCCAGA	45.047162255775156	Treated	540.0	0.6899999976158142	3.0		ACGTTAGAGTTTGACGGCAA	0.13651766485785521	129551.0	Treated
ACGTTAGAGTGATTCTCGAA	26.287166515699123	Treated	352.0	0.47999998927116394	3.0		ACGTTAGAGTTTGTGAGCAA	0.14740897401527112	100713.0	Treated
ACGTTAGAGTGCTTAGTGAA	24.154011801952773	Treated	268.0	0.3799999952316284	3.0		ACTACCGAGGAACGGCGGAA	0.06765214401989829	98903.0	Treated
ACGTTAGAGTGCTTGCCTGA	26.41584316624333	Treated	354.0	0.49000000953674316	4.0		ACTACCGAGGACACCTTCCG	0.10754558927765964	139671.0	Treated
ACGTTAGAGTGGCTTCTATA	26.588474458043002	Treated	227.0	0.33000001311302185	11.0		ACTACCGAGGACCACCATAA	0.13241019351710565	140246.0	Treated
ACGTTAGAGTGGTCATCTCG	25.627911751797438	Treated	376.0	0.5699999928474426	33.0		ACTACCGAGGACCGTTACCG	0.1436324969355053	135422.0	Treated
ACGTTAGAGTGGTGAGATAA	33.338366437725746	Treated	235.0	0.3400000035762787	7.0		ACTACCGAGGACTAAGTCGG	0.09325605075585494	127670.0	Treated
ACGTTAGAGTGTCTATTAGG	37.382118444235545	Treated	374.0	0.5299999713897705	12.0		ACTACCGAGGAGAAGGCTCA	0.1391288321928236	124798.0	Treated
ACGTTAGAGTGTGCACATAA	27.341749118561413	Treated	372.0	0.5600000023841858	9.0		ACTACCGAGGAGCTAAGGAA	0.09454127583454569	176653.0	Treated
ACGTTAGAGTGTGGTTCTCC	29.156818742649396	Treated	284.0	0.38999998569488525	5.0		ACTACCGAGGAGGAGCTTCC	0.021462219311772536	142017.0	Untreated
ACGTTAGAGTTATCACTGTC	19.05233451937951	Treated	183.0	0.2800000011920929	7.0		ACTACCGAGGATTGCTCCAA	0.13495770519621875	116681.0	Treated
ACGTTAGAGTTATCTCGAGA	24.058910513931625	Treated	205.0	0.28999999165534973	1.0		ACTACCGAGGCAACGGTCTA	0.11962314839460474	161549.0	Treated
ACGTTAGAGTTATGCAAGGA	24.54893637023796	Treated	483.0	0.6800000071525574	3.0		ACTACCGAGGCACAACCGAA	0.09288383004605091	103581.0	Treated
ACGTTAGAGTTCGGCATTAA	19.47372422951878	Treated	367.0	0.550000011920929	6.0		ACTACCGAGGCAGTGGAGCT	0.13743983173109334	148334.0	Treated
ACGTTAGAGTTCGTATGGTA	32.74794972179935	Treated	376.0	0.49000000953674316	11.0		ACTACCGAGGCCAACTAGGC	0.11079514452796518	155783.0	Treated
ACGTTAGAGTTCTACGATCC	21.780149083430096	Treated	191.0	0.25999999046325684	6.0		ACTACCGAGGCCATAACCAA	0.11800241201622629	91210.0	Treated
ACGTTAGAGTTGCTATCTAG	21.45628255910689	Treated	510.0	0.6800000071525574	3.0		ACTACCGAGGCCATTCCTTA	0.08322227052761366	140311.0	Treated
ACGTTAGAGTTTGACGGCAA	24.839597479144636	Treated	344.0	0.46000000834465027	1.0		ACTACCGAGGCCGCACCTTA	0.16110113704368642	116970.0	Treated
ACGTTAGAGTTTGTGAGCAA	28.964539304670218	Treated	377.0	0.5	9.0		ACTACCGAGGCGAACCACAA	0.14961706783369802	124304.0	Treated
ACTACCGAGGAACGGCGGAA	9.947027141643778	Treated	377.0	0.49000000953674316	13.0		ACTACCGAGGCGCATTACAA	0.10604119514312964	140502.0	Treated
ACTACCGAGGACACCTTCCG	20.1855546018501	Treated	377.0	0.5299999713897705	15.0		ACTACCGAGGCGTGTCTCCA	0.12904701455838793	174882.0	Treated
ACTACCGAGGACCACCATAA	21.594250758787073	Treated	104.0	0.20999999344348907	10.0		ACTACCGAGGCGTTCAACCG	0.021235292123020583	117964.0	Untreated
ACTACCGAGGACCGTTACCG	19.654048519310958	Treated	463.0	0.6100000143051147	3.0		ACTACCGAGGCTGCCAGTAA	0.11955549081222816	96106.0	Treated
ACTACCGAGGACTAAGTCGG	15.039806109956205	Treated	325.0	0.44999998807907104	2.0		ACTACCGAGGCTTCGTTACA	0.12766428319255554	189779.0	Treated
ACTACCGAGGAGAAGGCTCA	28.279018993728588	Treated	214.0	0.2800000011920929	5.0		ACTACCGAGGCTTCTCCTTA	0.16510261386904643	149931.0	Treated
ACTACCGAGGAGCTAAGGAA	17.11421316999152	Treated	525.0	0.6899999976158142	2.0		ACTACCGAGGGCAAGCACCT	0.15171276790620994	163770.0	Treated
ACTACCGAGGAGGAGCTTCC	3.8730219266008272	Untreated	258.0	0.33000001311302185	5.0		ACTACCGAGGGCGTCACCAA	0.1573394495412844	218000.0	Treated
ACTACCGAGGATTGCTCCAA	21.56147144445727	Treated	404.0	0.5299999713897705	1.0		ACTACCGAGGGCTAGCGGAA	0.10686551812805349	175005.0	Treated
ACTACCGAGGCAACGGTCTA	26.524755380020483	Treated	611.0	0.7400000095367432	3.0		ACTACCGAGGGCTTCGTACC	0.12554423090334857	200742.0	Treated
ACTACCGAGGCACAACCGAA	11.712597276439816	Treated	405.0	0.5099999904632568	3.0		ACTACCGAGGGGAAGATCCG	0.13452425595745407	146665.0	Treated
ACTACCGAGGCAGTGGAGCT	25.823524722894096	Treated	204.0	0.25999999046325684	2.0		ACTACCGAGGGGACCTAGTC	0.1796483383600841	142239.0	Treated
ACTACCGAGGCCAACTAGGC	24.492499619688825	Treated	372.0	0.5299999713897705	5.0		ACTACCGAGGGGAGTAACAA	0.1889629283891278	100697.0	Treated
ACTACCGAGGCCATAACCAA	15.391385130321726	Treated	367.0	0.44999998807907104	2.0		ACTACCGAGGGGAGTCATCG	0.12608598942795834	152856.0	Treated
ACTACCGAGGCCATTCCTTA	13.225502838078222	Treated	357.0	0.4399999976158142	1.0		ACTACCGAGGGGTCAGGTTC	0.09884210795077362	156664.0	Treated
ACTACCGAGGCCGCACCTTA	25.376437474071853	Treated	374.0	0.4699999988079071	4.0		ACTACCGAGGGTTCTAACTC	0.15216161289577607	173204.0	Treated
ACTACCGAGGCGAACCACAA	29.629134810254044	Treated	541.0	0.7099999785423279	1.0		ACTACCGAGGTACAACCTCA	0.02035588067348797	129594.0	Untreated
ACTACCGAGGCGCATTACAA	14.002901341590887	Treated	473.0	0.6100000143051147	2.0		ACTACCGAGGTACAGAGGAA	0.10789698075494879	109067.0	Treated
ACTACCGAGGCGTGTCTCCA	20.328338465555984	Treated	374.0	0.5	7.0		ACTACCGAGGTCCTCGTTAA	0.1094894603079683	107024.0	Treated
ACTACCGAGGCGTTCAACCG	3.6673373826793076	Untreated	247.0	0.33000001311302185	5.0		ACTACCGAGGTCTGTAACGC	0.15427086927930098	153587.0	Treated
ACTACCGAGGCTGCCAGTAA	16.624225560665515	Treated	526.0	0.7300000190734863	1.0		ACTACCGAGGTGCACAAGTA	0.01877661107455723	183899.0	Untreated
ACTACCGAGGCTTCGTTACA	22.467648499879875	Treated	389.0	0.5899999737739563	2.0		ACTACCGAGGTGTCCTACTA	0.11406291780792217	138371.0	Treated
ACTACCGAGGCTTCTCCTTA	21.2927561726011	Treated	404.0	0.6100000143051147	5.0		ACTACCGAGGTTGGATTCCG	0.2192759717775525	99637.0	Treated
ACTACCGAGGGCAAGCACCT	31.16649386206364	Treated	302.0	0.44999998807907104	3.0		ACTACCGAGGTTGTAGATCC	0.09916108695806858	140539.0	Treated
ACTACCGAGGGCGTCACCAA	26.42403611817937	Treated	293.0	0.4099999964237213	2.0		ACTACCGAGGTTGTCACGTT	0.13878142746153416	124851.0	Treated
ACTACCGAGGGCTAGCGGAA	17.385976996107445	Treated	233.0	0.3400000035762787	7.0		AGATCATGGAAACAGGATCG	0.13196122466384286	105531.0	Treated
ACTACCGAGGGCTTCGTACC	21.538883412173032	Treated	233.0	0.36000001430511475	9.0		AGATCATGGAAATCGATCCA	0.1338515682407085	103428.0	Treated
ACTACCGAGGGGAAGATCCG	17.020636027726617	Treated	353.0	0.5400000214576721	2.0		AGATCATGGAACCACGTTCA	0.030452512496711392	45612.0	Treated
ACTACCGAGGGGACCTAGTC	34.28331540986373	Treated	76.0	0.18000000715255737	9.0		AGATCATGGAACCTTCCACC	0.14030358618178762	142826.0	Treated
ACTACCGAGGGGAGTAACAA	20.877082062770274	Treated	208.0	0.33000001311302185	11.0		AGATCATGGAACGATGGCAA	0.03593476901367798	62363.0	Treated
ACTACCGAGGGGAGTCATCG	25.69662883698254	Treated	139.0	0.23999999463558197	6.0		AGATCATGGAACGCATGTCG	0.13164723425740016	85167.0	Treated
ACTACCGAGGGGTCAGGTTC	17.21942159537291	Treated	264.0	0.4099999964237213	2.0		AGATCATGGAACGGACTGAA	0.11828546465312695	116743.0	Treated
ACTACCGAGGGTTCTAACTC	25.484820346829814	Treated	364.0	0.5600000023841858	3.0		AGATCATGGAACGGTACGTT	0.1301419898219142	162899.0	Treated
ACTACCGAGGTACAACCTCA	3.851623303583787	Untreated	341.0	0.5199999809265137	3.0		AGATCATGGAACTAGCCGTG	0.10752068357520683	117968.0	Treated
ACTACCGAGGTACAGAGGAA	15.408476964247633	Treated	233.0	0.3700000047683716	16.0		AGATCATGGAACTGTCTATC	0.14501414259260514	147427.0	Treated
ACTACCGAGGTCCTCGTTAA	14.639523084661327	Treated	179.0	0.2800000011920929	10.0		AGATCATGGAAGATGCTTGA	0.16112484042117098	85381.0	Treated
ACTACCGAGGTCTGTAACGC	20.61058185060011	Treated	220.0	0.3799999952316284	6.0		AGATCATGGAAGGAAGCTAA	0.15937809351889595	85865.0	Treated
ACTACCGAGGTGCACAAGTA	3.6366455051791093	Untreated	301.0	0.5099999904632568	13.0		AGATCATGGAAGGATTAAGG	0.10698981473239831	157286.0	Treated
ACTACCGAGGTGTCCTACTA	15.861466527111398	Treated	102.0	0.18000000715255737	12.0		AGATCATGGAAGGTAGTGCG	0.13933067875802702	86894.0	Treated
ACTACCGAGGTTGGATTCCG	27.475398734544545	Treated	200.0	0.3499999940395355	18.0		AGATCATGGAAGTATGTCCA	0.10606304277902863	124360.0	Treated
ACTACCGAGGTTGTAGATCC	15.760921976008317	Treated	81.0	0.18000000715255737	11.0		AGATCATGGAAGTGTCGAGG	0.12406963100471095	114202.0	Treated
ACTACCGAGGTTGTCACGTT	18.86147970227492	Treated	71.0	0.18000000715255737	5.0		AGATCATGGAATCATGGAGA	0.11897222616065661	126954.0	Treated
AGATCATGGAAACAGGATCG	22.256267738068406	Treated	182.0	0.33000001311302185	17.0		AGATCATGGACAAGTCTCGG	0.11705869421850956	118274.0	Treated
AGATCATGGAAATCGATCCA	21.649184273946354	Treated	184.0	0.33000001311302185	32.0		AGATCATGGACACCGAGCAA	0.024142254014490883	108482.0	Untreated
AGATCATGGAACCACGTTCA	7.2245535074277365	Treated	167.0	0.2800000011920929	22.0		AGATCATGGACACTGGAGGA	0.1367260350615442	42896.0	Treated
AGATCATGGAACCTTCCACC	27.51229449202853	Treated	157.0	0.3100000023841858	7.0		AGATCATGGACAGAGGATTA	0.13013406025591473	147471.0	Treated
AGATCATGGAACGATGGCAA	5.529677349201071	Treated	95.0	0.2199999988079071	16.0		AGATCATGGACAGCTGCTTC	0.10949348450268719	108664.0	Treated
AGATCATGGAACGCATGTCG	26.611656266687636	Treated	109.0	0.2199999988079071	18.0		AGATCATGGACATACTCTGG	0.11082510087658272	86244.0	Treated
AGATCATGGAACGGACTGAA	16.794834963794674	Treated	118.0	0.25	14.0		AGATCATGGACATCTTGCGG	0.12410147187464345	78879.0	Treated
AGATCATGGAACGGTACGTT	18.223041583205553	Treated	81.0	0.20000000298023224	8.0		AGATCATGGACCAAGGCCTT	0.13605044845268974	101014.0	Treated
AGATCATGGAACTAGCCGTG	16.67870262343623	Treated	72.0	0.18000000715255737	5.0		AGATCATGGACCTACATCTA	0.10833202775806615	108509.0	Treated
AGATCATGGAACTGTCTATC	27.99200639669136	Treated	230.0	0.5400000214576721	10.0		AGATCATGGACCTATGGTGG	0.12287296390606685	49482.0	Treated
AGATCATGGAAGATGCTTGA	21.944682020668004	Treated	377.0	0.7699999809265137	291.0		AGATCATGGACCTGGATGTG	0.12483778873604984	104031.0	Treated
AGATCATGGAAGGAAGCTAA	18.643917944940995	Treated	551.0	0.7400000095367432	2.0		AGATCATGGACCTTGAAGAA	0.022391628456496667	106647.0	Untreated
AGATCATGGAAGGATTAAGG	17.635622310852128	Treated	521.0	0.7099999785423279	2.0		AGATCATGGACGATGCAGAA	0.1268418875850492	123311.0	Treated
AGATCATGGAAGGTAGTGCG	19.675318918829714	Treated	487.0	0.6899999976158142	3.0		AGATCATGGACGCCGGTATA	0.11875855242088101	103041.0	Treated
AGATCATGGAAGTATGTCCA	33.162466289808684	Treated	334.0	0.46000000834465027	4.0		AGATCATGGACGCTCATATA	0.10393845352844058	145971.0	Treated
AGATCATGGAAGTGTCGAGG	19.36678740650222	Treated	329.0	0.75	7.0		AGATCATGGACGGATCATTA	0.023331073841646077	137199.0	Untreated
AGATCATGGAATCATGGAGA	19.983365043172807	Treated	304.0	0.7099999785423279	9.0		AGATCATGGACGTTAATGGA	0.126003160673453	113267.0	Treated
AGATCATGGACAAGTCTCGG	20.9256227753187	Treated	210.0	0.5	6.0		AGATCATGGACTTGCCGCAA	0.12713134425336142	95421.0	Treated
AGATCATGGACACCGAGCAA	4.889353561189589	Untreated	235.0	0.6200000047683716	1.0		AGATCATGGAGACGCGTCAA	0.13783102579152712	86889.0	Treated
AGATCATGGACACTGGAGGA	17.150882305254925	Treated	395.0	0.8100000023841858	5.0		AGATCATGGAGCGATAAGAA	0.12053004319105691	125952.0	Treated
AGATCATGGACAGAGGATTA	19.693288243966357	Treated	436.0	0.7300000190734863	10.0		AGATCATGGAGCGATGATGG	0.11369836238325501	117671.0	Treated
AGATCATGGACAGCTGCTTC	16.247895257206338	Treated	185.0	0.4099999964237213	8.0		AGATCATGGAGCTCTTATTG	0.11631839976690715	157877.0	Treated
AGATCATGGACATACTCTGG	20.96607037514737	Treated	346.0	0.6299999952316284	4.0		AGATCATGGAGGCGACAGAA	0.12034972056118777	112547.0	Treated
AGATCATGGACATCTTGCGG	19.68493590996604	Treated	366.0	0.6600000262260437	12.0		AGATCATGGAGGTCATCTCG	0.17188096333193068	102187.0	Treated
AGATCATGGACCAAGGCCTT	21.12356214620241	Treated	307.0	0.5400000214576721	6.0		AGATCATGGAGTCTATTAGG	0.13741067813488286	91383.0	Treated
AGATCATGGACCTACATCTA	17.721436539114215	Treated	575.0	0.8100000023841858	9.0		AGATCATGGAGTGGTTCTCC	0.12381484356297742	137851.0	Treated
AGATCATGGACCTATGGTGG	25.56870310675447	Treated	110.0	0.23000000417232513	5.0		AGATCATGGAGTGTTACCGA	0.13257838185093276	79387.0	Treated
AGATCATGGACCTGGATGTG	17.535141805983823	Treated	481.0	0.75	6.0		AGATCATGGAGTTCTTACGA	0.08664965986394557	94080.0	Treated
AGATCATGGACCTTGAAGAA	4.170810452423063	Untreated	339.0	0.6200000047683716	11.0		AGATCATGGATACCGTTGAA	0.02106801618628143	100579.0	Untreated
AGATCATGGACGATGCAGAA	18.671530008279632	Treated	306.0	0.5699999928474426	8.0		AGATCATGGATATCTCGAGA	0.10988501005517455	116358.0	Treated
AGATCATGGACGCCGGTATA	16.890053153661064	Treated	555.0	0.7900000214576721	11.0		AGATCATGGATATTCACGCA	0.1212863705972435	114275.0	Treated
AGATCATGGACGCTCATATA	17.669048663513358	Treated	285.0	0.5400000214576721	4.0		AGATCATGGATCAGGTCTGA	0.10993605509099852	56924.0	Treated
AGATCATGGACGGATCATTA	7.510374473225258	Untreated	298.0	0.5600000023841858	11.0		AGATCATGGATCGACACGAA	0.12827344434706398	85575.0	Treated
AGATCATGGACGTTAATGGA	22.288098777347354	Treated	188.0	0.3700000047683716	10.0		AGATCATGGATCTACGATCC	0.1124887129263041	115176.0	Treated
AGATCATGGACTTGCCGCAA	37.169831102100254	Treated	253.0	0.46000000834465027	22.0		AGATCATGGATGACAAGCCA	0.13210635044133823	74546.0	Treated
AGATCATGGAGACGCGTCAA	27.217350586827582	Treated	418.0	0.7200000286102295	11.0		AGATCATGGATGTTGTCGCC	0.13224191669552623	158815.0	Treated
AGATCATGGAGCGATAAGAA	17.46249624243134	Treated	346.0	0.6100000143051147	20.0		AGATCATGGATTACATGTCC	0.13771295142560966	95503.0	Treated
AGATCATGGAGCGATGATGG	22.883916463426605	Treated	385.0	0.699999988079071	7.0		AGATCATGGATTACCGACCG	0.12322052580970473	85278.0	Treated
AGATCATGGAGCTCTTATTG	17.55392751370732	Treated	310.0	0.5699999928474426	10.0		AGATCATGGATTCAGGTGTA	0.15060272860445825	113318.0	Treated
AGATCATGGAGGCGACAGAA	18.073116651703337	Treated	498.0	0.7900000214576721	15.0		AGATCATGGATTGACGGCAA	0.11847903711832228	114822.0	Treated
AGATCATGGAGGTCATCTCG	22.553002683006362	Treated	667.0	0.8500000238418579	4.0		AGATCATGGATTGTGAGCAA	0.09808353808353808	71225.0	Treated
AGATCATGGAGTCTATTAGG	16.494758491008895	Treated	297.0	0.6100000143051147	13.0		ATGCCGTAACAACGCTCCGA	0.13011118712240474	121327.0	Treated
AGATCATGGAGTGGTTCTCC	17.858401207235534	Treated	344.0	0.699999988079071	8.0		ATGCCGTAACAACGGCGGAA	0.09263351749539595	146610.0	Treated
AGATCATGGAGTGTTACCGA	20.84985615805018	Treated	363.0	0.7099999785423279	8.0		ATGCCGTAACAAGGCCATAA	0.12217017395581149	209421.0	Treated
AGATCATGGAGTTCTTACGA	27.14621187853314	Treated	122.0	0.25999999046325684	7.0		ATGCCGTAACAATGCGTCGG	0.10669396716539416	162146.0	Treated
AGATCATGGATACCGTTGAA	3.4915701490357005	Untreated	389.0	0.7400000095367432	16.0		ATGCCGTAACACACCTTCCG	0.10487488436767298	171881.0	Treated
AGATCATGGATATCTCGAGA	19.792667699849083	Treated	651.0	0.8199999928474426	4.0		ATGCCGTAACACTAAGTCGG	0.09832662258505412	135355.0	Treated
AGATCATGGATATTCACGCA	19.71078677968915	Treated	89.0	0.20999999344348907	10.0		ATGCCGTAACAGAACAGTGA	0.11754188539994631	175061.0	Treated
AGATCATGGATCAGGTCTGA	19.09039766383368	Treated	228.0	0.5	5.0		ATGCCGTAACAGCGTCCATC	0.12016924307036247	150080.0	Treated
AGATCATGGATCGACACGAA	20.020587183491877	Treated	114.0	0.27000001072883606	6.0		ATGCCGTAACAGCTAAGGAA	0.10851540322520242	133511.0	Treated
AGATCATGGATCTACGATCC	17.344124319170934	Treated	280.0	0.5899999737739563	15.0		ATGCCGTAACAGCTGGTGAA	0.13030836817419725	94238.0	Treated
AGATCATGGATGACAAGCCA	24.575960467795298	Treated	188.0	0.41999998688697815	9.0		ATGCCGTAACAGTATGGCGG	0.12676991877938903	152055.0	Treated
AGATCATGGATGTTGTCGCC	22.614373299421437	Treated	381.0	0.7400000095367432	12.0		ATGCCGTAACAGTTATCGGA	0.01851015170499271	214693.0	Untreated
AGATCATGGATTACATGTCC	21.035540768520384	Treated	376.0	0.6399999856948853	128.0		ATGCCGTAACATAGCTGGAA	0.14211292200232828	103080.0	Treated
AGATCATGGATTACCGACCG	20.87520776951859	Treated	168.0	0.38999998569488525	20.0		ATGCCGTAACATAGTGATGG	0.10988474559078978	157738.0	Treated
AGATCATGGATTCAGGTGTA	24.724302659816175	Treated	336.0	0.6100000143051147	13.0		ATGCCGTAACATATCTGTCC	0.11182096850485604	162787.0	Treated
AGATCATGGATTGACGGCAA	19.104411297841537	Treated	349.0	0.6000000238418579	12.0		ATGCCGTAACATGCGATGTA	0.1164560815953722	118242.0	Treated
AGATCATGGATTGTGAGCAA	20.06629554068744	Treated	333.0	0.6000000238418579	4.0		ATGCCGTAACCACAACCGAA	0.08470970307529162	150880.0	Treated
ATGCCGTAACAACGCTCCGA	21.615357084876635	Treated	352.0	0.5600000023841858	5.0		ATGCCGTAACCAGCACGGAA	0.1538875421943318	176564.0	Treated
ATGCCGTAACAACGGCGGAA	19.483080959436958	Treated	260.0	0.4000000059604645	2.0		ATGCCGTAACCATACCATCA	0.07902832970132034	46806.0	Treated
ATGCCGTAACAAGGCCATAA	16.11130932409226	Treated	308.0	0.5099999904632568	16.0		ATGCCGTAACCATCTCTCTA	0.1309106019340298	221403.0	Treated
ATGCCGTAACAATGCGTCGG	17.951447019113097	Treated	300.0	0.4699999988079071	5.0		ATGCCGTAACCCAACCTATA	0.11207993890020367	157120.0	Treated
ATGCCGTAACACACCTTCCG	23.6629673741757	Treated	218.0	0.3199999928474426	2.0		ATGCCGTAACCCAACTAGGC	0.0847485530100856	115412.0	Treated
ATGCCGTAACACTAAGTCGG	13.32928669033955	Treated	244.0	0.36000001430511475	3.0		ATGCCGTAACCCATAACCAA	0.10403245208372316	149636.0	Treated
ATGCCGTAACAGAACAGTGA	18.09754653663223	Treated	219.0	0.33000001311302185	10.0		ATGCCGTAACCCATAAGTGG	0.13525571630088903	60966.0	Treated
ATGCCGTAACAGCGTCCATC	22.380658213372485	Treated	208.0	0.30000001192092896	3.0		ATGCCGTAACCCATTCCTTA	0.10154288477717935	150951.0	Treated
ATGCCGTAACAGCTAAGGAA	15.738384655235963	Treated	176.0	0.2199999988079071	2.0		ATGCCGTAACCCGCTATAGA	0.10101142290938324	160467.0	Treated
ATGCCGTAACAGCTGGTGAA	16.045718818144227	Treated	173.0	0.25	10.0		ATGCCGTAACCCGTGGTGAA	0.01466145466751849	92351.0	Untreated
ATGCCGTAACAGTATGGCGG	18.258063472454698	Treated	147.0	0.25	8.0		ATGCCGTAACCGAATCCGGA	0.11917444102777923	191870.0	Treated
ATGCCGTAACAGTTATCGGA	4.104002204543609	Untreated	79.0	0.18000000715255737	12.0		ATGCCGTAACCGCTTCACGA	0.11805431569759368	100818.0	Treated
ATGCCGTAACATAGCTGGAA	19.42065916614098	Treated	26.0	0.14000000059604645	3.0		ATGCCGTAACCGTACCTTCC	0.10332347618837445	158599.0	Treated
ATGCCGTAACATAGTGATGG	20.93425329650751	Treated	435.0	0.7300000190734863	16.0		ATGCCGTAACCGTCCATGTA	0.12112309080669566	147379.0	Treated
ATGCCGTAACATATCTGTCC	17.429863104475714	Treated	246.0	0.6399999856948853	5.0		ATGCCGTAACCGTGTCTCCA	0.08451342415551306	200832.0	Treated
ATGCCGTAACATGCGATGTA	16.770795852658363	Treated	326.0	0.7099999785423279	6.0		ATGCCGTAACCTCCTAATGG	0.10834057039635947	143935.0	Treated
ATGCCGTAACCACAACCGAA	10.844104076596105	Treated	546.0	0.8299999833106995	4.0		ATGCCGTAACCTGCCAGTAA	0.10981449362793153	106088.0	Treated
ATGCCGTAACCAGCACGGAA	30.88869786448786	Treated	179.0	0.3700000047683716	8.0		ATGCCGTAACCTTAAGCCTA	0.09446096889535803	126412.0	Treated
ATGCCGTAACCATACCATCA	15.319580948308529	Treated	435.0	0.7099999785423279	5.0		ATGCCGTAACCTTCGTTACA	0.1277829641574019	141396.0	Treated
ATGCCGTAACCATCTCTCTA	19.566217822376565	Treated	426.0	0.6200000047683716	1.0		ATGCCGTAACGACGAGCGAA	0.11857741398921971	174949.0	Treated
ATGCCGTAACCCAACCTATA	16.71055594750367	Treated	293.0	0.5899999737739563	8.0		ATGCCGTAACGAGAGATCTA	0.14589114399420666	156041.0	Treated
ATGCCGTAACCCAACTAGGC	11.65807641852826	Treated	296.0	0.5899999737739563	11.0		ATGCCGTAACGAGGATTGCC	0.15289354866718763	92136.0	Treated
ATGCCGTAACCCATAACCAA	15.718308970306506	Treated	99.0	0.25	10.0		ATGCCGTAACGATGTCCTTG	0.10912003943800838	202850.0	Treated
ATGCCGTAACCCATAAGTGG	16.72329603981887	Treated	720.0	0.9300000071525574	1.0		ATGCCGTAACGCAAGCACCT	0.11711504485413231	204329.0	Treated
ATGCCGTAACCCATTCCTTA	12.350689974968793	Treated	658.0	0.8999999761581421	2.0		ATGCCGTAACGCAATAGGTA	0.12663436198248745	117630.0	Treated
ATGCCGTAACCCGCTATAGA	25.048668818568153	Treated	193.0	0.3700000047683716	9.0		ATGCCGTAACGCACTTGCAG	0.10284189040665724	146487.0	Treated
ATGCCGTAACCCGTGGTGAA	2.843288166999535	Untreated	553.0	0.8899999856948853	4.0		ATGCCGTAACGCGAACATCG	0.1183834834175269	136590.0	Treated
ATGCCGTAACCGAATCCGGA	23.73879820295399	Treated	335.0	0.7799999713897705	13.0		ATGCCGTAACGCTAGCGGAA	0.10667787452756941	155843.0	Treated
ATGCCGTAACCGCTTCACGA	20.440014285781995	Treated	378.0	0.8100000023841858	53.0		ATGCCGTAACGCTTCGTACC	0.09082269359902159	128371.0	Treated
ATGCCGTAACCGTACCTTCC	22.03127971196554	Treated	515.0	0.8700000047683716	4.0		ATGCCGTAACGGAAGATCCG	0.10363597317210163	121068.0	Treated
ATGCCGTAACCGTCCATGTA	19.640041398962317	Treated	251.0	0.6800000071525574	5.0		ATGCCGTAACGGATGCCTAA	0.11147894602813188	200271.0	Treated
ATGCCGTAACCGTGTCTCCA	26.522945704903577	Treated	259.0	0.6899999976158142	4.0		ATGCCGTAACGGCAACTCAA	0.12267645660323112	180866.0	Treated
ATGCCGTAACCTCCTAATGG	20.507509839401276	Treated	478.0	0.8600000143051147	3.0		ATGCCGTAACGGTCAGGTTC	0.10131158939350843	158205.0	Treated
ATGCCGTAACCTGCCAGTAA	13.88086214818103	Treated	366.0	0.7900000214576721	7.0		ATGCCGTAACTAACCTGTTC	0.1144598881007974	181592.0	Treated
ATGCCGTAACCTTAAGCCTA	14.455246358724185	Treated	388.0	0.8500000238418579	3.0		ATGCCGTAACTACAGAGGAA	0.10798859362730917	169379.0	Treated
ATGCCGTAACCTTCGTTACA	22.593804971375114	Treated	590.0	0.949999988079071	1.0		ATGCCGTAACTACGGTGTCA	0.020740995739919964	139434.0	Untreated
ATGCCGTAACGACGAGCGAA	20.82398376062684	Treated	599.0	0.949999988079071	1.0		ATGCCGTAACTAGCTTGCCG	0.12959370765020062	150532.0	Treated
ATGCCGTAACGAGAGATCTA	27.918262058420158	Treated	573.0	0.9399999976158142	2.0		ATGCCGTAACTAGTAGCGTA	0.11025314212881727	174961.0	Treated
ATGCCGTAACGAGGATTGCC	16.963330070585044	Treated	582.0	0.9399999976158142	2.0		ATGCCGTAACTCCTCGTTAA	0.08835146058554859	152165.0	Treated
ATGCCGTAACGATGTCCTTG	26.008941425651145	Treated	447.0	0.8799999952316284	5.0		ATGCCGTAACTCTGGAGCTA	0.15536094123903219	180528.0	Treated
ATGCCGTAACGCAAGCACCT	23.21923711301847	Treated	313.0	0.7900000214576721	9.0		ATGCCGTAACTGACAGCTGG	0.10677167692473814	148176.0	Treated
ATGCCGTAACGCAATAGGTA	15.825753309425048	Treated	197.0	0.6299999952316284	4.0		ATGCCGTAACTGACTCTCCG	0.10035934017892369	187566.0	Treated
ATGCCGTAACGCACTTGCAG	23.536205175378743	Treated	196.0	0.6399999856948853	6.0		ATGCCGTAACTGCGTGCGAA	0.12608244687266323	165828.0	Treated
ATGCCGTAACGCGAACATCG	25.338679744485603	Treated	159.0	0.5299999713897705	5.0		ATGCCGTAACTGTACCGTGC	0.11571627452745897	144379.0	Treated
ATGCCGTAACGCTAGCGGAA	17.01557083057299	Treated	451.0	0.7699999809265137	42.0		ATGCCGTAACTGTGCGAGAG	0.09807500586441473	136416.0	Treated
ATGCCGTAACGCTTCGTACC	11.023756894045793	Treated	218.0	0.6499999761581421	3.0		ATGCCGTAACTTAACGCAGA	0.11574772205924017	109419.0	Treated
ATGCCGTAACGGAAGATCCG	12.238169192240196	Treated	398.0	0.8299999833106995	6.0		ATGCCGTAACTTCATGGTCA	0.020177736617422247	157649.0	Untreated
ATGCCGTAACGGATGCCTAA	15.502947099473838	Treated	326.0	0.7699999809265137	15.0		ATGCCGTAACTTCTCCATCA	0.1214043758921153	234695.0	Treated
ATGCCGTAACGGCAACTCAA	21.016704942921407	Treated	231.0	0.41999998688697815	3.0		ATGCCGTAACTTGCAGACAA	0.10691652655725653	146909.0	Treated
ATGCCGTAACGGTCAGGTTC	14.79460582709663	Treated	167.0	0.25	9.0		ATGCCGTAACTTGTAGATCC	0.10596926761771441	123583.0	Treated
ATGCCGTAACTAACCTGTTC	22.38422812492368	Treated	56.0	0.1899999976158142	3.0		CAACCACCTTAACGCTCCGA	0.1256484281568263	131279.0	Treated
ATGCCGTAACTACAGAGGAA	15.185881499740342	Treated	273.0	0.7300000190734863	11.0		CAACCACCTTACCACCATAA	0.11809801004398303	153923.0	Treated
ATGCCGTAACTACGGTGTCA	4.122671368274173	Untreated	375.0	0.7400000095367432	57.0		CAACCACCTTACCGTTACCG	0.1014253485577962	115691.0	Treated
ATGCCGTAACTAGCTTGCCG	18.644262765263843	Treated	314.0	0.6899999976158142	10.0		CAACCACCTTACTAGTATCG	0.021174358053510506	139225.0	Untreated
ATGCCGTAACTAGTAGCGTA	14.642056246533976	Treated	333.0	0.5199999809265137	6.0		CAACCACCTTACTGTAATGG	0.14458288833511332	126405.0	Treated
ATGCCGTAACTCCTCGTTAA	12.334004051340454	Treated	480.0	0.7799999713897705	16.0		CAACCACCTTAGAACAGTGA	0.1362706012173851	112372.0	Treated
ATGCCGTAACTCTGGAGCTA	24.132296844555484	Treated	214.0	0.550000011920929	11.0		CAACCACCTTAGAAGGCTCA	0.10112150344767662	161123.0	Treated
ATGCCGTAACTGACAGCTGG	18.836701183845925	Treated	686.0	0.8899999856948853	4.0		CAACCACCTTAGCTGGTGAA	0.14848509353603967	148392.0	Treated
ATGCCGTAACTGACTCTCCG	14.927378754943984	Treated	601.0	0.8500000238418579	3.0		CAACCACCTTAGTATGGCGG	0.1433256641467911	139954.0	Treated
ATGCCGTAACTGCGTGCGAA	21.481988382811036	Treated	98.0	0.25	6.0		CAACCACCTTAGTTATCGGA	0.019316319363146803	213550.0	Untreated
ATGCCGTAACTGTACCGTGC	17.39652661047801	Treated	583.0	0.8799999952316284	3.0		CAACCACCTTATAGTGATGG	0.11655753169045603	145233.0	Treated
ATGCCGTAACTGTGCGAGAG	14.942056080637649	Treated	426.0	0.8100000023841858	6.0		CAACCACCTTATATCTGTCC	0.13042854721581204	153402.0	Treated
ATGCCGTAACTTAACGCAGA	18.14152249334821	Treated	1021.0	0.9900000095367432	1.0		CAACCACCTTATCACTCACA	0.0762174605985479	28235.0	Treated
ATGCCGTAACTTCATGGTCA	4.567649562411163	Untreated	412.0	0.800000011920929	3.0		CAACCACCTTATCGCCTATA	0.1351142155937323	158910.0	Treated
ATGCCGTAACTTCTCCATCA	31.355166238324205	Treated	373.0	0.800000011920929	13.0		CAACCACCTTATCGGTGCAA	0.12484004453824805	180519.0	Treated
ATGCCGTAACTTGCAGACAA	18.289039658540162	Treated	112.0	0.20000000298023224	8.0		CAACCACCTTATGCGATGTA	0.15743074055407558	125001.0	Treated
ATGCCGTAACTTGTAGATCC	12.587195886262883	Treated	547.0	0.8999999761581421	5.0		CAACCACCTTATTGCTCCAA	0.11548156052977877	152743.0	Treated
CAACCACCTTAACGCTCCGA	32.91075068876333	Treated	473.0	0.8700000047683716	5.0		CAACCACCTTCAACGGTCTA	0.11569114430811432	188839.0	Treated
CAACCACCTTACCACCATAA	28.330889296584406	Treated	428.0	0.8399999737739563	5.0		CAACCACCTTCAGTGGAGCT	0.10855244637126288	124327.0	Treated
CAACCACCTTACCGTTACCG	16.95074768547665	Treated	246.0	0.6100000143051147	6.0		CAACCACCTTCATACCATCA	0.14231968104385648	137950.0	Treated
CAACCACCTTACTAGTATCG	4.590004780696983	Untreated	290.0	0.7699999809265137	20.0		CAACCACCTTCCAACCTATA	0.15214076766244128	112810.0	Treated
CAACCACCTTACTGTAATGG	21.269607455091986	Treated	570.0	0.7799999713897705	8.0		CAACCACCTTCCACTTACCG	0.11859246672330785	127116.0	Treated
CAACCACCTTAGAACAGTGA	29.77454575052825	Treated	393.0	0.6600000262260437	13.0		CAACCACCTTCCATAAGTGG	0.11723001337106254	64318.0	Treated
CAACCACCTTAGAAGGCTCA	15.306122179433183	Treated	367.0	0.6399999856948853	8.0		CAACCACCTTCCGCACCTTA	0.1279482093364491	147208.0	Treated
CAACCACCTTAGCTGGTGAA	26.268410905436962	Treated	245.0	0.5	5.0		CAACCACCTTCCGCTATAGA	0.1334319891478604	105417.0	Treated
CAACCACCTTAGTATGGCGG	21.716402359331763	Treated	528.0	0.7799999713897705	15.0		CAACCACCTTCCGTGGTGAA	0.021252726706138984	80225.0	Untreated
CAACCACCTTAGTTATCGGA	5.196342104738709	Untreated	526.0	0.7799999713897705	19.0		CAACCACCTTCGAACCACAA	0.10885823957061624	181842.0	Treated
CAACCACCTTATAGTGATGG	22.552721203493533	Treated	273.0	0.5299999713897705	6.0		CAACCACCTTCGGATTCCTG	0.12362168499473161	134766.0	Treated
CAACCACCTTATATCTGTCC	21.13124407317605	Treated	377.0	0.6800000071525574	153.0		CAACCACCTTCGTCCATGTA	0.15093200808942261	127574.0	Treated
CAACCACCTTATCACTCACA	21.80454915980887	Treated	470.0	0.7699999809265137	37.0		CAACCACCTTCTCCTAATGG	0.13439117214715773	99322.0	Treated
CAACCACCTTATCGCCTATA	26.555468248439656	Treated	666.0	0.8299999833106995	4.0		CAACCACCTTCTTCCTGCTC	0.1193924634709049	202852.0	Treated
CAACCACCTTATCGGTGCAA	26.573431724889296	Treated	665.0	0.8299999833106995	4.0		CAACCACCTTCTTCTCCTTA	0.13503652161872123	144435.0	Treated
CAACCACCTTATGCGATGTA	28.217546413758118	Treated	307.0	0.6100000143051147	14.0		CAACCACCTTGACCACCTGA	0.12575584961878888	159754.0	Treated
CAACCACCTTATTGCTCCAA	18.982584650204682	Treated	356.0	0.6600000262260437	10.0		CAACCACCTTGACCGGATAA	0.15668634292175046	144167.0	Treated
CAACCACCTTCAACGGTCTA	22.069030310383184	Treated	156.0	0.5	2.0		CAACCACCTTGACGAGCGAA	0.13187021095449816	169136.0	Treated
CAACCACCTTCAGTGGAGCT	16.733835068210713	Treated	583.0	0.8199999928474426	9.0		CAACCACCTTGCAATAGGTA	0.13549918693531135	114997.0	Treated
CAACCACCTTCATACCATCA	25.70623982505366	Treated	459.0	0.8199999928474426	5.0		CAACCACCTTGCCGATGGTT	0.12535304085859536	148708.0	Treated
CAACCACCTTCCAACCTATA	25.869155696075687	Treated	178.0	0.25	9.0		CAACCACCTTGCGTCACCAA	0.10428913564119312	142383.0	Treated
CAACCACCTTCCACTTACCG	16.55324282691371	Treated	574.0	0.9599999785423279	4.0		CAACCACCTTGGACCTAGTC	0.11703037801410972	151952.0	Treated
CAACCACCTTCCATAAGTGG	17.309099071209193	Treated	313.0	0.6299999952316284	10.0		CAACCACCTTGGAGTAACAA	0.1015403403718878	152304.0	Treated
CAACCACCTTCCGCACCTTA	22.07696492256412	Treated	139.0	0.30000001192092896	14.0		CAACCACCTTGGAGTCATCG	0.11216874061811703	142562.0	Treated
CAACCACCTTCCGCTATAGA	25.613034601458946	Treated	473.0	0.8600000143051147	6.0		CAACCACCTTGGCATGTCTT	0.14856537778385026	146380.0	Treated
CAACCACCTTCCGTGGTGAA	4.369538694242124	Untreated	342.0	0.6399999856948853	14.0		CAACCACCTTGGTGGTGGAA	0.14843440854724857	156682.0	Treated
CAACCACCTTCGAACCACAA	26.941560366132375	Treated	208.0	0.3799999952316284	11.0		CAACCACCTTGTCACATCCG	0.14400860615597053	124562.0	Treated
CAACCACCTTCGGATTCCTG	20.048373608890067	Treated	93.0	0.20999999344348907	10.0		CAACCACCTTGTCCTCCACA	0.12011866320963303	125734.0	Treated
CAACCACCTTCGTCCATGTA	24.00755595554361	Treated	65.0	0.18000000715255737	5.0		CAACCACCTTGTGACTTACA	0.1188021938648954	145132.0	Treated
CAACCACCTTCTCCTAATGG	23.238102273662065	Treated	305.0	0.5799999833106995	7.0		CAACCACCTTGTGTTCAGTT	0.13099125708065534	144231.0	Treated
CAACCACCTTCTTCCTGCTC	32.7285761496695	Treated	294.0	0.5899999737739563	11.0		CAACCACCTTGTTCTAACTC	0.10683550791176408	187316.0	Treated
CAACCACCTTCTTCTCCTTA	27.8023959730065	Treated	234.0	0.46000000834465027	13.0		CAACCACCTTGTTGTCTGCG	0.02362326869806094	45125.0	Treated
CAACCACCTTGACCACCTGA	24.858341953199485	Treated	356.0	0.75	10.0		CAACCACCTTTAACCTGTTC	0.12436425932865786	130753.0	Treated
CAACCACCTTGACCGGATAA	21.566828676726782	Treated	336.0	0.5699999928474426	8.0		CAACCACCTTTACAACCTCA	0.022017045454545456	208384.0	Untreated
CAACCACCTTGACGAGCGAA	30.565329864659876	Treated	229.0	0.41999998688697815	9.0		CAACCACCTTTAGCACCACA	0.1029823319171893	118632.0	Treated
CAACCACCTTGCAATAGGTA	25.067608988055177	Treated	392.0	0.6299999952316284	3.0		CAACCACCTTTATGTGGTGA	0.09914970471020802	200989.0	Treated
CAACCACCTTGCCGATGGTT	35.455333667993614	Treated	579.0	0.7799999713897705	8.0		CAACCACCTTTCGTGGCCAA	0.14056346366701847	155396.0	Treated
CAACCACCTTGCGTCACCAA	21.021252317563878	Treated	414.0	0.6600000262260437	5.0		CAACCACCTTTCTAAGCGCG	0.12724813042074976	145621.0	Treated
CAACCACCTTGGACCTAGTC	26.764445771867507	Treated	340.0	0.550000011920929	10.0		CAACCACCTTTCTGTAACGC	0.13503345477057885	125991.0	Treated
CAACCACCTTGGAGTAACAA	15.410289088427897	Treated	452.0	0.7599999904632568	10.0		CAACCACCTTTGACAGCTGG	0.1370593220338983	118000.0	Treated
CAACCACCTTGGAGTCATCG	19.610011218789502	Treated	580.0	0.7799999713897705	9.0		CAACCACCTTTGGCGCAGTT	0.14273109928460237	177943.0	Treated
CAACCACCTTGGCATGTCTT	27.58292536590137	Treated	375.0	0.5600000023841858	18.0		CAACCACCTTTGTACCGTGC	0.11189527676309995	157138.0	Treated
CAACCACCTTGGTGGTGGAA	32.5036693033207	Treated	366.0	0.5299999713897705	3.0		CAACCACCTTTGTCCTACTA	0.11151924037981009	160080.0	Treated
CAACCACCTTGTCACATCCG	22.72269561456594	Treated	376.0	0.550000011920929	57.0		CAACCACCTTTGTGCGAGAG	0.13741488391032552	132613.0	Treated
CAACCACCTTGTCCTCCACA	27.299830963284062	Treated	378.0	0.5899999737739563	47.0		CAACCACCTTTTGTCACGTT	0.1088050141572972	218262.0	Treated
CAACCACCTTGTGACTTACA	18.309791308454706	Treated	376.0	0.6200000047683716	60.0		CAACCACCTTTTGTCCTGTA	0.09848463438483843	176921.0	Treated
CAACCACCTTGTGTTCAGTT	21.517061672143296	Treated	350.0	0.6299999952316284	7.0		CAACGGCGAAAACGCTCCGA	0.14161482260005764	58991.0	Treated
CAACCACCTTGTTCTAACTC	22.139213029585672	Treated	375.0	0.6200000047683716	33.0		CAACGGCGAAACCACCATAA	0.10457396787139953	92939.0	Treated
CAACCACCTTGTTGTCTGCG	4.140822526445072	Treated	349.0	0.5799999833106995	7.0		CAACGGCGAAACCGTTACCG	0.13453630690339122	41342.0	Treated
CAACCACCTTTAACCTGTTC	29.894093885575547	Treated	579.0	0.7699999809265137	11.0		CAACGGCGAAACTAGTATCG	0.02002677492734852	91877.0	Untreated
CAACCACCTTTACAACCTCA	4.402110380212224	Untreated	606.0	0.7699999809265137	1.0		CAACGGCGAAACTGTAATGG	0.10627701419320103	66863.0	Treated
CAACCACCTTTAGCACCACA	20.556307785197994	Treated	218.0	0.6600000262260437	7.0		CAACGGCGAAAGAACAGTGA	0.11867264278958839	72957.0	Treated
CAACCACCTTTATGTGGTGA	14.670585383491787	Treated	110.0	0.41999998688697815	2.0		CAACGGCGAAAGAAGGCTCA	0.08745535714285714	44800.0	Treated
CAACCACCTTTCGTGGCCAA	32.12790272285093	Treated	374.0	0.8100000023841858	16.0		CAACGGCGAAAGCTGGTGAA	0.11325732170802594	89460.0	Treated
CAACCACCTTTCTAAGCGCG	20.090885442297488	Treated	349.0	0.6100000143051147	15.0		CAACGGCGAAAGTATGGCGG	0.13760915089493855	101236.0	Treated
CAACCACCTTTCTGTAACGC	18.897033941422627	Treated	192.0	0.23000000417232513	4.0		CAACGGCGAAAGTCCTCGTC	0.14007670731009217	52407.0	Treated
CAACCACCTTTGACAGCTGG	25.365714401357806	Treated	172.0	0.20999999344348907	3.0		CAACGGCGAAAGTTATCGGA	0.021654295657071592	99426.0	Untreated
CAACCACCTTTGGCGCAGTT	22.936776679600527	Treated	324.0	0.5899999737739563	9.0		CAACGGCGAAATAGTGATGG	0.13722705249883851	75335.0	Treated
CAACCACCTTTGTACCGTGC	40.348648236432616	Treated	376.0	0.6700000166893005	73.0		CAACGGCGAAATATCTGTCC	0.14111942599288096	71358.0	Treated
CAACCACCTTTGTCCTACTA	15.480986001915609	Treated	327.0	0.6700000166893005	6.0		CAACGGCGAAATGCGATGTA	0.11741972932514588	65466.0	Treated
CAACCACCTTTGTGCGAGAG	22.14995305084664	Treated	368.0	0.6800000071525574	22.0		CAACGGCGAAATTGCTCCAA	0.1304999605501933	76046.0	Treated
CAACCACCTTTTGTCACGTT	15.939500998902416	Treated	530.0	0.7799999713897705	16.0		CAACGGCGAACAACGGTCTA	0.07825959279561472	61296.0	Treated
CAACCACCTTTTGTCCTGTA	18.096957831698393	Treated	543.0	0.7900000214576721	10.0		CAACGGCGAACAGTGGAGCT	0.1186890525750753	33533.0	Treated
CAACGGCGAAAACGCTCCGA	21.959331888031393	Treated	749.0	0.8600000143051147	1.0		CAACGGCGAACATACCATCA	0.1492111765823988	42088.0	Treated
CAACGGCGAAACCACCATAA	17.6970076968163	Treated	260.0	0.49000000953674316	11.0		CAACGGCGAACCACTTACCG	0.14968823305331114	49877.0	Treated
CAACGGCGAAACCGTTACCG	15.348456652636607	Treated	556.0	0.7699999809265137	15.0		CAACGGCGAACCATAAGTGG	0.1423447307887247	25649.0	Treated
CAACGGCGAAACTAGTATCG	3.510282893941067	Untreated	147.0	0.27000001072883606	9.0		CAACGGCGAACCGCACCTTA	0.11943599330425327	81843.0	Treated
CAACGGCGAAACTGTAATGG	15.499101343405822	Treated	223.0	0.38999998569488525	13.0		CAACGGCGAACCGCTATAGA	0.11381089756612897	49222.0	Treated
CAACGGCGAAAGAACAGTGA	24.50704873317718	Treated	230.0	0.3799999952316284	4.0		CAACGGCGAACCGTGGTGAA	0.01918512398861744	76257.0	Untreated
CAACGGCGAAAGAAGGCTCA	16.0607849639419	Treated	374.0	0.6899999976158142	49.0		CAACGGCGAACGAACCACAA	0.1474904519892942	66506.0	Treated
CAACGGCGAAAGCTGGTGAA	27.080600723583252	Treated	97.0	0.20999999344348907	14.0		CAACGGCGAACGTCCATGTA	0.13481998702857853	72467.0	Treated
CAACGGCGAAAGTATGGCGG	23.546757709184078	Treated	106.0	0.20999999344348907	7.0		CAACGGCGAACGTTCAACCG	0.02439232409381663	23450.0	Untreated
CAACGGCGAAAGTCCTCGTC	26.699805095262153	Treated	142.0	0.23000000417232513	5.0		CAACGGCGAACTCCTAATGG	0.1201098373943394	60453.0	Treated
CAACGGCGAAAGTTATCGGA	4.407139306871725	Untreated	409.0	0.7699999809265137	37.0		CAACGGCGAACTTCTCCTTA	0.13727639987751997	101241.0	Treated
CAACGGCGAAATAGTGATGG	20.605834496559496	Treated	512.0	0.8100000023841858	4.0		CAACGGCGAAGACCACCTGA	0.14433696397288445	52516.0	Treated
CAACGGCGAAATATCTGTCC	30.747811461051835	Treated	354.0	0.7300000190734863	8.0		CAACGGCGAAGACCGGATAA	0.1849747603768572	97862.0	Treated
CAACGGCGAAATGCGATGTA	24.618601771741048	Treated	262.0	0.5899999737739563	8.0		CAACGGCGAAGACGAGCGAA	0.11913585330368662	72858.0	Treated
CAACGGCGAAATTGCTCCAA	22.29220918691817	Treated	356.0	0.7400000095367432	9.0		CAACGGCGAAGCAATAGGTA	0.10936879422191495	67981.0	Treated
CAACGGCGAACAACGGTCTA	25.203141697929173	Treated	352.0	0.7300000190734863	9.0		CAACGGCGAAGCCGATGGTT	0.11798890279902938	64701.0	Treated
CAACGGCGAACAGTGGAGCT	21.681191726881757	Treated	261.0	0.6100000143051147	9.0		CAACGGCGAAGCGAACATCG	0.12385725300143187	54474.0	Treated
CAACGGCGAACATACCATCA	22.47879957396955	Treated	311.0	0.7200000286102295	8.0		CAACGGCGAAGCGTCACCAA	0.1210352150935941	101235.0	Treated
CAACGGCGAACCACTTACCG	23.21562304333996	Treated	178.0	0.4399999976158142	6.0		CAACGGCGAAGGACCTAGTC	0.10514122618429832	53956.0	Treated
CAACGGCGAACCATAAGTGG	36.95934151496751	Treated	476.0	0.7599999904632568	5.0		CAACGGCGAAGGAGTAACAA	0.13526703702883955	90362.0	Treated
CAACGGCGAACCGCACCTTA	25.623631145863495	Treated	398.0	0.6600000262260437	5.0		CAACGGCGAAGGAGTCATCG	0.11133336986901957	109482.0	Treated
CAACGGCGAACCGCTATAGA	20.880659893501036	Treated	193.0	0.4699999988079071	6.0		CAACGGCGAAGGCATGTCTT	0.13091218695869175	68122.0	Treated
CAACGGCGAACCGTGGTGAA	3.103943970026143	Untreated	279.0	0.5400000214576721	5.0		CAACGGCGAAGGCTTAAGAA	0.14763823743145935	75685.0	Treated
CAACGGCGAACGAACCACAA	19.225462475182212	Treated	167.0	0.4399999976158142	3.0		CAACGGCGAAGGTGGTGGAA	0.16232479033487773	85255.0	Treated
CAACGGCGAACGTCCATGTA	31.78381876631164	Treated	160.0	0.4300000071525574	3.0		CAACGGCGAAGTCACATCCG	0.12347135385946285	50862.0	Treated
CAACGGCGAACGTTCAACCG	3.24902887208246	Untreated	144.0	0.38999998569488525	14.0		CAACGGCGAAGTCCTCCACA	0.17244235813889272	57944.0	Treated
CAACGGCGAACTCCTAATGG	38.297491658832456	Treated	146.0	0.38999998569488525	8.0		CAACGGCGAAGTCTCGCTAA	0.15398197078023002	80425.0	Treated
CAACGGCGAACTTCTCCTTA	19.257220225947563	Treated	199.0	0.5400000214576721	6.0		CAACGGCGAAGTGACTTACA	0.10780017528483786	47922.0	Treated
CAACGGCGAAGACCACCTGA	20.189779659651666	Treated	179.0	0.49000000953674316	6.0		CAACGGCGAAGTGTTCAGTT	0.1410165472119589	94457.0	Treated
CAACGGCGAAGACCGGATAA	26.0495922252473	Treated	169.0	0.4399999976158142	6.0		CAACGGCGAAGTTCTAACTC	0.13167403111479334	86904.0	Treated
CAACGGCGAAGACGAGCGAA	21.992628631491204	Treated	124.0	0.3400000035762787	5.0		CAACGGCGAAGTTGTCTGCG	0.19002105120195573	58904.0	Treated
CAACGGCGAAGCAATAGGTA	40.67436696893251	Treated	174.0	0.4699999988079071	4.0		CAACGGCGAATAACCTGTTC	0.10113717883997131	75274.0	Treated
CAACGGCGAAGCCGATGGTT	19.638327355936955	Treated	431.0	0.7400000095367432	10.0		CAACGGCGAATACAACCTCA	0.023816503004543455	95522.0	Untreated
CAACGGCGAAGCGAACATCG	21.904525324459023	Treated	136.0	0.3499999940395355	19.0		CAACGGCGAATAGCACCACA	0.12821659215101838	40260.0	Treated
CAACGGCGAAGCGTCACCAA	19.791189199975715	Treated	150.0	0.38999998569488525	15.0		CAACGGCGAATATGTGGTGA	0.13558307187507485	83506.0	Treated
CAACGGCGAAGGACCTAGTC	15.671130616313198	Treated	178.0	0.4699999988079071	9.0		CAACGGCGAATCGTGGCCAA	0.1258181701793973	62487.0	Treated
CAACGGCGAAGGAGTAACAA	26.543795372455108	Treated	67.0	0.2199999988079071	1.0		CAACGGCGAATCTAAGCGCG	0.14298497621626713	63699.0	Treated
CAACGGCGAAGGAGTCATCG	27.93968449878349	Treated	77.0	0.23000000417232513	5.0		CAACGGCGAATCTGTAACGC	0.12983083334230675	92867.0	Treated
CAACGGCGAAGGCATGTCTT	17.862917892228893	Treated	536.0	0.7699999809265137	13.0		CAACGGCGAATCTTGCTGTG	0.018361978253244475	114040.0	Untreated
CAACGGCGAAGGCTTAAGAA	21.11694205676541	Treated	112.0	0.2800000011920929	11.0		CAACGGCGAATGACAGCTGG	0.10607806330506829	77245.0	Treated
CAACGGCGAAGGTGGTGGAA	21.172813513602062	Treated	101.0	0.25	12.0		CAACGGCGAATGGCGCAGTT	0.13441333178415524	60247.0	Treated
CAACGGCGAAGTCACATCCG	17.117876574862617	Treated	373.0	0.5600000023841858	12.0		CAACGGCGAATGTACCGTGC	0.10407067770073809	89420.0	Treated
CAACGGCGAAGTCCTCCACA	22.524543168741655	Treated	314.0	0.49000000953674316	3.0		CAACGGCGAATGTCCTACTA	0.13083453279675705	68086.0	Treated
CAACGGCGAAGTCTCGCTAA	24.519581792262798	Treated	513.0	0.7699999809265137	19.0		CAACGGCGAATGTGCGAGAG	0.12336290663286861	42606.0	Treated
CAACGGCGAAGTGACTTACA	18.975839302389748	Treated	326.0	0.49000000953674316	2.0		CAACGGCGAATTCTGTCTGA	0.12379077850831274	71637.0	Treated
CAACGGCGAAGTGTTCAGTT	35.763259973006335	Treated	300.0	0.46000000834465027	8.0		CAACGGCGAATTGGATTCCG	0.12165403434711695	93807.0	Treated
CAACGGCGAAGTTCTAACTC	22.616467418424193	Treated	141.0	0.2199999988079071	5.0		CAACGGCGAATTGTCACGTT	0.12042167744591789	116582.0	Treated
CAACGGCGAAGTTGTCTGCG	27.573756328557657	Treated	190.0	0.25999999046325684	4.0		CAACGGCGAATTGTCCTGTA	0.10584665304650884	99852.0	Treated
CAACGGCGAATAACCTGTTC	18.345718583091404	Treated	487.0	0.7699999809265137	34.0		CAAGAGAACGACACCTTCCG	0.08635577412243514	147425.0	Treated
CAACGGCGAATACAACCTCA	4.345835471700348	Untreated	450.0	0.7699999809265137	31.0		CAAGAGAACGACCACCATAA	0.14471615246977174	92215.0	Treated
CAACGGCGAATAGCACCACA	18.21741846961539	Treated	401.0	0.75	7.0		CAAGAGAACGACCGTTACCG	0.15135987108082893	141484.0	Treated
CAACGGCGAATATGTGGTGA	16.67131648904953	Treated	339.0	0.6299999952316284	8.0		CAAGAGAACGACTAAGTCGG	0.13568457470524825	177183.0	Treated
CAACGGCGAATCGTGGCCAA	18.627867759322278	Treated	278.0	0.5	7.0		CAAGAGAACGAGCTAAGGAA	0.10356597863625412	149412.0	Treated
CAACGGCGAATCTAAGCGCG	27.775666564650436	Treated	174.0	0.3199999928474426	8.0		CAAGAGAACGATTGCTCCAA	0.16249696928689436	177351.0	Treated
CAACGGCGAATCTGTAACGC	22.911766082825725	Treated	282.0	0.5699999928474426	6.0		CAAGAGAACGCAACGGTCTA	0.16086591535484254	134609.0	Treated
CAACGGCGAATCTTGCTGTG	2.833846026428643	Untreated	287.0	0.5899999737739563	13.0		CAAGAGAACGCACAACCGAA	0.11674182280088917	157450.0	Treated
CAACGGCGAATGACAGCTGG	16.03078878166128	Treated	550.0	0.8700000047683716	8.0		CAAGAGAACGCAGTGGAGCT	0.13602083145771726	144397.0	Treated
CAACGGCGAATGGCGCAGTT	20.628012200463484	Treated	257.0	0.5400000214576721	5.0		CAAGAGAACGCCAACTAGGC	0.10365620823521925	125704.0	Treated
CAACGGCGAATGTACCGTGC	22.44543448136157	Treated	225.0	0.4699999988079071	15.0		CAAGAGAACGCCATAACCAA	0.1105811403508772	145920.0	Treated
CAACGGCGAATGTCCTACTA	20.69088955846207	Treated	377.0	0.800000011920929	50.0		CAAGAGAACGCCATTCCTTA	0.12040583911377989	154544.0	Treated
CAACGGCGAATGTGCGAGAG	17.71260746236395	Treated	226.0	0.5099999904632568	7.0		CAAGAGAACGCCGCACCTTA	0.13421735774924579	156783.0	Treated
CAACGGCGAATTCTGTCTGA	18.22296279853679	Treated	316.0	0.7699999809265137	14.0		CAAGAGAACGCGAACCACAA	0.13537751794627056	150867.0	Treated
CAACGGCGAATTGGATTCCG	21.952945611017338	Treated	234.0	0.5099999904632568	14.0		CAAGAGAACGCGCATTACAA	0.11858488398805421	152355.0	Treated
CAACGGCGAATTGTCACGTT	19.390787316919425	Treated	276.0	0.75	3.0		CAAGAGAACGCGTGTCTCCA	0.08604365740334882	136884.0	Treated
CAACGGCGAATTGTCCTGTA	16.791914608048096	Treated	221.0	0.6600000262260437	7.0		CAAGAGAACGCGTTCAACCG	0.02027161667100967	130478.0	Untreated
CAAGAGAACGACACCTTCCG	11.832464874839877	Treated	202.0	0.6399999856948853	7.0		CAAGAGAACGCTGCCAGTAA	0.09442761102168355	126732.0	Treated
CAAGAGAACGACCACCATAA	18.101182455621757	Treated	191.0	0.6200000047683716	2.0		CAAGAGAACGCTTAAGCCTA	0.1111516157995288	148131.0	Treated
CAAGAGAACGACCGTTACCG	31.16252720410621	Treated	107.0	0.4699999988079071	1.0		CAAGAGAACGCTTCGTTACA	0.0826431229709399	126290.0	Treated
CAAGAGAACGACTAAGTCGG	22.581600320005766	Treated	149.0	0.5799999833106995	1.0		CAAGAGAACGCTTCTCCTTA	0.14263047070262402	167643.0	Treated
CAAGAGAACGAGCTAAGGAA	14.798129162965882	Treated	281.0	0.7699999809265137	15.0		CAAGAGAACGGCAAGCACCT	0.1151958514677285	140387.0	Treated
CAAGAGAACGATTGCTCCAA	20.226160878553284	Treated	107.0	0.25	19.0		CAAGAGAACGGCGTCACCAA	0.11356340151143188	291247.0	Treated
CAAGAGAACGCAACGGTCTA	22.094821176640657	Treated	280.0	0.5199999809265137	4.0		CAAGAGAACGGCTAGCGGAA	0.1006041979534104	143165.0	Treated
CAAGAGAACGCACAACCGAA	18.36283681996225	Treated	478.0	0.8199999928474426	5.0		CAAGAGAACGGCTTCGTACC	0.11252318932048119	104574.0	Treated
CAAGAGAACGCAGTGGAGCT	19.348952072387043	Treated	440.0	0.699999988079071	3.0		CAAGAGAACGGGAAGATCCG	0.09826478191811047	150471.0	Treated
CAAGAGAACGCCAACTAGGC	17.42325948474271	Treated	214.0	0.3499999940395355	9.0		CAAGAGAACGGGACCTAGTC	0.11028608743624675	177638.0	Treated
CAAGAGAACGCCATAACCAA	16.265005997798625	Treated	151.0	0.4300000071525574	4.0		CAAGAGAACGGGAGTAACAA	0.12373249239660371	151577.0	Treated
CAAGAGAACGCCATTCCTTA	18.16256284245082	Treated	135.0	0.3799999952316284	2.0		CAAGAGAACGGGAGTCATCG	0.1308605908202824	162249.0	Treated
CAAGAGAACGCCGCACCTTA	22.44274604082032	Treated	397.0	0.7599999904632568	7.0		CAAGAGAACGGGCAACTCAA	0.08932713827985224	146999.0	Treated
CAAGAGAACGCGAACCACAA	22.12319276909742	Treated	253.0	0.6100000143051147	13.0		CAAGAGAACGGGTCAGGTTC	0.09407159288106864	148674.0	Treated
CAAGAGAACGCGCATTACAA	25.087127713854674	Treated	282.0	0.44999998807907104	4.0		CAAGAGAACGGTGACTTACA	0.1824126364060974	23551.0	Treated
CAAGAGAACGCGTGTCTCCA	11.820527534083329	Treated	272.0	0.7699999809265137	13.0		CAAGAGAACGGTTCTAACTC	0.13227254238222946	145049.0	Treated
CAAGAGAACGCGTTCAACCG	3.583009004549297	Untreated	152.0	0.36000001430511475	9.0		CAAGAGAACGTACAACCTCA	0.020446742335501072	123785.0	Untreated
CAAGAGAACGCTGCCAGTAA	12.179097872906288	Treated	262.0	0.6700000166893005	2.0		CAAGAGAACGTACAGAGGAA	0.08887003836336681	130854.0	Treated
CAAGAGAACGCTTAAGCCTA	16.10217213672888	Treated	293.0	0.6899999976158142	9.0		CAAGAGAACGTAGCACCACA	0.12599935729518652	102691.0	Treated
CAAGAGAACGCTTCGTTACA	12.072037853209507	Treated	282.0	0.6800000071525574	8.0		CAAGAGAACGTATGTGGTGA	0.12006745153470841	161301.0	Treated
CAAGAGAACGCTTCTCCTTA	25.22654200072172	Treated	587.0	0.8199999928474426	5.0		CAAGAGAACGTCCTCGTTAA	0.10241411197668554	142744.0	Treated
CAAGAGAACGGCAAGCACCT	14.98516647997162	Treated	232.0	0.49000000953674316	7.0		CAAGAGAACGTCTGTAACGC	0.1388639133649024	150147.0	Treated
CAAGAGAACGGCGTCACCAA	24.889100047002035	Treated	277.0	0.5099999904632568	16.0		CAAGAGAACGTGCACAAGTA	0.01937980474950461	192778.0	Untreated
CAAGAGAACGGCTAGCGGAA	16.166742768048767	Treated	121.0	0.2800000011920929	18.0		CAAGAGAACGTTGGATTCCG	0.13361513110760853	139580.0	Treated
CAAGAGAACGGCTTCGTACC	14.05633774136503	Treated	402.0	0.6200000047683716	2.0		CAAGAGAACGTTGTAGATCC	0.11383635547500275	118073.0	Treated
CAAGAGAACGGGAAGATCCG	17.947835396046052	Treated	171.0	0.2800000011920929	9.0		CAAGAGAACGTTGTCACGTT	0.13656774298893742	146982.0	Treated
CAAGAGAACGGGACCTAGTC	18.15228822019151	Treated	157.0	0.2800000011920929	14.0		CAAGAGAACGTTGTCCTGTA	0.1383789787578247	165661.0	Treated
CAAGAGAACGGGAGTAACAA	18.566005405515252	Treated	193.0	0.25999999046325684	4.0		CAAGATTCCAAACAGGATCG	0.07148863362166667	136763.0	Treated
CAAGAGAACGGGAGTCATCG	27.586975406486697	Treated	498.0	0.699999988079071	2.0		CAAGATTCCAAACTAGCTGA	0.18150451419980776	121727.0	Treated
CAAGAGAACGGGCAACTCAA	13.652746991485557	Treated	380.0	0.6299999952316284	7.0		CAAGATTCCAAAGGCTGCTG	0.12051160774112175	101484.0	Treated
CAAGAGAACGGGTCAGGTTC	12.6713074086208	Treated	285.0	0.7300000190734863	4.0		CAAGATTCCAAATCGATCCA	0.07920405096714235	115133.0	Treated
CAAGAGAACGGTGACTTACA	18.244319280945074	Treated	480.0	0.8199999928474426	10.0		CAAGATTCCAAATCTCGCAA	0.10871950896472386	132129.0	Treated
CAAGAGAACGGTTCTAACTC	26.977801761017535	Treated	662.0	0.8500000238418579	1.0		CAAGATTCCAACATCGGCCT	0.09649258943120975	103096.0	Treated
CAAGAGAACGTACAACCTCA	4.634145510039244	Untreated	283.0	0.550000011920929	19.0		CAAGATTCCAACCACGTTCA	0.10256760681278508	117074.0	Treated
CAAGAGAACGTACAGAGGAA	12.630723457035737	Treated	430.0	0.7699999809265137	34.0		CAAGATTCCAACCTTCCACC	0.028592449766592247	39416.0	Treated
CAAGAGAACGTAGCACCACA	28.578234067866536	Treated	337.0	0.6800000071525574	11.0		CAAGATTCCAACGCCTTCAA	0.08059512560395087	112178.0	Treated
CAAGAGAACGTATGTGGTGA	21.17223923024601	Treated	377.0	0.75	88.0		CAAGATTCCAACGGCGCTAA	0.03497251811858553	20559.0	Treated
CAAGAGAACGTCCTCGTTAA	18.612325797637983	Treated	376.0	0.7699999809265137	213.0		CAAGATTCCAACTGTCTATC	0.09837155473841457	121834.0	Treated
CAAGAGAACGTCTGTAACGC	20.412773881391594	Treated	38.0	0.1899999976158142	2.0		CAAGATTCCAACTTGAGCAA	0.12476189573639371	105521.0	Treated
CAAGAGAACGTGCACAAGTA	3.8603998349771316	Untreated	372.0	0.7099999785423279	32.0		CAAGATTCCAAGGATCTGGA	0.13829401454560106	99274.0	Treated
CAAGAGAACGTTGGATTCCG	25.63916243337787	Treated	466.0	0.7900000214576721	14.0		CAAGATTCCAATACACCGTG	0.11009850306367797	103144.0	Treated
CAAGAGAACGTTGTAGATCC	15.441456374300607	Treated	477.0	0.7900000214576721	8.0		CAAGATTCCAATCATGGAGA	0.08024329554879735	90425.0	Treated
CAAGAGAACGTTGTCACGTT	21.764751501357807	Treated	452.0	0.7799999713897705	15.0		CAAGATTCCAATCTGGACTC	0.16067717713557397	108273.0	Treated
CAAGAGAACGTTGTCCTGTA	20.983181467809754	Treated	450.0	0.7799999713897705	17.0		CAAGATTCCAATGGATCGAA	0.021763013718432426	138354.0	Untreated
CAAGATTCCAAACAGGATCG	9.38185439926753	Treated	330.0	0.6499999761581421	10.0		CAAGATTCCAATTCGCGTAC	0.11438968600540653	96180.0	Treated
CAAGATTCCAAACTAGCTGA	27.046253431641034	Treated	441.0	0.7699999809265137	22.0		CAAGATTCCACACCGAGCAA	0.025308359981726817	131340.0	Untreated
CAAGATTCCAAAGGCTGCTG	16.990112236692298	Treated	124.0	0.25	11.0		CAAGATTCCACCAACGGTGA	0.1160081053698075	75012.0	Treated
CAAGATTCCAAATCGATCCA	11.112801505623057	Treated	375.0	0.7200000286102295	63.0		CAAGATTCCACCAGAGCGTA	0.14416251321552637	52968.0	Treated
CAAGATTCCAAATCTCGCAA	17.382021366862457	Treated	439.0	0.7699999809265137	32.0		CAAGATTCCACCTAGGTTAA	0.12617649321673122	77986.0	Treated
CAAGATTCCAACATCGGCCT	19.114092331454174	Treated	447.0	0.7699999809265137	37.0		CAAGATTCCACCTGGATGTG	0.08382940082733968	69379.0	Treated
CAAGATTCCAACCACGTTCA	12.602217439693412	Treated	348.0	0.7200000286102295	7.0		CAAGATTCCACGAGTCATAA	0.1001758651508308	104057.0	Treated
CAAGATTCCAACCTTCCACC	5.271231481536256	Treated	413.0	0.7699999809265137	34.0		CAAGATTCCACGCATCACCT	0.11345370844979158	103399.0	Treated
CAAGATTCCAACGCCTTCAA	9.812785047883525	Treated	442.0	0.7699999809265137	38.0		CAAGATTCCACGCTCATATA	0.06909317498717103	136410.0	Treated
CAAGATTCCAACGGCGCTAA	4.642109726685929	Treated	410.0	0.7599999904632568	5.0		CAAGATTCCACGGATCATTA	0.02535226971804485	143498.0	Untreated
CAAGATTCCAACTGTCTATC	12.49893347192724	Treated	408.0	0.7599999904632568	8.0		CAAGATTCCACGTTAATGGA	0.09697919827382759	118644.0	Treated
CAAGATTCCAACTTGAGCAA	30.915987640553062	Treated	373.0	0.7099999785423279	40.0		CAAGATTCCACTAGAGGCAA	0.14029355647283293	80189.0	Treated
CAAGATTCCAAGGATCTGGA	26.244504971566766	Treated	379.0	0.7200000286102295	11.0		CAAGATTCCACTCGAGATAA	0.022544437896583388	72967.0	Treated
CAAGATTCCAATACACCGTG	25.69630477056739	Treated	374.0	0.7400000095367432	31.0		CAAGATTCCACTCTATGCCG	0.12763765141872527	115491.0	Treated
CAAGATTCCAATCATGGAGA	9.82244166620288	Treated	422.0	0.7699999809265137	14.0		CAAGATTCCAGAAGGCGTTC	0.03696021120120686	31818.0	Treated
CAAGATTCCAATCTGGACTC	18.562685644314296	Treated	392.0	0.75	11.0		CAAGATTCCAGAATAGCTTG	0.10369890930718703	114331.0	Treated
CAAGATTCCAATGGATCGAA	4.083789848041492	Untreated	382.0	0.7300000190734863	6.0		CAAGATTCCAGACAATACCA	0.0859994095069383	84675.0	Treated
CAAGATTCCAATTCGCGTAC	19.62686875736305	Treated	376.0	0.7300000190734863	111.0		CAAGATTCCAGACGTCCAGA	0.0910106316965209	145038.0	Treated
CAAGATTCCACACCGAGCAA	4.626322289641638	Untreated	396.0	0.7400000095367432	7.0		CAAGATTCCAGAGTGAGTCA	0.024619271193307753	83918.0	Untreated
CAAGATTCCACCAACGGTGA	32.60322915618321	Treated	295.0	0.550000011920929	19.0		CAAGATTCCAGATGGTAGCG	0.04845915912475656	26187.0	Treated
CAAGATTCCACCAGAGCGTA	19.14533503385243	Treated	290.0	0.5299999713897705	17.0		CAAGATTCCAGATTCTCGAA	0.1089277640594025	115012.0	Treated
CAAGATTCCACCTAGGTTAA	15.871577943740443	Treated	369.0	0.7099999785423279	11.0		CAAGATTCCAGCAGAGTTAA	0.11873532839765583	121834.0	Treated
CAAGATTCCACCTGGATGTG	10.266517462450071	Treated	287.0	0.5299999713897705	6.0		CAAGATTCCAGCTTAGTGAA	0.07188606201238354	84467.0	Treated
CAAGATTCCACGAGTCATAA	12.972953692912215	Treated	359.0	0.699999988079071	5.0		CAAGATTCCAGGCTTCTATA	0.11626145099184008	143874.0	Treated
CAAGATTCCACGCATCACCT	19.005148068554405	Treated	348.0	0.6899999976158142	14.0		CAAGATTCCAGGTCATCTCG	0.09774954216776484	105934.0	Treated
CAAGATTCCACGCTCATATA	8.998545540176206	Treated	334.0	0.6800000071525574	7.0		CAAGATTCCAGGTGAGATAA	0.12445574936862401	110473.0	Treated
CAAGATTCCACGGATCATTA	5.900499276846112	Untreated	256.0	0.49000000953674316	7.0		CAAGATTCCAGTGGTTCTCC	0.08303127370816825	118630.0	Treated
CAAGATTCCACGTTAATGGA	16.279205338803695	Treated	297.0	0.6000000238418579	12.0		CAAGATTCCAGTTGGACAGG	0.1462251594310251	86401.0	Treated
CAAGATTCCACTAGAGGCAA	22.732054728714548	Treated	347.0	0.699999988079071	6.0		CAAGATTCCATACCACAGAA	0.022561990379427476	131593.0	Untreated
CAAGATTCCACTCGAGATAA	5.4338024024827805	Treated	336.0	0.6800000071525574	5.0		CAAGATTCCATACGTACCTA	0.09403806012219462	65633.0	Treated
CAAGATTCCACTCTATGCCG	23.68417181134078	Treated	332.0	0.6800000071525574	4.0		CAAGATTCCATACTCAACTC	0.09028742213450934	123129.0	Treated
CAAGATTCCAGAAGGCGTTC	5.005961125514687	Treated	291.0	0.5899999737739563	7.0		CAAGATTCCATATCACTGTC	0.11418203615889361	93421.0	Treated
CAAGATTCCAGAATAGCTTG	14.371778816924568	Treated	328.0	0.6800000071525574	13.0		CAAGATTCCATATCTCGAGA	0.07109150911390062	129692.0	Treated
CAAGATTCCAGACAATACCA	13.822040522736769	Treated	222.0	0.4300000071525574	6.0		CAAGATTCCATATGCAAGGA	0.09912365954502776	121414.0	Treated
CAAGATTCCAGACGTCCAGA	11.732224765741407	Treated	317.0	0.6700000166893005	3.0		CAAGATTCCATCCAAGCAGG	0.11223011091769124	109721.0	Treated
CAAGATTCCAGAGTGAGTCA	5.185973383393488	Untreated	305.0	0.6600000262260437	9.0		CAAGATTCCATCCACTTAGA	0.1405668720957983	71233.0	Treated
CAAGATTCCAGATGGTAGCG	7.535314084867928	Treated	239.0	0.49000000953674316	3.0		CAAGATTCCATCGGCATTAA	0.10976695371871398	106717.0	Treated
CAAGATTCCAGATTCTCGAA	17.96791890227877	Treated	197.0	0.38999998569488525	20.0		CAAGATTCCATCTACGATCC	0.07530207754171919	127699.0	Treated
CAAGATTCCAGCAGAGTTAA	22.115382195872744	Treated	178.0	0.36000001430511475	11.0		CAAGATTCCATGAAGGTGAA	0.13108576178820486	108265.0	Treated
CAAGATTCCAGCTTAGTGAA	9.100350882837256	Treated	277.0	0.6200000047683716	7.0		CAAGATTCCATGCTATCTAG	0.061946754851855565	119748.0	Treated
CAAGATTCCAGGCTTCTATA	23.22333724452216	Treated	269.0	0.6200000047683716	5.0		CAAGATTCCATTGACGGCAA	0.08156280595466223	119503.0	Treated
CAAGATTCCAGGTCATCTCG	11.81381392724505	Treated	268.0	0.6200000047683716	10.0		CAAGATTCCATTGTGAGCAA	0.07952077954346581	92567.0	Treated
CAAGATTCCAGGTGAGATAA	24.38827890061996	Treated	265.0	0.6100000143051147	2.0		CAAGTGTAGCAACTAGCTGA	0.11276671750271354	145566.0	Treated
CAAGATTCCAGTGGTTCTCC	12.436258535795076	Treated	282.0	0.6600000262260437	3.0		CAAGTGTAGCACGATGGCAA	0.10308414121337497	147918.0	Treated
CAAGATTCCAGTTGGACAGG	23.04597426959412	Treated	220.0	0.5099999904632568	12.0		CAAGTGTAGCACGCATGTCG	0.12376538519981765	144782.0	Treated
CAAGATTCCATACCACAGAA	4.767443122744836	Untreated	197.0	0.44999998807907104	4.0		CAAGTGTAGCACTAGCCGTG	0.09598541355876015	150825.0	Treated
CAAGATTCCATACGTACCTA	22.191024543721092	Treated	254.0	0.5899999737739563	13.0		CAAGTGTAGCACTTGAGCAA	0.10696219433105711	131065.0	Treated
CAAGATTCCATACTCAACTC	13.945868682629936	Treated	153.0	0.33000001311302185	20.0		CAAGTGTAGCAGGAAGCTAA	0.11489168807263836	145598.0	Treated
CAAGATTCCATATCACTGTC	12.588894624428228	Treated	271.0	0.6399999856948853	4.0		CAAGTGTAGCAGGATCTGGA	0.13582210733873507	120702.0	Treated
CAAGATTCCATATCTCGAGA	9.323628228223592	Treated	268.0	0.6399999856948853	6.0		CAAGTGTAGCAGTGTCGAGG	0.07713856244875648	190268.0	Treated
CAAGATTCCATATGCAAGGA	14.272840100444817	Treated	257.0	0.6299999952316284	4.0		CAAGTGTAGCATACACCGTG	0.09929479262121997	125495.0	Treated
CAAGATTCCATCCAAGCAGG	23.24524584132189	Treated	195.0	0.4699999988079071	6.0		CAAGTGTAGCATCTGGACTC	0.1209361000466858	201346.0	Treated
CAAGATTCCATCCACTTAGA	22.81557517856731	Treated	233.0	0.5600000023841858	9.0		CAAGTGTAGCATTCGCGTAC	0.10651248169920555	134557.0	Treated
CAAGATTCCATCGGCATTAA	18.114158029785038	Treated	257.0	0.6100000143051147	5.0		CAAGTGTAGCCATACTCTGG	0.10975552055803768	147947.0	Treated
CAAGATTCCATCTACGATCC	9.327725528863787	Treated	198.0	0.47999998927116394	5.0		CAAGTGTAGCCATCTTGCGG	0.1144150440464194	123052.0	Treated
CAAGATTCCATGAAGGTGAA	22.751941060955748	Treated	187.0	0.46000000834465027	16.0		CAAGTGTAGCCCAACGGTGA	0.11792740172716523	111628.0	Treated
CAAGATTCCATGCTATCTAG	31.36093327179185	Treated	198.0	0.5099999904632568	10.0		CAAGTGTAGCCCAGAGCGTA	0.1244875545068018	91961.0	Treated
CAAGATTCCATTGACGGCAA	11.880758449104297	Treated	223.0	0.5600000023841858	2.0		CAAGTGTAGCCCTAGGTTAA	0.12980975400569178	102604.0	Treated
CAAGATTCCATTGTGAGCAA	11.381211956457063	Treated	220.0	0.5600000023841858	9.0		CAAGTGTAGCCCTATGGTGG	0.10758628883740272	100998.0	Treated
CAAGTGTAGCAACTAGCTGA	14.140055183610224	Treated	234.0	0.5899999737739563	13.0		CAAGTGTAGCCCTTGAAGAA	0.017620062284871334	109818.0	Untreated
CAAGTGTAGCACGATGGCAA	22.219743345028718	Treated	219.0	0.5600000023841858	3.0		CAAGTGTAGCCGATGCAGAA	0.07585998301555356	85961.0	Treated
CAAGTGTAGCACGCATGTCG	18.083009338485688	Treated	166.0	0.4300000071525574	4.0		CAAGTGTAGCCGCCGGTATA	0.09638110904289858	138606.0	Treated
CAAGTGTAGCACTAGCCGTG	18.017481462078337	Treated	185.0	0.47999998927116394	6.0		CAAGTGTAGCCTAGAGGCAA	0.020058786634034754	81311.0	Treated
CAAGTGTAGCACTTGAGCAA	14.399952623221639	Treated	217.0	0.5600000023841858	2.0		CAAGTGTAGCCTCGAGATAA	0.09173562227341166	155414.0	Treated
CAAGTGTAGCAGGAAGCTAA	21.553644206362314	Treated	182.0	0.47999998927116394	4.0		CAAGTGTAGCCTCTATGCCG	0.11849773819125434	142585.0	Treated
CAAGTGTAGCAGGATCTGGA	13.535894013456897	Treated	192.0	0.5099999904632568	10.0		CAAGTGTAGCGACGCGTCAA	0.13246071044133476	116125.0	Treated
CAAGTGTAGCAGTGTCGAGG	24.921856495971902	Treated	201.0	0.5199999809265137	4.0		CAAGTGTAGCGAGTGAGTCA	0.0215973601488826	127886.0	Untreated
CAAGTGTAGCATACACCGTG	12.328449893627054	Treated	191.0	0.5099999904632568	12.0		CAAGTGTAGCGATGGTAGCG	0.1004492736591848	110623.0	Treated
CAAGTGTAGCATCTGGACTC	19.91260705282314	Treated	184.0	0.4699999988079071	7.0		CAAGTGTAGCGCAGAGTTAA	0.11796626914120387	141710.0	Treated
CAAGTGTAGCATTCGCGTAC	17.357354300896187	Treated	152.0	0.38999998569488525	9.0		CAAGTGTAGCGCGATGATGG	0.09130750994115591	105873.0	Treated
CAAGTGTAGCCATACTCTGG	15.086932047501985	Treated	178.0	0.44999998807907104	8.0		CAAGTGTAGCGGCGACAGAA	0.10734761285785153	159249.0	Treated
CAAGTGTAGCCATCTTGCGG	15.34905248683487	Treated	170.0	0.4399999976158142	4.0		CAAGTGTAGCGTGCCATGGA	0.09719351430802443	152397.0	Treated
CAAGTGTAGCCCAACGGTGA	17.03446348290592	Treated	74.0	0.1899999976158142	4.0		CAAGTGTAGCGTGTAAGGAA	0.09788026786163839	178749.0	Treated
CAAGTGTAGCCCAGAGCGTA	16.483242629747473	Treated	169.0	0.4300000071525574	5.0		CAAGTGTAGCGTGTTACCGA	0.10822557754474493	101464.0	Treated
CAAGTGTAGCCCTAGGTTAA	17.85288637178157	Treated	167.0	0.41999998688697815	8.0		CAAGTGTAGCGTTACCGTAA	0.13031906154503337	121732.0	Treated
CAAGTGTAGCCCTATGGTGG	16.14359344612756	Treated	165.0	0.41999998688697815	12.0		CAAGTGTAGCGTTCTTACGA	0.09688220393208692	114087.0	Treated
CAAGTGTAGCCCTTGAAGAA	3.3138419990983805	Untreated	114.0	0.2800000011920929	11.0		CAAGTGTAGCGTTGGACAGG	0.11454198809935748	147387.0	Treated
CAAGTGTAGCCGATGCAGAA	14.427564482144282	Treated	152.0	0.3799999952316284	3.0		CAAGTGTAGCTACCACAGAA	0.022544494480905525	213622.0	Untreated
CAAGTGTAGCCGCCGGTATA	13.59427228838313	Treated	118.0	0.28999999165534973	7.0		CAAGTGTAGCTACGTACCTA	0.11866759195003469	139777.0	Treated
CAAGTGTAGCCTAGAGGCAA	4.453664667788375	Treated	143.0	0.3499999940395355	4.0		CAAGTGTAGCTAGGCGATTG	0.019276044732195408	176696.0	Untreated
CAAGTGTAGCCTCGAGATAA	12.146131256156995	Treated	107.0	0.25999999046325684	7.0		CAAGTGTAGCTATTCACGCA	0.08887840943584406	184488.0	Treated
CAAGTGTAGCCTCTATGCCG	14.844332675196231	Treated	130.0	0.33000001311302185	9.0		CAAGTGTAGCTCAGGTCTGA	0.11637127831380181	96596.0	Treated
CAAGTGTAGCGACGCGTCAA	17.068894847472535	Treated	127.0	0.33000001311302185	8.0		CAAGTGTAGCTCCAAGCAGG	0.08546613596026004	95219.0	Treated
CAAGTGTAGCGAGTGAGTCA	3.9312656663445327	Untreated	122.0	0.3400000035762787	4.0		CAAGTGTAGCTCCACTTAGA	0.09175646416599093	119621.0	Treated
CAAGTGTAGCGATGGTAGCG	13.156055465807304	Treated	105.0	0.3199999928474426	5.0		CAAGTGTAGCTGAAGGTGAA	0.10801167693804736	154150.0	Treated
CAAGTGTAGCGCAGAGTTAA	19.950938722491646	Treated	62.0	0.2199999988079071	5.0		CAAGTGTAGCTTACCGACCG	0.10663759174555898	131614.0	Treated
CAAGTGTAGCGCGATGATGG	11.10155681898482	Treated	80.0	0.23999999463558197	4.0		CAAGTGTAGCTTACCTCCTA	0.11584390587725005	147552.0	Treated
CAAGTGTAGCGGCGACAGAA	16.846139311125377	Treated	377.0	0.6700000166893005	67.0		CACAACTACAAATCGATCCA	0.1306181411496074	128757.0	Treated
CAAGTGTAGCGTGCCATGGA	13.602798936278283	Treated	459.0	0.7699999809265137	47.0		CACAACTACAAATTAGACGG	0.1349397424609289	145376.0	Treated
CAAGTGTAGCGTGTAAGGAA	16.19775988905048	Treated	436.0	0.7699999809265137	44.0		CACAACTACAACCACGTTCA	0.12843215180448933	198782.0	Treated
CAAGTGTAGCGTGTTACCGA	18.293429017724208	Treated	359.0	0.6600000262260437	21.0		CACAACTACAACCTTCCACC	0.1363788093531282	182741.0	Treated
CAAGTGTAGCGTTACCGTAA	20.696866781701807	Treated	378.0	0.7300000190734863	106.0		CACAACTACAACGATGGCAA	0.1437202622722525	137872.0	Treated
CAAGTGTAGCGTTCTTACGA	15.279699886712889	Treated	417.0	0.7599999904632568	9.0		CACAACTACAACGCATGTCG	0.11498837088485178	125117.0	Treated
CAAGTGTAGCGTTGGACAGG	15.875581756076077	Treated	349.0	0.6700000166893005	5.0		CACAACTACAACGGACTGAA	0.10968255691895609	138135.0	Treated
CAAGTGTAGCTACCACAGAA	4.008154434532212	Untreated	421.0	0.7599999904632568	16.0		CACAACTACAACGGTACGTT	0.13078054610646317	130524.0	Treated
CAAGTGTAGCTACGTACCTA	16.87055754179731	Treated	361.0	0.6899999976158142	11.0		CACAACTACAACTAGCCGTG	0.10167753370893208	157970.0	Treated
CAAGTGTAGCTAGGCGATTG	3.8548351196253154	Untreated	223.0	0.4300000071525574	6.0		CACAACTACAACTGTCTATC	0.1304168625040674	138295.0	Treated
CAAGTGTAGCTATTCACGCA	23.68921187021387	Treated	333.0	0.6200000047683716	6.0		CACAACTACAAGATGCTTGA	0.14042165354887026	141538.0	Treated
CAAGTGTAGCTCAGGTCTGA	22.52489860201953	Treated	382.0	0.7099999785423279	15.0		CACAACTACAAGGAAGCTAA	0.12221630977938433	163497.0	Treated
CAAGTGTAGCTCCAAGCAGG	11.085633698581177	Treated	267.0	0.5099999904632568	18.0		CACAACTACAAGGATTAAGG	0.10898333184421877	201462.0	Treated
CAAGTGTAGCTCCACTTAGA	13.284355567390365	Treated	416.0	0.7699999809265137	31.0		CACAACTACAAGGCCAGGAT	0.15826426939067706	108957.0	Treated
CAAGTGTAGCTGAAGGTGAA	17.372724586574215	Treated	284.0	0.550000011920929	16.0		CACAACTACAAGGTAGTGCG	0.13246353103733055	125929.0	Treated
CAAGTGTAGCTTACCGACCG	21.792329545698788	Treated	380.0	0.7200000286102295	7.0		CACAACTACAAGTATGTCCA	0.10815309812938612	167004.0	Treated
CAAGTGTAGCTTACCTCCTA	18.26380890794474	Treated	406.0	0.75	8.0		CACAACTACAAGTGTCGAGG	0.10313796528954595	136904.0	Treated
CACAACTACAAATCGATCCA	30.550283317615886	Treated	314.0	0.6100000143051147	25.0		CACAACTACAATCATGGAGA	0.0744965269101994	80044.0	Treated
CACAACTACAAATTAGACGG	22.956065992422715	Treated	358.0	0.6899999976158142	9.0		CACAACTACAATTCAGACGA	0.12213303863975648	103158.0	Treated
CACAACTACAACCACGTTCA	23.292252437106384	Treated	169.0	0.3700000047683716	9.0		CACAACTACACAAGTCTCGG	0.13018231256859245	122098.0	Treated
CACAACTACAACCTTCCACC	27.705123586610437	Treated	364.0	0.7099999785423279	11.0		CACAACTACACACCGAGCAA	0.02430946930522793	172114.0	Untreated
CACAACTACAACGATGGCAA	21.876131637299768	Treated	350.0	0.6899999976158142	13.0		CACAACTACACACTGGAGGA	0.1545130241636939	74285.0	Treated
CACAACTACAACGCATGTCG	20.461863277175514	Treated	395.0	0.75	9.0		CACAACTACACAGCTGCTTC	0.13475497830681946	143824.0	Treated
CACAACTACAACGGACTGAA	18.664498982073553	Treated	279.0	0.550000011920929	16.0		CACAACTACACATACTCTGG	0.11985042464190646	63112.0	Treated
CACAACTACAACGGTACGTT	22.667521317385788	Treated	208.0	0.4399999976158142	4.0		CACAACTACACATCTTGCGG	0.12611200780751472	106564.0	Treated
CACAACTACAACTAGCCGTG	17.11016444410984	Treated	398.0	0.75	9.0		CACAACTACACCAAGGCCTT	0.12809401395519648	122535.0	Treated
CACAACTACAACTGTCTATC	18.812140129662293	Treated	258.0	0.5199999809265137	7.0		CACAACTACACCTACATCTA	0.1322538477756694	118575.0	Treated
CACAACTACAAGATGCTTGA	23.85158783072624	Treated	252.0	0.5099999904632568	29.0		CACAACTACACCTATGGTGG	0.08309960655993144	102684.0	Treated
CACAACTACAAGGAAGCTAA	27.641630717225585	Treated	248.0	0.5099999904632568	8.0		CACAACTACACCTGGATGTG	0.12195503385340006	108704.0	Treated
CACAACTACAAGGATTAAGG	19.57261453528498	Treated	290.0	0.5699999928474426	7.0		CACAACTACACCTTGAAGAA	0.02041978879102581	114105.0	Untreated
CACAACTACAAGGCCAGGAT	24.556767709352265	Treated	412.0	0.7699999809265137	28.0		CACAACTACACGATGCAGAA	0.12335733756458765	147474.0	Treated
CACAACTACAAGGTAGTGCG	20.979748857231744	Treated	432.0	0.7799999713897705	14.0		CACAACTACACGCCGGTATA	0.13667971034048487	111165.0	Treated
CACAACTACAAGTATGTCCA	19.657330833818218	Treated	404.0	0.7699999809265137	30.0		CACAACTACACGCTCATATA	0.11918155318563271	141683.0	Treated
CACAACTACAAGTGTCGAGG	19.278597978879347	Treated	260.0	0.5199999809265137	5.0		CACAACTACACGGATCATTA	0.019177704194260486	152208.0	Untreated
CACAACTACAATCATGGAGA	12.640464673551289	Treated	305.0	0.6000000238418579	10.0		CACAACTACACGTTAATGGA	0.12962331888319162	126181.0	Treated
CACAACTACAATTCAGACGA	26.423657951418612	Treated	401.0	0.7599999904632568	7.0		CACAACTACAGACGCGTCAA	0.11852165168951813	125302.0	Treated
CACAACTACACAAGTCTCGG	22.292025112869176	Treated	276.0	0.5400000214576721	8.0		CACAACTACAGACGTCCAGA	0.11340378793967157	149316.0	Treated
CACAACTACACACCGAGCAA	4.279828741214166	Untreated	424.0	0.7699999809265137	33.0		CACAACTACAGCGATAAGAA	0.1063041512296158	34279.0	Treated
CACAACTACACACTGGAGGA	18.75741989409916	Treated	366.0	0.7099999785423279	19.0		CACAACTACAGCGATGATGG	0.12085426326635755	124224.0	Treated
CACAACTACACAGCTGCTTC	23.214219386671804	Treated	323.0	0.6499999761581421	9.0		CACAACTACAGCTCTTATTG	0.13029833826416345	144668.0	Treated
CACAACTACACATACTCTGG	20.8494318212822	Treated	339.0	0.6800000071525574	19.0		CACAACTACAGGCGACAGAA	0.13597841440005795	110444.0	Treated
CACAACTACACATCTTGCGG	17.541490063329913	Treated	367.0	0.7099999785423279	17.0		CACAACTACAGGTCATCTCG	0.10088428101406396	120663.0	Treated
CACAACTACACCAAGGCCTT	23.797062827245355	Treated	306.0	0.6000000238418579	7.0		CACAACTACAGTCTATTAGG	0.11843028671319748	156742.0	Treated
CACAACTACACCTACATCTA	29.218251976750988	Treated	277.0	0.5400000214576721	9.0		CACAACTACAGTGCACATAA	0.13808531872283136	149299.0	Treated
CACAACTACACCTATGGTGG	28.790559276829587	Treated	329.0	0.6600000262260437	7.0		CACAACTACAGTGGTTCTCC	0.13238046622426408	182187.0	Treated
CACAACTACACCTGGATGTG	20.997741215014102	Treated	213.0	0.4300000071525574	11.0		CACAACTACAGTGTTACCGA	0.09946303957210313	95724.0	Treated
CACAACTACACCTTGAAGAA	3.978315744704983	Untreated	152.0	0.3499999940395355	8.0		CACAACTACAGTTACCGTAA	0.12820025895554596	115850.0	Treated
CACAACTACACGATGCAGAA	22.34291763188255	Treated	377.0	0.7300000190734863	109.0		CACAACTACAGTTCTTACGA	0.1410158509776698	86430.0	Treated
CACAACTACACGCCGGTATA	18.82505931320298	Treated	347.0	0.6800000071525574	17.0		CACAACTACATACCGTTGAA	0.02378728967519568	117794.0	Untreated
CACAACTACACGCTCATATA	17.90194862883738	Treated	180.0	0.3799999952316284	14.0		CACAACTACATAGGCGATTG	0.022521110219525027	188179.0	Untreated
CACAACTACACGGATCATTA	4.63414270611726	Untreated	242.0	0.49000000953674316	19.0		CACAACTACATATCTCGAGA	0.15559061329126406	101420.0	Treated
CACAACTACACGTTAATGGA	20.44390031651967	Treated	430.0	0.7799999713897705	17.0		CACAACTACATATTCACGCA	0.10830291610114773	151778.0	Treated
CACAACTACAGACGCGTCAA	26.63376514196852	Treated	278.0	0.550000011920929	43.0		CACAACTACATCAGGTCTGA	0.1317228209689233	76456.0	Treated
CACAACTACAGACGTCCAGA	39.00715532431516	Treated	377.0	0.7400000095367432	116.0		CACAACTACATCGACACGAA	0.10895949080317169	92695.0	Treated
CACAACTACAGCGATAAGAA	11.689223365604846	Treated	378.0	0.7200000286102295	106.0		CACAACTACATCTACGATCC	0.15144489433690167	180290.0	Treated
CACAACTACAGCGATGATGG	18.103241875873145	Treated	386.0	0.7400000095367432	7.0		CACAACTACATGACAAGCCA	0.12900538990733845	124863.0	Treated
CACAACTACAGCTCTTATTG	23.68459708730753	Treated	322.0	0.6499999761581421	6.0		CACAACTACATGGTGAACCT	0.1359095657890103	85189.0	Treated
CACAACTACAGGCGACAGAA	25.572531089096085	Treated	341.0	0.6800000071525574	10.0		CACAACTACATGTTGGTGCA	0.02221900440840493	124308.0	Untreated
CACAACTACAGGTCATCTCG	12.378443425832446	Treated	402.0	0.7699999809265137	39.0		CACAACTACATGTTGTCGCC	0.12522021954194335	132822.0	Treated
CACAACTACAGTCTATTAGG	23.05678320057628	Treated	299.0	0.6000000238418579	6.0		CACAACTACATTACATGTCC	0.13251087513436943	99539.0	Treated
CACAACTACAGTGCACATAA	24.147182447344562	Treated	205.0	0.41999998688697815	9.0		CACAACTACATTACCGACCG	0.13092035373811792	144966.0	Treated
CACAACTACAGTGGTTCTCC	19.36505313447513	Treated	137.0	0.3400000035762787	9.0		CACAACTACATTACCTCCTA	0.1202550425915338	138173.0	Treated
CACAACTACAGTGTTACCGA	15.274218570423534	Treated	410.0	0.7699999809265137	37.0		CACAACTACATTCAGGTGTA	0.11694387520055918	125898.0	Treated
CACAACTACAGTTACCGTAA	20.394003336685937	Treated	378.0	0.75	79.0		CACAACTACATTGACGGCAA	0.12933577022809598	151559.0	Treated
CACAACTACAGTTCTTACGA	17.127062956180904	Treated	394.0	0.75	16.0		CACAACTACATTGTGAGCAA	0.1853713250361295	46361.0	Treated
CACAACTACATACCGTTGAA	5.565165700108332	Untreated	241.0	0.49000000953674316	14.0		CACAATCCACAAGGCTGCTG	0.11977026999407281	146781.0	Treated
CACAACTACATAGGCGATTG	5.327485302059028	Untreated	540.0	0.8100000023841858	14.0		CACAATCCACAATCTCGCAA	0.09574755218652195	174135.0	Treated
CACAACTACATATCTCGAGA	16.88087227871775	Treated	288.0	0.5699999928474426	6.0		CACAATCCACAATGTGAGCC	0.1092160539742072	95453.0	Treated
CACAACTACATATTCACGCA	15.924124863605048	Treated	345.0	0.6800000071525574	19.0		CACAATCCACACATCGGCCT	0.10510642496434562	111487.0	Treated
CACAACTACATCAGGTCTGA	22.7772231136119	Treated	429.0	0.7799999713897705	22.0		CACAATCCACACGCCAACGA	0.09911357517584839	93973.0	Treated
CACAACTACATCGACACGAA	15.758146033461918	Treated	387.0	0.7599999904632568	6.0		CACAATCCACACGGCGCTAA	0.1044808427736489	138590.0	Treated
CACAACTACATCTACGATCC	21.047221638862215	Treated	355.0	0.699999988079071	10.0		CACAATCCACACGGTACGTT	0.1187851577513015	114484.0	Treated
CACAACTACATGACAAGCCA	22.394121348713252	Treated	414.0	0.7699999809265137	39.0		CACAATCCACAGAAGACCTA	0.08858064554177503	169563.0	Treated
CACAACTACATGGTGAACCT	18.58006374093348	Treated	264.0	0.5299999713897705	8.0		CACAATCCACAGATGCTTGA	0.1455326739095184	123340.0	Treated
CACAACTACATGTTGGTGCA	4.938192355701569	Untreated	380.0	0.75	8.0		CACAATCCACAGCTCTCGAA	0.10218119556316534	134330.0	Treated
CACAACTACATGTTGTCGCC	18.124813542703755	Treated	277.0	0.550000011920929	18.0		CACAATCCACAGCTGAATCA	0.08708013752975403	120992.0	Treated
CACAACTACATTACATGTCC	15.420760353422342	Treated	373.0	0.7200000286102295	43.0		CACAATCCACAGGATTAAGG	0.12900021477663232	111744.0	Treated
CACAACTACATTACCGACCG	30.119642564177266	Treated	167.0	0.36000001430511475	11.0		CACAATCCACAGGTAGTGCG	0.1770910304388244	83906.0	Treated
CACAACTACATTACCTCCTA	21.068647826446846	Treated	256.0	0.5199999809265137	12.0		CACAATCCACAGGTCGGTTA	0.12615506642871308	75645.0	Treated
CACAACTACATTCAGGTGTA	18.11682934845462	Treated	196.0	0.4000000059604645	6.0		CACAATCCACATAGGACACA	0.021860469727462896	100867.0	Untreated
CACAACTACATTGACGGCAA	22.990835642428895	Treated	412.0	0.75	13.0		CACAATCCACATCCTTGTAC	0.12324890534585439	71027.0	Treated
CACAACTACATTGTGAGCAA	16.64379622277975	Treated	319.0	0.6499999761581421	8.0		CACAATCCACATGGATCGAA	0.02334760299966603	131748.0	Untreated
CACAATCCACAAGGCTGCTG	22.511464482637795	Treated	289.0	0.5699999928474426	8.0		CACAATCCACATTCAGACGA	0.13061031879194632	76288.0	Treated
CACAATCCACAATCTCGCAA	16.3442036911289	Treated	187.0	0.38999998569488525	18.0		CACAATCCACATTGATGCTC	0.11102585444519586	153784.0	Treated
CACAATCCACAATGTGAGCC	13.51041402280912	Treated	209.0	0.4300000071525574	4.0		CACAATCCACCAAGTCTCGG	0.13666664073863768	128561.0	Treated
CACAATCCACACATCGGCCT	12.735101371394471	Treated	426.0	0.7799999713897705	14.0		CACAATCCACCACTGGAGGA	0.1210695694189937	109689.0	Treated
CACAATCCACACGCCAACGA	13.33360860749135	Treated	189.0	0.38999998569488525	14.0		CACAATCCACCAGATCACCA	0.10367739927879775	109262.0	Treated
CACAATCCACACGGCGCTAA	13.053666685465432	Treated	298.0	0.6000000238418579	8.0		CACAATCCACCAGCTGCTTC	0.17125486713573332	87834.0	Treated
CACAATCCACACGGTACGTT	28.484011812663788	Treated	428.0	0.7799999713897705	14.0		CACAATCCACCCAAGGCCTT	0.1257020926427389	104509.0	Treated
CACAATCCACAGAAGACCTA	13.574360622746566	Treated	281.0	0.550000011920929	10.0		CACAATCCACCCAGACATTA	0.09245196396450639	132869.0	Treated
CACAATCCACAGATGCTTGA	22.31310795998187	Treated	399.0	0.7599999904632568	12.0		CACAATCCACCCATGTTCGG	0.09108778588996262	103274.0	Treated
CACAATCCACAGCTCTCGAA	13.751500291947305	Treated	397.0	0.75	11.0		CACAATCCACCCGTATTCTG	0.094493647604765	141364.0	Treated
CACAATCCACAGCTGAATCA	10.526756595696636	Treated	429.0	0.7699999809265137	42.0		CACAATCCACCGAGGACGAA	0.09404319401450956	167338.0	Treated
CACAATCCACAGGATTAAGG	17.199834160519465	Treated	201.0	0.41999998688697815	7.0		CACAATCCACCGAGTCATAA	0.10399046851926433	59592.0	Treated
CACAATCCACAGGTAGTGCG	24.136488609832988	Treated	407.0	0.7699999809265137	26.0		CACAATCCACCGTCACTACG	0.11628446276732801	38810.0	Treated
CACAATCCACAGGTCGGTTA	12.589579724176543	Treated	396.0	0.75	15.0		CACAATCCACCTCGTTGCGT	0.11509968208908747	138089.0	Treated
CACAATCCACATAGGACACA	4.279541775227237	Untreated	353.0	0.6899999976158142	10.0		CACAATCCACCTCTCACTGG	0.10190773963784715	119618.0	Treated
CACAATCCACATCCTTGTAC	16.489331503418256	Treated	292.0	0.5799999833106995	5.0		CACAATCCACCTCTGCGCTT	0.0790744442571229	166084.0	Treated
CACAATCCACATGGATCGAA	4.338314219921495	Untreated	400.0	0.7599999904632568	14.0		CACAATCCACGAACTCTCAA	0.10490017661319025	148913.0	Treated
CACAATCCACATTCAGACGA	21.993765691963755	Treated	405.0	0.7699999809265137	29.0		CACAATCCACGAATAGCTTG	0.10713225642615447	151607.0	Treated
CACAATCCACATTGATGCTC	21.631448496639447	Treated	269.0	0.5299999713897705	10.0		CACAATCCACGACAATACCA	0.10721478009251305	145493.0	Treated
CACAATCCACCAAGTCTCGG	28.870228245960813	Treated	266.0	0.5299999713897705	5.0		CACAATCCACGATTCTCGAA	0.11998278198035452	141712.0	Treated
CACAATCCACCACTGGAGGA	23.906354436693597	Treated	427.0	0.7799999713897705	14.0		CACAATCCACGCCTGTCCTA	0.12144675054665376	83691.0	Treated
CACAATCCACCAGATCACCA	11.927265794083219	Treated	250.0	0.5099999904632568	16.0		CACAATCCACGCGATAAGAA	0.15349191596962314	119433.0	Treated
CACAATCCACCAGCTGCTTC	21.500107641809507	Treated	326.0	0.6600000262260437	11.0		CACAATCCACGCTCTTATTG	0.13047667020407763	204481.0	Treated
CACAATCCACCCAAGGCCTT	28.819941969818313	Treated	267.0	0.5299999713897705	10.0		CACAATCCACGCTTGCCTGA	0.11703857650861342	148199.0	Treated
CACAATCCACCCAGACATTA	15.054066461506622	Treated	375.0	0.75	47.0		CACAATCCACGGCAGTTAGA	0.10790930851337052	97341.0	Treated
CACAATCCACCCATGTTCGG	11.644597015877826	Treated	365.0	0.7099999785423279	14.0		CACAATCCACGGCTTCTATA	0.14624948786340794	119597.0	Treated
CACAATCCACCCGTATTCTG	12.90230703567438	Treated	233.0	0.4699999988079071	15.0		CACAATCCACGGTGAGATAA	0.09450395722744956	104366.0	Treated
CACAATCCACCGAGGACGAA	16.58883346137086	Treated	348.0	0.7099999785423279	10.0		CACAATCCACGTAAGTGGAA	0.09772849409513323	152586.0	Treated
CACAATCCACCGAGTCATAA	15.652461490010298	Treated	282.0	0.550000011920929	16.0		CACAATCCACGTACTCCTGG	0.021209680512407472	156438.0	Untreated
CACAATCCACCGTCACTACG	15.694117618802784	Treated	380.0	0.7400000095367432	11.0		CACAATCCACGTCGCTACAG	0.10221854534661219	158347.0	Treated
CACAATCCACCTCGTTGCGT	16.452710766445076	Treated	345.0	0.75	7.0		CACAATCCACGTGACGATCG	0.1249506108450682	126546.0	Treated
CACAATCCACCTCTCACTGG	14.08149303570664	Treated	303.0	0.6000000238418579	6.0		CACAATCCACTACCGTTGAA	0.021957703738137147	191459.0	Untreated
CACAATCCACCTCTGCGCTT	11.244093713802332	Treated	304.0	0.6000000238418579	4.0		CACAATCCACTACGACACTT	0.02264100347220617	216289.0	Untreated
CACAATCCACGAACTCTCAA	17.264601035907706	Treated	173.0	0.3700000047683716	7.0		CACAATCCACTACTCAACTC	0.10043732045159283	163953.0	Treated
CACAATCCACGAATAGCTTG	13.698664832871417	Treated	301.0	0.6000000238418579	5.0		CACAATCCACTATCACTGTC	0.10875631590305321	134383.0	Treated
CACAATCCACGACAATACCA	17.56620565456688	Treated	289.0	0.5799999833106995	2.0		CACAATCCACTATGCAAGGA	0.0681926561754888	155178.0	Treated
CACAATCCACGATTCTCGAA	17.055286821640916	Treated	411.0	0.7699999809265137	30.0		CACAATCCACTCCGTGTTCA	0.0883971978716074	130615.0	Treated
CACAATCCACGCCTGTCCTA	14.521415152239864	Treated	321.0	0.6499999761581421	8.0		CACAATCCACTCGACACGAA	0.14570641226845274	80923.0	Treated
CACAATCCACGCGATAAGAA	27.61729722246627	Treated	360.0	0.7200000286102295	7.0		CACAATCCACTCGGCATTAA	0.12375931259372099	84026.0	Treated
CACAATCCACGCTCTTATTG	23.373689591778707	Treated	368.0	0.7200000286102295	13.0		CACAATCCACTCGTATGGTA	0.1115316366163277	161174.0	Treated
CACAATCCACGCTTGCCTGA	21.97238723834794	Treated	387.0	0.75	10.0		CACAATCCACTCTGTCGTGC	0.11233789131371703	127615.0	Treated
CACAATCCACGGCAGTTAGA	17.39345374879659	Treated	372.0	0.7300000190734863	23.0		CACAATCCACTGACAAGCCA	0.12303624075093005	121769.0	Treated
CACAATCCACGGCTTCTATA	15.613020193868685	Treated	372.0	0.7200000286102295	37.0		CACAATCCACTGATACCAGA	0.11502972851693964	142624.0	Treated
CACAATCCACGGTGAGATAA	11.759362279507146	Treated	371.0	0.7300000190734863	13.0		CACAATCCACTGCTATCTAG	0.07576061466304616	129632.0	Treated
CACAATCCACGTAAGTGGAA	15.001800392943673	Treated	261.0	0.5199999809265137	9.0		CACAATCCACTGTTGGTGCA	0.021027872349442693	141574.0	Untreated
CACAATCCACGTACTCCTGG	4.104631610500312	Untreated	138.0	0.3400000035762787	5.0		CACAATCCACTGTTGTCGCC	0.13328151433404967	131226.0	Treated
CACAATCCACGTCGCTACAG	14.035525943565323	Treated	268.0	0.5299999713897705	6.0		CACAATCCACTTACATGTCC	0.13542034589382757	161379.0	Treated
CACAATCCACGTGACGATCG	18.91565137814886	Treated	145.0	0.3499999940395355	9.0		CACAATCCACTTCAGGTGTA	0.12225976194636998	103002.0	Treated
CACAATCCACTACCGTTGAA	4.515651151586955	Untreated	378.0	0.7400000095367432	98.0		CACCAAGGACAACGCTCCGA	0.14451507041356018	125544.0	Treated
CACAATCCACTACGACACTT	4.553890813470047	Untreated	293.0	0.5799999833106995	5.0		CACCAAGGACAAGGCCATAA	0.17162339229681736	116004.0	Treated
CACAATCCACTACTCAACTC	13.172865463881156	Treated	418.0	0.7699999809265137	34.0		CACCAAGGACAATGCGTCGG	0.1478800984102117	90641.0	Treated
CACAATCCACTATCACTGTC	14.041759145302748	Treated	354.0	0.6899999976158142	20.0		CACCAAGGACACCGTTACCG	0.01981961411119991	43795.0	Treated
CACAATCCACTATGCAAGGA	9.654715822676906	Treated	204.0	0.4300000071525574	10.0		CACCAAGGACACTAGTATCG	0.023641712074547894	101304.0	Untreated
CACAATCCACTCCGTGTTCA	14.336974291361384	Treated	369.0	0.7300000190734863	10.0		CACCAAGGACACTGTAATGG	0.12015521781309188	86588.0	Treated
CACAATCCACTCGACACGAA	19.472534691466237	Treated	150.0	0.3499999940395355	4.0		CACCAAGGACAGAACAGTGA	0.12366585610903214	137354.0	Treated
CACAATCCACTCGGCATTAA	15.969084876588468	Treated	98.0	0.25999999046325684	2.0		CACCAAGGACAGAAGGCTCA	0.14654051209753483	100723.0	Treated
CACAATCCACTCGTATGGTA	21.874369606832982	Treated	204.0	0.41999998688697815	7.0		CACCAAGGACAGCGTCCATC	0.15965385969913967	119258.0	Treated
CACAATCCACTCTGTCGTGC	14.720792046645114	Treated	369.0	0.7699999809265137	37.0		CACCAAGGACAGCTGGTGAA	0.12907993679163035	146816.0	Treated
CACAATCCACTGACAAGCCA	26.607245632855992	Treated	327.0	0.6600000262260437	7.0		CACCAAGGACAGTATGGCGG	0.16281521619202902	163142.0	Treated
CACAATCCACTGATACCAGA	20.07577068843638	Treated	216.0	0.4399999976158142	13.0		CACCAAGGACAGTCCTCGTC	0.12259590414778947	125151.0	Treated
CACAATCCACTGCTATCTAG	10.802784353597476	Treated	240.0	0.49000000953674316	9.0		CACCAAGGACAGTTATCGGA	0.019975969987004176	122347.0	Untreated
CACAATCCACTGTTGGTGCA	3.906899442279645	Untreated	383.0	0.7400000095367432	7.0		CACCAAGGACATAGCTGGAA	0.12585414245208287	135077.0	Treated
CACAATCCACTGTTGTCGCC	24.571765532251373	Treated	301.0	0.5899999737739563	14.0		CACCAAGGACATAGTGATGG	0.1357212336213309	157293.0	Treated
CACAATCCACTTACATGTCC	22.999000072409906	Treated	162.0	0.3499999940395355	16.0		CACCAAGGACATCACTCACA	0.09992277756114717	130791.0	Treated
CACAATCCACTTCAGGTGTA	20.751259140152612	Treated	343.0	0.6800000071525574	11.0		CACCAAGGACATCGCCTATA	0.1140101226097257	130006.0	Treated
CACCAAGGACAACGCTCCGA	25.125540281913985	Treated	356.0	0.6899999976158142	7.0		CACCAAGGACATCGGTGCAA	0.1232894807947497	166543.0	Treated
CACCAAGGACAAGGCCATAA	22.255552883037748	Treated	249.0	0.5099999904632568	15.0		CACCAAGGACATGCGATGTA	0.10388343945390925	17433.0	Treated
CACCAAGGACAATGCGTCGG	21.093410571079172	Treated	302.0	0.5899999737739563	7.0		CACCAAGGACATTGCTCCAA	0.15289961258205031	149451.0	Treated
CACCAAGGACACCGTTACCG	3.5217860353110515	Treated	280.0	0.550000011920929	11.0		CACCAAGGACCAACGGTCTA	0.14043263545941434	143770.0	Treated
CACCAAGGACACTAGTATCG	4.820153594016932	Untreated	171.0	0.36000001430511475	16.0		CACCAAGGACCAGCACGGAA	0.09896485949384264	125297.0	Treated
CACCAAGGACACTGTAATGG	15.0033139143202	Treated	243.0	0.5	8.0		CACCAAGGACCAGTGGAGCT	0.11643844035795063	162704.0	Treated
CACCAAGGACAGAACAGTGA	24.91557627529405	Treated	351.0	0.6899999976158142	13.0		CACCAAGGACCATACCATCA	0.15469053791315618	98752.0	Treated
CACCAAGGACAGAAGGCTCA	30.009286176179028	Treated	165.0	0.3499999940395355	10.0		CACCAAGGACCATCTCTCTA	0.14795187003171018	115105.0	Treated
CACCAAGGACAGCGTCCATC	24.862492399571327	Treated	338.0	0.6800000071525574	15.0		CACCAAGGACCCACTTACCG	0.07968599623655141	139234.0	Treated
CACCAAGGACAGCTGGTGAA	18.4574523191684	Treated	185.0	0.38999998569488525	15.0		CACCAAGGACCCATAAGTGG	0.15147746117895372	79596.0	Treated
CACCAAGGACAGTATGGCGG	19.89453900572145	Treated	234.0	0.47999998927116394	11.0		CACCAAGGACCCGCACCTTA	0.13874472915990918	135652.0	Treated
CACCAAGGACAGTCCTCGTC	15.357419209234187	Treated	331.0	0.6600000262260437	13.0		CACCAAGGACCCGCTATAGA	0.14166589456128972	140309.0	Treated
CACCAAGGACAGTTATCGGA	4.1690023969350465	Untreated	275.0	0.5400000214576721	13.0		CACCAAGGACCCGTGGTGAA	0.020009226677762802	110549.0	Untreated
CACCAAGGACATAGCTGGAA	16.833676276799345	Treated	400.0	0.7699999809265137	31.0		CACCAAGGACCGCTTCACGA	0.18689706987227647	66550.0	Treated
CACCAAGGACATAGTGATGG	27.87606305786107	Treated	391.0	0.7599999904632568	11.0		CACCAAGGACCGGATTCCTG	0.09643166430483388	101616.0	Treated
CACCAAGGACATCACTCACA	15.441854864121847	Treated	310.0	0.6399999856948853	10.0		CACCAAGGACCGTACCTTCC	0.10519131510472209	117215.0	Treated
CACCAAGGACATCGCCTATA	20.413679330815345	Treated	304.0	0.6299999952316284	6.0		CACCAAGGACCGTCCATGTA	0.13248609141485765	128338.0	Treated
CACCAAGGACATCGGTGCAA	35.1566405685981	Treated	391.0	0.75	12.0		CACCAAGGACCGTTCAACCG	0.019618447560200647	147922.0	Untreated
CACCAAGGACATGCGATGTA	24.018967404469795	Treated	230.0	0.46000000834465027	15.0		CACCAAGGACCTCCTAATGG	0.14148991479834902	94247.0	Treated
CACCAAGGACATTGCTCCAA	29.425788990862593	Treated	380.0	0.7300000190734863	10.0		CACCAAGGACCTCTGACGAA	0.10151594966344747	85425.0	Treated
CACCAAGGACCAACGGTCTA	31.32661991419892	Treated	260.0	0.5099999904632568	9.0		CACCAAGGACCTTCTCCTTA	0.10901694993936088	172331.0	Treated
CACCAAGGACCAGCACGGAA	14.063747766537842	Treated	337.0	0.6600000262260437	11.0		CACCAAGGACGACGAGCGAA	0.14466851742638914	139042.0	Treated
CACCAAGGACCAGTGGAGCT	31.700812258618377	Treated	153.0	0.3100000023841858	10.0		CACCAAGGACGAGAGATCTA	0.1720991132184022	100814.0	Treated
CACCAAGGACCATACCATCA	18.63683351775699	Treated	340.0	0.7300000190734863	6.0		CACCAAGGACGAGGATTGCC	0.14073453826351093	112261.0	Treated
CACCAAGGACCATCTCTCTA	19.312923634950323	Treated	364.0	0.699999988079071	5.0		CACCAAGGACGATGTCCTTG	0.18734011763607505	53555.0	Treated
CACCAAGGACCCACTTACCG	12.386057500641897	Treated	318.0	0.6299999952316284	10.0		CACCAAGGACGCACTTGCAG	0.14857142857142858	82775.0	Treated
CACCAAGGACCCATAAGTGG	20.009326340821048	Treated	120.0	0.27000001072883606	9.0		CACCAAGGACGCCGATGGTT	0.17438542363230689	151039.0	Treated
CACCAAGGACCCGCACCTTA	30.124544375159477	Treated	335.0	0.6499999761581421	7.0		CACCAAGGACGCGAACATCG	0.11433091936203198	94174.0	Treated
CACCAAGGACCCGCTATAGA	21.217672211304627	Treated	157.0	0.30000001192092896	12.0		CACCAAGGACGGAGTAACAA	0.12475175349647899	214001.0	Treated
CACCAAGGACCCGTGGTGAA	4.361813511805231	Untreated	189.0	0.3499999940395355	8.0		CACCAAGGACGGAGTCATCG	0.11890408705257467	170196.0	Treated
CACCAAGGACCGCTTCACGA	30.282912340594233	Treated	338.0	0.6600000262260437	22.0		CACCAAGGACGGATGCCTAA	0.14938656212261756	114274.0	Treated
CACCAAGGACCGGATTCCTG	14.61577680995164	Treated	348.0	0.6800000071525574	14.0		CACCAAGGACGGCATGTCTT	0.15891347891934143	102345.0	Treated
CACCAAGGACCGTACCTTCC	16.26885799734338	Treated	330.0	0.6399999856948853	23.0		CACCAAGGACGGCTTAAGAA	0.11718391725463978	180989.0	Treated
CACCAAGGACCGTCCATGTA	24.589463601096256	Treated	333.0	0.6499999761581421	5.0		CACCAAGGACGGTGGTGGAA	0.11148214329029181	123679.0	Treated
CACCAAGGACCGTTCAACCG	3.830762600714362	Untreated	326.0	0.6399999856948853	14.0		CACCAAGGACGTCACATCCG	0.15384240058550866	81980.0	Treated
CACCAAGGACCTCCTAATGG	20.46839722859504	Treated	183.0	0.3499999940395355	18.0		CACCAAGGACGTCCTCCACA	0.14588622928578351	103190.0	Treated
CACCAAGGACCTCTGACGAA	13.30066526554187	Treated	320.0	0.6200000047683716	6.0		CACCAAGGACGTCTCGCTAA	0.10290758725431451	168559.0	Treated
CACCAAGGACCTTCTCCTTA	22.17862934195231	Treated	332.0	0.6600000262260437	16.0		CACCAAGGACGTGACTTACA	0.16075284148775817	147282.0	Treated
CACCAAGGACGACGAGCGAA	18.546478021622733	Treated	230.0	0.4300000071525574	10.0		CACCAAGGACGTGTTCAGTT	0.15012052460935393	129849.0	Treated
CACCAAGGACGAGAGATCTA	24.089837807087683	Treated	253.0	0.5	6.0		CACCAAGGACGTTCTAACTC	0.12977829423309928	141133.0	Treated
CACCAAGGACGAGGATTGCC	22.06912989471337	Treated	312.0	0.6299999952316284	5.0		CACCAAGGACGTTGTCTGCG	0.10513301225070304	123748.0	Treated
CACCAAGGACGATGTCCTTG	38.09535927167487	Treated	308.0	0.6100000143051147	9.0		CACCAAGGACTAACCTGTTC	0.13848732753556744	139594.0	Treated
CACCAAGGACGCACTTGCAG	18.389114525778012	Treated	148.0	0.27000001072883606	5.0		CACCAAGGACTACAACCTCA	0.018561876163360077	154187.0	Untreated
CACCAAGGACGCCGATGGTT	25.119320351401303	Treated	273.0	0.5199999809265137	18.0		CACCAAGGACTACGGTGTCA	0.015401452273871052	125183.0	Untreated
CACCAAGGACGCGAACATCG	26.92728655176191	Treated	64.0	0.17000000178813934	5.0		CACCAAGGACTAGCTTGCCG	0.13431254180166252	115127.0	Treated
CACCAAGGACGGAGTAACAA	28.651086976005697	Treated	274.0	0.5299999713897705	7.0		CACCAAGGACTAGTAGCGTA	0.14544377619828686	109740.0	Treated
CACCAAGGACGGAGTCATCG	25.780980463101226	Treated	274.0	0.5400000214576721	13.0		CACCAAGGACTATGTGGTGA	0.13311132372204176	243533.0	Treated
CACCAAGGACGGATGCCTAA	24.140500224463363	Treated	284.0	0.5799999833106995	8.0		CACCAAGGACTCGTGGCCAA	0.08574362960084383	144104.0	Treated
CACCAAGGACGGCATGTCTT	17.770916728118667	Treated	215.0	0.4000000059604645	11.0		CACCAAGGACTCTGGAGCTA	0.15842601015288008	102237.0	Treated
CACCAAGGACGGCTTAAGAA	22.308105010395973	Treated	272.0	0.5400000214576721	13.0		CACCAAGGACTCTTGCTGTG	0.023940073156307723	136967.0	Untreated
CACCAAGGACGGTGGTGGAA	16.72001909539905	Treated	172.0	0.30000001192092896	9.0		CACCAAGGACTGACAGCTGG	0.13537625667568765	97181.0	Treated
CACCAAGGACGTCACATCCG	17.863645359827455	Treated	256.0	0.5	14.0		CACCAAGGACTGACTCTCCG	0.11918365950458465	116912.0	Treated
CACCAAGGACGTCCTCCACA	28.457409699217607	Treated	133.0	0.23000000417232513	6.0		CACCAAGGACTGCGTGCGAA	0.09654171247938427	116416.0	Treated
CACCAAGGACGTCTCGCTAA	14.873588864358354	Treated	225.0	0.4399999976158142	4.0		CACCAAGGACTGGCGCAGTT	0.11744617668893838	148170.0	Treated
CACCAAGGACGTGACTTACA	29.420875169607573	Treated	279.0	0.6299999952316284	4.0		CACCAAGGACTGTACCGTGC	0.1509168146172811	139123.0	Treated
CACCAAGGACGTGTTCAGTT	23.658262183451523	Treated	204.0	0.4099999964237213	7.0		CACCAAGGACTGTCCTACTA	0.1279596414939877	188114.0	Treated
CACCAAGGACGTTCTAACTC	40.92357803572864	Treated	41.0	0.14000000059604645	4.0		CACCAAGGACTTAACGCAGA	0.13182169010372546	106242.0	Treated
CACCAAGGACGTTGTCTGCG	12.478060975098991	Treated	221.0	0.46000000834465027	15.0		CACCAAGGACTTCATGGTCA	0.018885911997238613	121678.0	Untreated
CACCAAGGACTAACCTGTTC	21.57708899505599	Treated	231.0	0.4699999988079071	8.0		CACCAAGGACTTCTCCATCA	0.1544868403002332	102054.0	Treated
CACCAAGGACTACAACCTCA	3.87102750387532	Untreated	212.0	0.4300000071525574	18.0		CACCAAGGACTTCTGTCTGA	0.11840364843261841	123231.0	Treated
CACCAAGGACTACGGTGTCA	3.316106698492826	Untreated	242.0	0.5099999904632568	19.0		CACCAAGGACTTGCAGACAA	0.1279842502084784	116319.0	Treated
CACCAAGGACTAGCTTGCCG	26.147640016642065	Treated	227.0	0.4699999988079071	10.0		CACCAAGGACTTGTCACGTT	0.17639551407959883	110479.0	Treated
CACCAAGGACTAGTAGCGTA	22.893273719730644	Treated	262.0	0.6000000238418579	7.0		CACTAACCGGAAGGCTGCTG	0.100152118952736	93348.0	Treated
CACCAAGGACTATGTGGTGA	25.975768913732775	Treated	238.0	0.5199999809265137	2.0		CACTAACCGGAATCTCGCAA	0.11569106185540137	115091.0	Treated
CACCAAGGACTCGTGGCCAA	14.195405656241828	Treated	182.0	0.38999998569488525	15.0		CACTAACCGGAATGTGAGCC	0.12458584456154745	126764.0	Treated
CACCAAGGACTCTGGAGCTA	22.95441173733394	Treated	104.0	0.2199999988079071	10.0		CACTAACCGGACATCGGCCT	0.14816090822587524	60954.0	Treated
CACCAAGGACTCTTGCTGTG	4.705419962190961	Untreated	212.0	0.46000000834465027	11.0		CACTAACCGGACGCCAACGA	0.11974844510663363	57721.0	Treated
CACCAAGGACTGACAGCTGG	21.602642085620833	Treated	221.0	0.49000000953674316	6.0		CACTAACCGGACGGACTGAA	0.1405288928455811	98848.0	Treated
CACCAAGGACTGACTCTCCG	20.280137488569896	Treated	217.0	0.47999998927116394	6.0		CACTAACCGGACGGTACGTT	0.15562894310097888	84483.0	Treated
CACCAAGGACTGCGTGCGAA	17.7133114445558	Treated	139.0	0.3199999928474426	6.0		CACTAACCGGAGAAGACCTA	0.16923448442405217	124230.0	Treated
CACCAAGGACTGGCGCAGTT	16.7811674042253	Treated	235.0	0.5899999737739563	9.0		CACTAACCGGAGATGCTTGA	0.1088085244270955	132701.0	Treated
CACCAAGGACTGTACCGTGC	22.770248637579048	Treated	92.0	0.2199999988079071	11.0		CACTAACCGGAGCTCTCGAA	0.10594326412778536	115694.0	Treated
CACCAAGGACTGTCCTACTA	29.477913316630033	Treated	205.0	0.46000000834465027	13.0		CACTAACCGGAGCTGAATCA	0.10323189237962431	121910.0	Treated
CACCAAGGACTTAACGCAGA	22.40849073244321	Treated	168.0	0.3799999952316284	12.0		CACTAACCGGAGGATTAAGG	0.1296970656533671	113688.0	Treated
CACCAAGGACTTCATGGTCA	4.202691795014364	Untreated	194.0	0.46000000834465027	9.0		CACTAACCGGAGGTAGTGCG	0.11265444060334537	129014.0	Treated
CACCAAGGACTTCTCCATCA	23.296206232940317	Treated	179.0	0.41999998688697815	9.0		CACTAACCGGAGGTCGGTTA	0.12064547265101926	147117.0	Treated
CACCAAGGACTTCTGTCTGA	17.992843607301115	Treated	182.0	0.4300000071525574	5.0		CACTAACCGGAGTATGTCCA	0.12603558058103512	99099.0	Treated
CACCAAGGACTTGCAGACAA	32.37711861405152	Treated	173.0	0.4000000059604645	8.0		CACTAACCGGATAGGACACA	0.021726197853407035	80686.0	Untreated
CACCAAGGACTTGTCACGTT	28.16253556878899	Treated	145.0	0.33000001311302185	12.0		CACTAACCGGATCCTTGTAC	0.12960673900105296	131058.0	Treated
CACTAACCGGAAGGCTGCTG	12.667575906151628	Treated	171.0	0.4000000059604645	6.0		CACTAACCGGATGGATCGAA	0.019202795433703318	126492.0	Untreated
CACTAACCGGAATCTCGCAA	16.574245830247694	Treated	165.0	0.38999998569488525	23.0		CACTAACCGGATTCAGACGA	0.13131922249693462	49749.0	Treated
CACTAACCGGAATGTGAGCC	24.030370477050017	Treated	168.0	0.4000000059604645	5.0		CACTAACCGGATTGATGCTC	0.15621087201943143	146155.0	Treated
CACTAACCGGACATCGGCCT	16.358998048679823	Treated	119.0	0.28999999165534973	3.0		CACTAACCGGCAAGTCTCGG	0.1180750967288076	90976.0	Treated
CACTAACCGGACGCCAACGA	13.751264641021372	Treated	132.0	0.3100000023841858	7.0		CACTAACCGGCACTGGAGGA	0.14034218892279182	62597.0	Treated
CACTAACCGGACGGACTGAA	24.712401604183416	Treated	148.0	0.36000001430511475	9.0		CACTAACCGGCAGATCACCA	0.11104031312935929	87887.0	Treated
CACTAACCGGACGGTACGTT	20.48157531651263	Treated	94.0	0.23999999463558197	5.0		CACTAACCGGCAGCTGCTTC	0.14508100924887726	168561.0	Treated
CACTAACCGGAGAAGACCTA	28.073396207682038	Treated	89.0	0.23000000417232513	5.0		CACTAACCGGCCAAGGCCTT	0.12125677403641234	82115.0	Treated
CACTAACCGGAGATGCTTGA	18.477345654645234	Treated	146.0	0.36000001430511475	4.0		CACTAACCGGCCAGACATTA	0.12922560964732327	112114.0	Treated
CACTAACCGGAGCTCTCGAA	19.399523679222103	Treated	122.0	0.30000001192092896	6.0		CACTAACCGGCCATGTTCGG	0.13072221529250344	72153.0	Treated
CACTAACCGGAGCTGAATCA	33.20794056054951	Treated	102.0	0.25999999046325684	6.0		CACTAACCGGCCGTATTCTG	0.10677311709167113	87803.0	Treated
CACTAACCGGAGGATTAAGG	19.356569834153525	Treated	161.0	0.46000000834465027	6.0		CACTAACCGGCGAGGACGAA	0.13068025337372624	108930.0	Treated
CACTAACCGGAGGTAGTGCG	21.641579493076485	Treated	82.0	0.2199999988079071	6.0		CACTAACCGGCGAGTCATAA	0.09284910526682666	100421.0	Treated
CACTAACCGGAGGTCGGTTA	28.722372034183753	Treated	125.0	0.3100000023841858	7.0		CACTAACCGGCGTCACTACG	0.13414550914550916	29304.0	Treated
CACTAACCGGAGTATGTCCA	21.5441932510749	Treated	111.0	0.2800000011920929	10.0		CACTAACCGGCTCGTTGCGT	0.12191339410335499	116066.0	Treated
CACTAACCGGATAGGACACA	3.602481446938827	Untreated	106.0	0.2800000011920929	12.0		CACTAACCGGCTCTCACTGG	0.1320680639206088	119711.0	Treated
CACTAACCGGATCCTTGTAC	24.038114638016403	Treated	120.0	0.3400000035762787	5.0		CACTAACCGGCTCTGCGCTT	0.13061124864883714	143395.0	Treated
CACTAACCGGATGGATCGAA	3.374514655088964	Untreated	240.0	0.5400000214576721	7.0		CACTAACCGGGAACTCTCAA	0.13605621070797552	121685.0	Treated
CACTAACCGGATTCAGACGA	23.62519604482111	Treated	122.0	0.3799999952316284	5.0		CACTAACCGGGAATAGCTTG	0.10442087657277531	105228.0	Treated
CACTAACCGGATTGATGCTC	36.504853368574516	Treated	83.0	0.2199999988079071	9.0		CACTAACCGGGACAATACCA	0.09394094186526258	101798.0	Treated
CACTAACCGGCAAGTCTCGG	17.96517642827832	Treated	104.0	0.28999999165534973	6.0		CACTAACCGGGATTCTCGAA	0.08014444957973318	127657.0	Treated
CACTAACCGGCACTGGAGGA	16.476553545489413	Treated	94.0	0.28999999165534973	9.0		CACTAACCGGGCCTGTCCTA	0.14185960583420487	159679.0	Treated
CACTAACCGGCAGATCACCA	17.124098424984734	Treated	64.0	0.25	3.0		CACTAACCGGGCGATAAGAA	0.13909853030334707	95666.0	Treated
CACTAACCGGCAGCTGCTTC	23.594288850359607	Treated	267.0	0.5400000214576721	4.0		CACTAACCGGGCTCTTATTG	0.16147950515360124	158918.0	Treated
CACTAACCGGCCAAGGCCTT	14.782064832990486	Treated	327.0	0.6200000047683716	3.0		CACTAACCGGGCTTAGTGAA	0.11050070481008747	103574.0	Treated
CACTAACCGGCCAGACATTA	28.062741323512743	Treated	402.0	0.7200000286102295	8.0		CACTAACCGGGCTTGCCTGA	0.11956884246474833	74961.0	Treated
CACTAACCGGCCATGTTCGG	34.58871370999602	Treated	421.0	0.75	16.0		CACTAACCGGGGCAGTTAGA	0.12754168074800046	142032.0	Treated
CACTAACCGGCCGTATTCTG	14.345924747418373	Treated	315.0	0.7400000095367432	5.0		CACTAACCGGGGCTTCTATA	0.12883293802834034	82215.0	Treated
CACTAACCGGCGAGGACGAA	36.577929647721454	Treated	319.0	0.6700000166893005	7.0		CACTAACCGGGGTGAGATAA	0.11389790498672174	101670.0	Treated
CACTAACCGGCGAGTCATAA	17.404869827244383	Treated	309.0	0.6499999761581421	4.0		CACTAACCGGGTAAGTGGAA	0.12676110703670823	129535.0	Treated
CACTAACCGGCGTCACTACG	27.653175390247636	Treated	378.0	0.7099999785423279	93.0		CACTAACCGGGTACTCCTGG	0.022701504195117034	158756.0	Untreated
CACTAACCGGCTCGTTGCGT	26.67455056866314	Treated	317.0	0.550000011920929	10.0		CACTAACCGGGTCGCTACAG	0.12769826176892538	119892.0	Treated
CACTAACCGGCTCTCACTGG	27.527229001786367	Treated	557.0	0.7699999809265137	5.0		CACTAACCGGGTGACGATCG	0.12725814189428317	127151.0	Treated
CACTAACCGGCTCTGCGCTT	33.22122700067176	Treated	264.0	0.38999998569488525	5.0		CACTAACCGGTACCGTTGAA	0.020097630900955	103246.0	Untreated
CACTAACCGGGAACTCTCAA	26.323732229401905	Treated	639.0	0.8199999928474426	3.0		CACTAACCGGTACGACACTT	0.021050420737408367	147598.0	Untreated
CACTAACCGGGAATAGCTTG	13.539961418877457	Treated	408.0	0.6600000262260437	6.0		CACTAACCGGTATCACTGTC	0.08794329959974131	114426.0	Treated
CACTAACCGGGACAATACCA	12.576303104074338	Treated	495.0	0.7699999809265137	35.0		CACTAACCGGTATGCAAGGA	0.119032190349284	109567.0	Treated
CACTAACCGGGATTCTCGAA	12.248169608945677	Treated	385.0	0.6600000262260437	7.0		CACTAACCGGTCCGTGTTCA	0.12178168956156947	145884.0	Treated
CACTAACCGGGCCTGTCCTA	39.5433443916902	Treated	491.0	0.7599999904632568	6.0		CACTAACCGGTCGACACGAA	0.12347043372413351	62436.0	Treated
CACTAACCGGGCGATAAGAA	24.627924519014126	Treated	529.0	0.7699999809265137	23.0		CACTAACCGGTCGGCATTAA	0.10171736590840103	108713.0	Treated
CACTAACCGGGCTCTTATTG	20.76717632395344	Treated	353.0	0.6100000143051147	26.0		CACTAACCGGTCGTATGGTA	0.0963039434689355	112363.0	Treated
CACTAACCGGGCTTAGTGAA	16.84634324698162	Treated	206.0	0.30000001192092896	4.0		CACTAACCGGTGATACCAGA	0.14394497832540964	147869.0	Treated
CACTAACCGGGCTTGCCTGA	15.035659166676687	Treated	558.0	0.7699999809265137	13.0		CACTAACCGGTGCTATCTAG	0.26734336956894483	29161.0	Treated
CACTAACCGGGGCAGTTAGA	31.84266677064734	Treated	539.0	0.7699999809265137	9.0		CACTAACCGGTGTCTGAGTA	0.15897869022869024	92352.0	Treated
CACTAACCGGGGCTTCTATA	16.05798065688312	Treated	378.0	0.5699999928474426	27.0		CACTAACCGGTGTTGGTGCA	0.019091421062511733	159810.0	Untreated
CACTAACCGGGGTGAGATAA	17.2689578464026	Treated	579.0	0.8100000023841858	12.0		CACTAACCGGTTACATGTCC	0.10005955371931588	107466.0	Treated
CACTAACCGGGTAAGTGGAA	22.705268420852917	Treated	131.0	0.3100000023841858	11.0		CACTAACCGGTTCAGGTGTA	0.11143039257688007	95701.0	Treated
CACTAACCGGGTACTCCTGG	4.529854432218248	Untreated	297.0	0.6600000262260437	12.0		CAGAAGCACAAACAAGGTCA	0.13247541825653067	109024.0	Treated
CACTAACCGGGTCGCTACAG	23.6717204228976	Treated	367.0	0.5899999737739563	5.0		CAGAAGCACAAACCGAATGA	0.16360632345762458	133155.0	Treated
CACTAACCGGGTGACGATCG	23.308263364545116	Treated	190.0	0.44999998807907104	6.0		CAGAAGCACAACAAGTGCAA	0.1584264612744397	97894.0	Treated
CACTAACCGGTACCGTTGAA	3.6539389060668275	Untreated	274.0	0.3400000035762787	1.0		CAGAAGCACAACCACCATAA	0.12250079068614461	116987.0	Treated
CACTAACCGGTACGACACTT	4.636812081290775	Untreated	292.0	0.5	9.0		CAGAAGCACAACCGTTACCG	0.10612490957318543	82940.0	Treated
CACTAACCGGTATCACTGTC	14.325053080658597	Treated	350.0	0.5600000023841858	4.0		CAGAAGCACAACCTACTCAA	0.13870212955009922	135052.0	Treated
CACTAACCGGTATGCAAGGA	15.761458652332625	Treated	375.0	0.7799999713897705	54.0		CAGAAGCACAACGGAGGTCT	0.16825037049952052	114710.0	Treated
CACTAACCGGTCCGTGTTCA	40.07078426314634	Treated	505.0	0.7900000214576721	14.0		CAGAAGCACAACGTAGACTA	0.15017880724482616	103743.0	Treated
CACTAACCGGTCGACACGAA	15.93758446852836	Treated	684.0	0.8999999761581421	2.0		CAGAAGCACAACTAGTATCG	0.01969500690722813	186037.0	Untreated
CACTAACCGGTCGGCATTAA	20.572990440883206	Treated	556.0	0.8700000047683716	7.0		CAGAAGCACAACTGTAATGG	0.10889160411939257	143225.0	Treated
CACTAACCGGTCGTATGGTA	12.921934562201226	Treated	462.0	0.7900000214576721	14.0		CAGAAGCACAAGAAGGCTCA	0.12309717955233189	86582.0	Treated
CACTAACCGGTGATACCAGA	33.04881219408584	Treated	698.0	0.9399999976158142	3.0		CAGAAGCACAAGCATCAGAA	0.1573915708509229	101149.0	Treated
CACTAACCGGTGCTATCTAG	34.365582255513225	Treated	401.0	0.7699999809265137	41.0		CAGAAGCACAAGCGATACGG	0.12069089277703006	111450.0	Treated
CACTAACCGGTGTCTGAGTA	21.407346100805686	Treated	312.0	0.6600000262260437	11.0		CAGAAGCACAAGGTATCCAA	0.13256981123320935	129313.0	Treated
CACTAACCGGTGTTGGTGCA	2.99689756637308	Untreated	278.0	0.5899999737739563	12.0		CAGAAGCACAAGTCCTCGTC	0.11045082405249995	140343.0	Treated
CACTAACCGGTTACATGTCC	40.70202224632039	Treated	413.0	0.7799999713897705	13.0		CAGAAGCACAATCACTCACA	0.12084147755507703	150925.0	Treated
CACTAACCGGTTCAGGTGTA	19.724774344663466	Treated	206.0	0.46000000834465027	15.0		CAGAAGCACAATCCGAACAA	0.1391160869088823	155151.0	Treated
CAGAAGCACAAACAAGGTCA	36.74010241547415	Treated	180.0	0.38999998569488525	22.0		CAGAAGCACAATCGCCTATA	0.10861052318167991	154497.0	Treated
CAGAAGCACAAACCGAATGA	22.483147961381544	Treated	438.0	0.8500000238418579	2.0		CAGAAGCACAATCGGTGCAA	0.11255622117775065	158081.0	Treated
CAGAAGCACAACAAGTGCAA	22.247822957517474	Treated	255.0	0.6899999976158142	5.0		CAGAAGCACACAACGGTCTA	0.1204498140292501	114803.0	Treated
CAGAAGCACAACCACCATAA	18.93263194703145	Treated	410.0	0.6399999856948853	10.0		CAGAAGCACACACGTAAGGT	0.13848741412240942	70158.0	Treated
CAGAAGCACAACCGTTACCG	13.414195029080473	Treated	242.0	0.4099999964237213	3.0		CAGAAGCACACAGTGGAGCT	0.09797260382831202	100671.0	Treated
CAGAAGCACAACCTACTCAA	31.737385540230957	Treated	225.0	0.5099999904632568	15.0		CAGAAGCACACATGCTGTTA	0.019910461828463715	16976.0	Untreated
CAGAAGCACAACGGAGGTCT	22.831815638558854	Treated	161.0	0.44999998807907104	8.0		CAGAAGCACACCACTTACCG	0.11981034227292932	134980.0	Treated
CAGAAGCACAACGTAGACTA	30.22343148167742	Treated	300.0	0.7099999785423279	6.0		CAGAAGCACACCGCACCTTA	0.1066812720948594	140587.0	Treated
CAGAAGCACAACTAGTATCG	4.413631245830981	Untreated	250.0	0.6000000238418579	8.0		CAGAAGCACACCTGATTCGA	0.14341052631578946	106875.0	Treated
CAGAAGCACAACTGTAATGG	16.925062546422303	Treated	295.0	0.6200000047683716	4.0		CAGAAGCACACGAACCACAA	0.10511233286913683	124229.0	Treated
CAGAAGCACAAGAAGGCTCA	14.267573120719012	Treated	406.0	0.7300000190734863	9.0		CAGAAGCACACGGATTCCTG	0.09425989252564729	81880.0	Treated
CAGAAGCACAAGCATCAGAA	21.485663121908907	Treated	211.0	0.550000011920929	7.0		CAGAAGCACACGTTCAACCG	0.023356061102733888	61012.0	Untreated
CAGAAGCACAAGCGATACGG	21.66078634722025	Treated	196.0	0.4099999964237213	4.0		CAGAAGCACACTAAGACCAA	0.13593720084242772	151467.0	Treated
CAGAAGCACAAGGTATCCAA	25.559195761937886	Treated	375.0	0.6700000166893005	39.0		CAGAAGCACACTAGGCATCC	0.1384638335961809	140766.0	Treated
CAGAAGCACAAGTCCTCGTC	20.52220795832823	Treated	443.0	0.7099999785423279	9.0		CAGAAGCACACTCCGCAGTT	0.16669269488125127	83243.0	Treated
CAGAAGCACAATCACTCACA	23.40522440396441	Treated	550.0	0.7900000214576721	9.0		CAGAAGCACACTCTGACGAA	0.08716679007774898	129648.0	Treated
CAGAAGCACAATCCGAACAA	21.31756512398294	Treated	141.0	0.27000001072883606	8.0		CAGAAGCACACTTCCTGCTC	0.11684964544112883	138905.0	Treated
CAGAAGCACAATCGCCTATA	16.876958860807243	Treated	88.0	0.1899999976158142	10.0		CAGAAGCACACTTCTCCTTA	0.11524267989113063	103243.0	Treated
CAGAAGCACAATCGGTGCAA	21.817127613119382	Treated	79.0	0.20999999344348907	5.0		CAGAAGCACAGCGTCACCAA	0.10387674291534844	148243.0	Treated
CAGAAGCACACAACGGTCTA	17.04047042039522	Treated	85.0	0.2199999988079071	8.0		CAGAAGCACAGGAGTAACAA	0.1073142478901208	84602.0	Treated
CAGAAGCACACACGTAAGGT	21.973192467059818	Treated	165.0	0.4699999988079071	7.0		CAGAAGCACAGGAGTCATCG	0.07814616685289377	101131.0	Treated
CAGAAGCACACAGTGGAGCT	11.365114027667634	Treated	141.0	0.36000001430511475	7.0		CAGAAGCACAGGCATGTCTT	0.10831047304426286	137429.0	Treated
CAGAAGCACACATGCTGTTA	1.4804619774931194	Untreated	184.0	0.46000000834465027	7.0		CAGAAGCACAGTAGTGGCTT	0.12436429189078278	136462.0	Treated
CAGAAGCACACCACTTACCG	16.787403356610927	Treated	174.0	0.44999998807907104	3.0		CAGAAGCACAGTCACATCCG	0.1106685233039217	149374.0	Treated
CAGAAGCACACCGCACCTTA	14.708326212987263	Treated	365.0	0.7599999904632568	11.0		CAGAAGCACAGTCTCGCTAA	0.0959088157564483	203193.0	Treated
CAGAAGCACACCTGATTCGA	24.92072701721924	Treated	230.0	0.6100000143051147	8.0		CAGAAGCACAGTGACTTACA	0.12507274377895203	128877.0	Treated
CAGAAGCACACGAACCACAA	14.651202213192287	Treated	282.0	0.5600000023841858	9.0		CAGAAGCACAGTGTACTCAA	0.16069435586734693	100352.0	Treated
CAGAAGCACACGGATTCCTG	17.313148723923526	Treated	593.0	0.8100000023841858	5.0		CAGAAGCACAGTGTTCAGTT	0.09360419111026222	146596.0	Treated
CAGAAGCACACGTTCAACCG	3.558293932105728	Untreated	443.0	0.7200000286102295	7.0		CAGAAGCACAGTTCTAACTC	0.12383963679111436	74007.0	Treated
CAGAAGCACACTAAGACCAA	21.04561463518025	Treated	457.0	0.7300000190734863	5.0		CAGAAGCACAGTTGTCTGCG	0.12124071796924896	104907.0	Treated
CAGAAGCACACTAGGCATCC	25.173378177383434	Treated	530.0	0.7699999809265137	18.0		CAGAAGCACATAACCTAGGA	0.15500474919715954	110545.0	Treated
CAGAAGCACACTCCGCAGTT	30.579323582120463	Treated	332.0	0.5799999833106995	9.0		CAGAAGCACATACGGCAGTG	0.01970253290721676	155513.0	Untreated
CAGAAGCACACTCTGACGAA	12.098498525119602	Treated	517.0	0.7699999809265137	18.0		CAGAAGCACATATGTGGTGA	0.12135758181657796	136036.0	Treated
CAGAAGCACACTTCCTGCTC	17.482525864698673	Treated	307.0	0.5299999713897705	4.0		CAGAAGCACATATTCGGCCG	0.12875134985810793	159276.0	Treated
CAGAAGCACACTTCTCCTTA	14.833770406826892	Treated	372.0	0.6600000262260437	35.0		CAGAAGCACATCTGGTACAA	0.13500294637595758	16970.0	Treated
CAGAAGCACAGCGTCACCAA	12.933281484334637	Treated	610.0	0.8100000023841858	2.0		CAGAAGCACATCTGTAACGC	0.11484773040844169	129737.0	Treated
CAGAAGCACAGGAGTAACAA	15.589926396984993	Treated	542.0	0.7900000214576721	9.0		CAGAAGCACATCTTGCTGTG	0.02048730283440617	217647.0	Untreated
CAGAAGCACAGGAGTCATCG	10.148873463013738	Treated	614.0	0.8299999833106995	1.0		CAGAAGCACATGGCGCAGTT	0.09211144383770771	136248.0	Treated
CAGAAGCACAGGCATGTCTT	17.08311672573451	Treated	453.0	0.7699999809265137	45.0		CAGAAGCACATTCTGTCTGA	0.11435181118041524	170745.0	Treated
CAGAAGCACAGTAGTGGCTT	20.619790552542863	Treated	300.0	0.6399999856948853	10.0		CAGAAGCACATTGGATTCCG	0.024435516680227826	78656.0	Treated
CAGAAGCACAGTCACATCCG	19.370436785986186	Treated	535.0	0.7900000214576721	14.0		CAGAAGCACATTGTCACGTT	0.1480447215209439	97045.0	Treated
CAGAAGCACAGTCTCGCTAA	18.326801631605623	Treated	305.0	0.6200000047683716	6.0		CAGAGGCAAGAATCGATCCA	0.1045744971915688	186403.0	Treated
CAGAAGCACAGTGACTTACA	18.802506477488514	Treated	265.0	0.5899999737739563	7.0		CAGAGGCAAGAATTAGACGG	0.09071348275135249	113864.0	Treated
CAGAAGCACAGTGTACTCAA	21.276226575351735	Treated	442.0	0.7200000286102295	4.0		CAGAGGCAAGACAGACCACG	0.11021368608496565	47172.0	Treated
CAGAAGCACAGTGTTCAGTT	14.898730746718929	Treated	128.0	0.33000001311302185	7.0		CAGAGGCAAGACCACGTTCA	0.12285502436268625	113288.0	Treated
CAGAAGCACAGTTCTAACTC	14.107567374137908	Treated	333.0	0.5600000023841858	3.0		CAGAGGCAAGACCTTCCACC	0.09734476835839156	170004.0	Treated
CAGAAGCACAGTTGTCTGCG	16.668555054333464	Treated	159.0	0.2199999988079071	3.0		CAGAGGCAAGACGATGGCAA	0.15314627031532158	100786.0	Treated
CAGAAGCACATAACCTAGGA	22.74547412937573	Treated	558.0	0.7300000190734863	1.0		CAGAGGCAAGACGCATGTCG	0.11245420390637761	85706.0	Treated
CAGAAGCACATACGGCAGTG	3.78430223569358	Untreated	236.0	0.4699999988079071	5.0		CAGAGGCAAGACGCCTTCAA	0.09365403199828197	139695.0	Treated
CAGAAGCACATATGTGGTGA	15.178000438405562	Treated	133.0	0.25	15.0		CAGAGGCAAGACGGACTGAA	0.10606250863292188	159274.0	Treated
CAGAAGCACATATTCGGCCG	26.55831232583771	Treated	373.0	0.75	21.0		CAGAGGCAAGACGGTACGTT	0.09141456704735888	103233.0	Treated
CAGAAGCACATCTGGTACAA	19.850219535159265	Treated	449.0	0.7799999713897705	9.0		CAGAGGCAAGACTAGCCGTG	0.13866258632810885	72543.0	Treated
CAGAAGCACATCTGTAACGC	15.013433935999027	Treated	378.0	0.7599999904632568	61.0		CAGAGGCAAGACTGTCTATC	0.11319912638875701	105310.0	Treated
CAGAAGCACATCTTGCTGTG	4.652277990213871	Untreated	478.0	0.7900000214576721	20.0		CAGAGGCAAGAGATGCTTGA	0.09775357315294081	192617.0	Treated
CAGAAGCACATGGCGCAGTT	12.81423350968502	Treated	431.0	0.7699999809265137	38.0		CAGAGGCAAGAGGAAGCTAA	0.12112931676132019	98077.0	Treated
CAGAAGCACATTCTGTCTGA	19.323359105710416	Treated	518.0	0.800000011920929	14.0		CAGAGGCAAGAGGATTAAGG	0.12838460602055546	115006.0	Treated
CAGAAGCACATTGGATTCCG	5.6760152188542605	Treated	448.0	0.7699999809265137	38.0		CAGAGGCAAGAGGTAGTGCG	0.11141422468710185	133430.0	Treated
CAGAAGCACATTGTCACGTT	18.084067455004476	Treated	250.0	0.4699999988079071	6.0		CAGAGGCAAGAGTATGTCCA	0.12881724383206924	125123.0	Treated
CAGAGGCAAGAATCGATCCA	16.410299464168524	Treated	168.0	0.3700000047683716	9.0		CAGAGGCAAGAGTGTCGAGG	0.11697938243653355	166072.0	Treated
CAGAGGCAAGAATTAGACGG	14.622228530324389	Treated	311.0	0.6100000143051147	13.0		CAGAGGCAAGATCATGGAGA	0.11991329567082565	132404.0	Treated
CAGAGGCAAGACAGACCACG	13.747613351281847	Treated	579.0	0.8299999833106995	7.0		CAGAGGCAAGATTCAGACGA	0.09587321790010518	113139.0	Treated
CAGAGGCAAGACCACGTTCA	18.328063109631373	Treated	358.0	0.6800000071525574	7.0		CAGAGGCAAGCAAGTCTCGG	0.10454873766095757	120451.0	Treated
CAGAGGCAAGACCTTCCACC	15.050458975205153	Treated	344.0	0.6499999761581421	6.0		CAGAGGCAAGCACCGAGCAA	0.023490194380709123	115495.0	Untreated
CAGAGGCAAGACGATGGCAA	19.97845861890922	Treated	538.0	0.8100000023841858	10.0		CAGAGGCAAGCACTGGAGGA	0.10394338303821063	103008.0	Treated
CAGAGGCAAGACGCATGTCG	15.599265687529387	Treated	553.0	0.8199999928474426	8.0		CAGAGGCAAGCAGAGGATTA	0.1100166426449861	125581.0	Treated
CAGAGGCAAGACGCCTTCAA	13.25087666127022	Treated	526.0	0.800000011920929	11.0		CAGAGGCAAGCAGCTGCTTC	0.09696851923824329	123504.0	Treated
CAGAGGCAAGACGGACTGAA	18.22602818028179	Treated	523.0	0.800000011920929	8.0		CAGAGGCAAGCATACTCTGG	0.10695421819895662	123062.0	Treated
CAGAGGCAAGACGGTACGTT	13.421543524169127	Treated	308.0	0.6000000238418579	5.0		CAGAGGCAAGCATCTTGCGG	0.029981368476830247	58503.0	Treated
CAGAGGCAAGACTAGCCGTG	19.09562072450348	Treated	276.0	0.5600000023841858	8.0		CAGAGGCAAGCCAAGGCCTT	0.12579520326586155	117580.0	Treated
CAGAGGCAAGACTGTCTATC	13.143505377692852	Treated	456.0	0.7699999809265137	46.0		CAGAGGCAAGCCTACATCTA	0.12266987961248739	102087.0	Treated
CAGAGGCAAGAGATGCTTGA	13.056229255314319	Treated	226.0	0.46000000834465027	22.0		CAGAGGCAAGCCTATGGTGG	0.09504841343303762	96151.0	Treated
CAGAGGCAAGAGGAAGCTAA	14.784970557046861	Treated	621.0	0.8399999737739563	4.0		CAGAGGCAAGCCTTGAAGAA	0.020468162326010484	98641.0	Untreated
CAGAGGCAAGAGGATTAAGG	15.60686923131152	Treated	321.0	0.6100000143051147	9.0		CAGAGGCAAGCGATGCAGAA	0.11838610031928425	115571.0	Treated
CAGAGGCAAGAGGTAGTGCG	16.425230043040965	Treated	438.0	0.7699999809265137	50.0		CAGAGGCAAGCGCCGGTATA	0.14579083800781914	94128.0	Treated
CAGAGGCAAGAGTATGTCCA	16.651486305829366	Treated	469.0	0.7900000214576721	8.0		CAGAGGCAAGCGCTCATATA	0.0946728451224759	141783.0	Treated
CAGAGGCAAGAGTGTCGAGG	25.83086543946316	Treated	413.0	0.7300000190734863	10.0		CAGAGGCAAGCGGATCATTA	0.02115812380276865	207249.0	Untreated
CAGAGGCAAGATCATGGAGA	19.884126181053766	Treated	502.0	0.7900000214576721	22.0		CAGAGGCAAGCGTTAATGGA	0.12828320032739923	122175.0	Treated
CAGAGGCAAGATTCAGACGA	14.778687927561597	Treated	378.0	0.6800000071525574	103.0		CAGAGGCAAGCTTGCCGCAA	0.11029207735646467	82889.0	Treated
CAGAGGCAAGCAAGTCTCGG	17.75657075188325	Treated	482.0	0.7799999713897705	15.0		CAGAGGCAAGGAAGGCGTTC	0.10738367673337217	101291.0	Treated
CAGAGGCAAGCACCGAGCAA	3.9675035727403904	Untreated	471.0	0.7699999809265137	24.0		CAGAGGCAAGGACGCGTCAA	0.11508872546752386	129726.0	Treated
CAGAGGCAAGCACTGGAGGA	12.792270770416447	Treated	149.0	0.3199999928474426	12.0		CAGAGGCAAGGACGTCCAGA	0.09677259758893085	121274.0	Treated
CAGAGGCAAGCAGAGGATTA	15.502756022684125	Treated	577.0	0.8199999928474426	10.0		CAGAGGCAAGGCGATAAGAA	0.10873185667251695	156118.0	Treated
CAGAGGCAAGCAGCTGCTTC	14.928240149779503	Treated	310.0	0.6000000238418579	10.0		CAGAGGCAAGGCTCTTATTG	0.11483503370920589	134088.0	Treated
CAGAGGCAAGCATACTCTGG	27.685940661165027	Treated	176.0	0.3799999952316284	7.0		CAGAGGCAAGGGCGACAGAA	0.09218727351790114	137980.0	Treated
CAGAGGCAAGCATCTTGCGG	3.464790787356396	Treated	351.0	0.6600000262260437	9.0		CAGAGGCAAGGGTCATCTCG	0.1063682744882818	147591.0	Treated
CAGAGGCAAGCCAAGGCCTT	15.897995024796295	Treated	376.0	0.7099999785423279	124.0		CAGAGGCAAGGTCTATTAGG	0.0994608221637068	151527.0	Treated
CAGAGGCAAGCCTACATCTA	25.875790524824485	Treated	486.0	0.7799999713897705	21.0		CAGAGGCAAGGTGCACATAA	0.12779552715654952	108611.0	Treated
CAGAGGCAAGCCTATGGTGG	26.07427360896457	Treated	378.0	0.699999988079071	78.0		CAGAGGCAAGGTGGTTCTCC	0.11359639169408828	141008.0	Treated
CAGAGGCAAGCCTTGAAGAA	3.0471461457383597	Untreated	344.0	0.6600000262260437	16.0		CAGAGGCAAGGTGTTACCGA	0.1578963908049589	63643.0	Treated
CAGAGGCAAGCGATGCAGAA	17.343158484467555	Treated	431.0	0.75	11.0		CAGAGGCAAGGTTACCGTAA	0.1246055444335109	117884.0	Treated
CAGAGGCAAGCGCCGGTATA	24.09471370511882	Treated	532.0	0.8100000023841858	9.0		CAGAGGCAAGGTTCTTACGA	0.12297771712520704	95993.0	Treated
CAGAGGCAAGCGCTCATATA	18.567352729034344	Treated	349.0	0.6600000262260437	11.0		CAGAGGCAAGTACCGTTGAA	0.020993266962076308	86885.0	Untreated
CAGAGGCAAGCGGATCATTA	4.708307478710846	Untreated	223.0	0.46000000834465027	19.0		CAGAGGCAAGTAGGCGATTG	0.019749612665396328	168459.0	Untreated
CAGAGGCAAGCGTTAATGGA	22.445316333972944	Treated	303.0	0.5899999737739563	14.0		CAGAGGCAAGTATTCACGCA	0.12401074985161248	121304.0	Treated
CAGAGGCAAGCTTGCCGCAA	19.6508445537995	Treated	234.0	0.49000000953674316	3.0		CAGAGGCAAGTCAGGTCTGA	0.08127587793283239	45647.0	Treated
CAGAGGCAAGGAAGGCGTTC	16.74863655823993	Treated	334.0	0.6499999761581421	11.0		CAGAGGCAAGTCGACACGAA	0.1145631067961165	82915.0	Treated
CAGAGGCAAGGACGCGTCAA	23.913877504283302	Treated	202.0	0.4300000071525574	5.0		CAGAGGCAAGTCTACGATCC	0.10004703945434233	170070.0	Treated
CAGAGGCAAGGACGTCCAGA	19.078827114224236	Treated	404.0	0.7400000095367432	11.0		CAGAGGCAAGTGACAAGCCA	0.12325682556741127	78162.0	Treated
CAGAGGCAAGGCGATAAGAA	17.382060180812278	Treated	367.0	0.699999988079071	6.0		CAGAGGCAAGTGGTGAACCT	0.11710958058542607	123124.0	Treated
CAGAGGCAAGGCTCTTATTG	15.276894279713856	Treated	319.0	0.6100000143051147	15.0		CAGAGGCAAGTGTCTGAGTA	0.08296468044551286	140602.0	Treated
CAGAGGCAAGGGCGACAGAA	19.52145320070579	Treated	335.0	0.6700000166893005	6.0		CAGAGGCAAGTGTTGGTGCA	0.022333067985130763	136927.0	Untreated
CAGAGGCAAGGGTCATCTCG	13.811806342477505	Treated	440.0	0.7699999809265137	30.0		CAGAGGCAAGTGTTGTCGCC	0.12108192620387742	159900.0	Treated
CAGAGGCAAGGTCTATTAGG	13.947754386195882	Treated	500.0	0.7799999713897705	17.0		CAGAGGCAAGTTACATGTCC	0.12480099479053819	106153.0	Treated
CAGAGGCAAGGTGCACATAA	15.51727016968538	Treated	509.0	0.7900000214576721	9.0		CAGAGGCAAGTTACCGACCG	0.0995960660344222	113880.0	Treated
CAGAGGCAAGGTGGTTCTCC	14.214879130578536	Treated	220.0	0.46000000834465027	21.0		CAGAGGCAAGTTACCTCCTA	0.12342041087791901	108256.0	Treated
CAGAGGCAAGGTGTTACCGA	22.909155450835073	Treated	266.0	0.550000011920929	18.0		CAGAGGCAAGTTGACGGCAA	0.10860415907734519	129019.0	Treated
CAGAGGCAAGGTTACCGTAA	24.867832000179888	Treated	273.0	0.5600000023841858	8.0		CAGAGGCAAGTTGTGAGCAA	0.10150506139977637	101059.0	Treated
CAGAGGCAAGGTTCTTACGA	20.74617057086225	Treated	350.0	0.6600000262260437	8.0		CAGCCACAAGAAGGCTGCTG	0.10296133677176904	104311.0	Treated
CAGAGGCAAGTACCGTTGAA	3.8031386915918186	Untreated	269.0	0.550000011920929	18.0		CAGCCACAAGAATCGATCCA	0.11989638408857031	140905.0	Treated
CAGAGGCAAGTAGGCGATTG	3.6710969054084064	Untreated	504.0	0.7900000214576721	16.0		CAGCCACAAGAATCTCGCAA	0.11886503067484662	131704.0	Treated
CAGAGGCAAGTATTCACGCA	23.1710624934029	Treated	555.0	0.8199999928474426	10.0		CAGCCACAAGACCTTCCACC	0.13356362106252018	102191.0	Treated
CAGAGGCAAGTCAGGTCTGA	13.759375561115398	Treated	342.0	0.6499999761581421	5.0		CAGCCACAAGACGCCTTCAA	0.12433517993753883	117513.0	Treated
CAGAGGCAAGTCGACACGAA	17.39249066563913	Treated	328.0	0.6399999856948853	12.0		CAGCCACAAGACGGCGCTAA	0.12322936606238036	133215.0	Treated
CAGAGGCAAGTCTACGATCC	13.7226389131589	Treated	258.0	0.5299999713897705	4.0		CAGCCACAAGACTGTCTATC	0.13070617716321478	132488.0	Treated
CAGAGGCAAGTGACAAGCCA	18.31627353235242	Treated	230.0	0.49000000953674316	7.0		CAGCCACAAGAGCTCTCGAA	0.11618517654637744	180066.0	Treated
CAGAGGCAAGTGGTGAACCT	17.637785483918208	Treated	422.0	0.75	5.0		CAGCCACAAGATAGGACACA	0.02074793407722116	107095.0	Untreated
CAGAGGCAAGTGTCTGAGTA	10.535764187723395	Treated	466.0	0.7699999809265137	39.0		CAGCCACAAGATCATGGAGA	0.11556130058665606	100570.0	Treated
CAGAGGCAAGTGTTGGTGCA	3.925565221007654	Untreated	302.0	0.6000000238418579	5.0		CAGCCACAAGATGGATCGAA	0.018504103165298946	106625.0	Untreated
CAGAGGCAAGTGTTGTCGCC	19.363313049632897	Treated	358.0	0.6600000262260437	22.0		CAGCCACAAGCACCGAGCAA	0.024142332603180106	63457.0	Untreated
CAGAGGCAAGTTACATGTCC	20.5941914011162	Treated	334.0	0.6399999856948853	13.0		CAGCCACAAGCAGATCACCA	0.12046250390042644	115372.0	Treated
CAGAGGCAAGTTACCGACCG	15.102072937531693	Treated	219.0	0.46000000834465027	17.0		CAGCCACAAGCCGTATTCTG	0.12117268426513779	113722.0	Treated
CAGAGGCAAGTTACCTCCTA	16.897986734628013	Treated	374.0	0.7099999785423279	57.0		CAGCCACAAGCCTGGATGTG	0.13391455972101132	86025.0	Treated
CAGAGGCAAGTTGACGGCAA	15.26852371175907	Treated	322.0	0.6100000143051147	11.0		CAGCCACAAGCGAGTCATAA	0.1376163074510732	135202.0	Treated
CAGAGGCAAGTTGTGAGCAA	22.31052105342203	Treated	366.0	0.75	6.0		CAGCCACAAGCGGATCATTA	0.019985263391640508	99073.0	Untreated
CAGCCACAAGAAGGCTGCTG	11.908791984693545	Treated	414.0	0.7300000190734863	6.0		CAGCCACAAGCGTTAATGGA	0.12719689925335345	108619.0	Treated
CAGCCACAAGAATCGATCCA	34.45049735750983	Treated	191.0	0.4099999964237213	4.0		CAGCCACAAGGAATAGCTTG	0.10139889150708573	120524.0	Treated
CAGCCACAAGAATCTCGCAA	24.89543047588905	Treated	315.0	0.6100000143051147	18.0		CAGCCACAAGGACAATACCA	0.1378103402248391	134852.0	Treated
CAGCCACAAGACCTTCCACC	34.64158642532695	Treated	362.0	0.75	14.0		CAGCCACAAGGACGTCCAGA	0.12380639097744361	106400.0	Treated
CAGCCACAAGACGCCTTCAA	23.6649640464731	Treated	309.0	0.6000000238418579	15.0		CAGCCACAAGGCTTAGTGAA	0.12352688800240992	109547.0	Treated
CAGCCACAAGACGGCGCTAA	15.66713766380871	Treated	578.0	0.8299999833106995	7.0		CAGCCACAAGGCTTGCCTGA	0.12083385714391356	135227.0	Treated
CAGCCACAAGACTGTCTATC	28.97869205181418	Treated	329.0	0.6399999856948853	10.0		CAGCCACAAGGGCTTCTATA	0.11912009512485136	126150.0	Treated
CAGCCACAAGAGCTCTCGAA	16.472638969182583	Treated	142.0	0.3199999928474426	5.0		CAGCCACAAGGGTCATCTCG	0.1611907052093353	98765.0	Treated
CAGCCACAAGATAGGACACA	3.9230296267931775	Untreated	249.0	0.5199999809265137	8.0		CAGCCACAAGGGTGAGATAA	0.12365943305976537	139027.0	Treated
CAGCCACAAGATCATGGAGA	21.2856629542643	Treated	323.0	0.6299999952316284	13.0		CAGCCACAAGGTGCACATAA	0.15236590550017617	87979.0	Treated
CAGCCACAAGATGGATCGAA	3.3129436427561094	Untreated	497.0	0.7799999713897705	16.0		CAGCCACAAGGTGGTTCTCC	0.1435352602552927	115867.0	Treated
CAGCCACAAGCACCGAGCAA	4.003274065188189	Untreated	246.0	0.5099999904632568	14.0		CAGCCACAAGTATCACTGTC	0.12206411108530794	124877.0	Treated
CAGCCACAAGCAGATCACCA	16.59502649406351	Treated	487.0	0.7799999713897705	21.0		CAGCCACAAGTATCTCGAGA	0.15378052248811602	73839.0	Treated
CAGCCACAAGCCGTATTCTG	25.517906044498464	Treated	224.0	0.46000000834465027	14.0		CAGCCACAAGTCGGCATTAA	0.11200195636605006	114498.0	Treated
CAGCCACAAGCCTGGATGTG	28.384813341007437	Treated	432.0	0.7699999809265137	38.0		CAGCCACAAGTCGTATGGTA	0.13442106142218882	95796.0	Treated
CAGCCACAAGCGAGTCATAA	22.518167406792635	Treated	319.0	0.6200000047683716	7.0		CAGCCACAAGTGCTATCTAG	0.10729008133686767	99217.0	Treated
CAGCCACAAGCGGATCATTA	3.3563991985090778	Untreated	307.0	0.5899999737739563	23.0		CAGCCACAAGTTGTGAGCAA	0.13529277479739757	87610.0	Treated
CAGCCACAAGCGTTAATGGA	32.305387376477064	Treated	415.0	0.7699999809265137	38.0		CAGGAAGAGGAACGGCGGAA	0.1603328599942405	100703.0	Treated
CAGCCACAAGGAATAGCTTG	14.892170310610366	Treated	251.0	0.5099999904632568	15.0		CAGGAAGAGGACACCTTCCG	0.1274704899821781	125127.0	Treated
CAGCCACAAGGACAATACCA	20.869538968090925	Treated	343.0	0.6299999952316284	6.0		CAGGAAGAGGAGCTAAGGAA	0.1294100898195843	154532.0	Treated
CAGCCACAAGGACGTCCAGA	19.48776811672297	Treated	433.0	0.7699999809265137	46.0		CAGGAAGAGGAGGAGCTTCC	0.018973650053290842	94763.0	Untreated
CAGCCACAAGGCTTAGTGAA	26.24664900226014	Treated	195.0	0.36000001430511475	8.0		CAGGAAGAGGCACAACCGAA	0.13086425649107725	125634.0	Treated
CAGCCACAAGGCTTGCCTGA	25.796128376637952	Treated	399.0	0.7699999809265137	24.0		CAGGAAGAGGCCAACTAGGC	0.12544789419379046	106610.0	Treated
CAGCCACAAGGGCTTCTATA	21.237811935584066	Treated	181.0	0.3499999940395355	9.0		CAGGAAGAGGCCATAACCAA	0.1217820962617239	157051.0	Treated
CAGCCACAAGGGTCATCTCG	30.780289295025927	Treated	337.0	0.6899999976158142	10.0		CAGGAAGAGGCCATTCCTTA	0.13670978111128118	104528.0	Treated
CAGCCACAAGGGTGAGATAA	22.769142137288938	Treated	369.0	0.7400000095367432	12.0		CAGGAAGAGGCGCATTACAA	0.14377383157206666	91790.0	Treated
CAGCCACAAGGTGCACATAA	24.541421196503624	Treated	535.0	0.8199999928474426	6.0		CAGGAAGAGGCGTGTCTCCA	0.11817285573447256	167365.0	Treated
CAGCCACAAGGTGGTTCTCC	39.24612422729418	Treated	285.0	0.6100000143051147	10.0		CAGGAAGAGGCTGCCAGTAA	0.12594671485140901	130055.0	Treated
CAGCCACAAGTATCACTGTC	21.710312200565053	Treated	219.0	0.4699999988079071	8.0		CAGGAAGAGGCTTAAGCCTA	0.13715675685169085	113877.0	Treated
CAGCCACAAGTATCTCGAGA	38.11000918613178	Treated	267.0	0.6100000143051147	5.0		CAGGAAGAGGCTTCGTTACA	0.13056514562896868	138743.0	Treated
CAGCCACAAGTCGGCATTAA	15.933186687454844	Treated	191.0	0.46000000834465027	9.0		CAGGAAGAGGGCAAGCACCT	0.15547822498194405	106613.0	Treated
CAGCCACAAGTCGTATGGTA	17.376561912272564	Treated	149.0	0.3499999940395355	9.0		CAGGAAGAGGGCTAGCGGAA	0.11514184139882463	137830.0	Treated
CAGCCACAAGTGCTATCTAG	13.188379755479843	Treated	216.0	0.550000011920929	6.0		CAGGAAGAGGGCTTCGTACC	0.14164497155529843	124452.0	Treated
CAGCCACAAGTTGTGAGCAA	26.03213861895786	Treated	110.0	0.25999999046325684	9.0		CAGGAAGAGGGGAAGATCCG	0.14155175416048227	120599.0	Treated
CAGGAAGAGGAACGGCGGAA	33.93574695919962	Treated	317.0	0.6800000071525574	17.0		CAGGAAGAGGGGCAACTCAA	0.12103164956974087	123414.0	Treated
CAGGAAGAGGACACCTTCCG	30.531943414706152	Treated	338.0	0.7599999904632568	6.0		CAGGAAGAGGGGTCAGGTTC	0.12470563764272395	134613.0	Treated
CAGGAAGAGGAGCTAAGGAA	31.526565080052666	Treated	133.0	0.38999998569488525	8.0		CAGGAAGAGGTACAGAGGAA	0.13297707718653928	96934.0	Treated
CAGGAAGAGGAGGAGCTTCC	3.600322531629961	Untreated	339.0	0.7699999809265137	29.0		CAGGAAGAGGTCCTCGTTAA	0.15646126266226051	92598.0	Treated
CAGGAAGAGGCACAACCGAA	25.06931284863264	Treated	166.0	0.41999998688697815	5.0		CAGGAAGAGGTGCACAAGTA	0.017943545729014226	75849.0	Untreated
CAGGAAGAGGCCAACTAGGC	28.018107397390505	Treated	163.0	0.4099999964237213	5.0		CAGGAAGAGGTTGTAGATCC	0.14264054487433914	125974.0	Treated
CAGGAAGAGGCCATAACCAA	25.960662864554127	Treated	294.0	0.6899999976158142	7.0		CCAACGAATAAACGGCGGAA	0.12293664976840876	137095.0	Treated
CAGGAAGAGGCCATTCCTTA	23.894565549170892	Treated	264.0	0.6499999761581421	4.0		CCAACGAATAACACCTTCCG	0.18261905476969897	99891.0	Treated
CAGGAAGAGGCGCATTACAA	26.207125048122364	Treated	53.0	0.20000000298023224	4.0		CCAACGAATAAGCTAAGGAA	0.14141657715325426	136851.0	Treated
CAGGAAGAGGCGTGTCTCCA	25.957874918402876	Treated	210.0	0.4699999988079071	6.0		CCAACGAATAAGGAGCTTCC	0.02099340996341374	177389.0	Untreated
CAGGAAGAGGCTGCCAGTAA	25.33160724315439	Treated	218.0	0.5199999809265137	7.0		CCAACGAATACCAACTAGGC	0.1395043311691614	117982.0	Treated
CAGGAAGAGGCTTAAGCCTA	21.377735665852274	Treated	211.0	0.5099999904632568	8.0		CCAACGAATACCATTCCTTA	0.14301770160157348	103211.0	Treated
CAGGAAGAGGCTTCGTTACA	27.44143527972699	Treated	155.0	0.3199999928474426	13.0		CCAACGAATACGCATTACAA	0.14968763632472654	121493.0	Treated
CAGGAAGAGGGCAAGCACCT	31.05796310621667	Treated	96.0	0.2800000011920929	9.0		CCAACGAATACGTGTCTCCA	0.04522902054531923	88682.0	Treated
CAGGAAGAGGGCTAGCGGAA	32.75168380895478	Treated	82.0	0.25	10.0		CCAACGAATACTTAAGCCTA	0.08629122315988862	141486.0	Treated
CAGGAAGAGGGCTTCGTACC	24.734112756830026	Treated	341.0	0.699999988079071	5.0		CCAACGAATACTTCGTTACA	0.11282045504475527	177521.0	Treated
CAGGAAGAGGGGAAGATCCG	26.70765760603717	Treated	232.0	0.550000011920929	4.0		CCAACGAATAGCAAGCACCT	0.1260684553629965	161682.0	Treated
CAGGAAGAGGGGCAACTCAA	22.90330199728674	Treated	175.0	0.38999998569488525	12.0		CCAACGAATAGCTAGCGGAA	0.1419914432323121	145382.0	Treated
CAGGAAGAGGGGTCAGGTTC	24.005155134164323	Treated	561.0	0.8500000238418579	10.0		CCAACGAATAGCTTCGTACC	0.16304323505940438	134081.0	Treated
CAGGAAGAGGTACAGAGGAA	30.575014708722005	Treated	248.0	0.47999998927116394	6.0		CCAACGAATAGGAAGATCCG	0.16658482384372736	120149.0	Treated
CAGGAAGAGGTCCTCGTTAA	23.811171177109117	Treated	377.0	0.6899999976158142	177.0		CCAACGAATAGGCAACTCAA	0.13056450483260962	142780.0	Treated
CAGGAAGAGGTGCACAAGTA	3.770653240595634	Untreated	604.0	0.8199999928474426	5.0		CCAACGAATAGGTCAGGTTC	0.13299880245756535	153648.0	Treated
CAGGAAGAGGTTGTAGATCC	24.644294598960663	Treated	255.0	0.7699999809265137	9.0		CCAACGAATATACAGAGGAA	0.12964767906786137	180574.0	Treated
CCAACGAATAAACGGCGGAA	22.38142313885894	Treated	206.0	0.6399999856948853	11.0		CCAACGAATATCCTCGTTAA	0.1483020416538422	116964.0	Treated
CCAACGAATAACACCTTCCG	30.785083431459732	Treated	478.0	0.7599999904632568	6.0		CCAACGAATATGCACAAGTA	0.02021525874736884	100716.0	Untreated
CCAACGAATAAGCTAAGGAA	23.39953690905269	Treated	138.0	0.46000000834465027	5.0		CCAAGCGGATAACGCTCCGA	0.12341042929077409	117170.0	Treated
CCAACGAATAAGGAGCTTCC	6.033591060560567	Untreated	592.0	0.7799999713897705	5.0		CCAAGCGGATACCACCATAA	0.13050346800276694	106978.0	Treated
CCAACGAATACCAACTAGGC	29.42710969569358	Treated	417.0	0.5699999928474426	4.0		CCAAGCGGATACCGTTACCG	0.13791703266652303	120674.0	Treated
CCAACGAATACCATTCCTTA	22.889072839789858	Treated	268.0	0.33000001311302185	2.0		CCAAGCGGATACTAGTATCG	0.01927734961465319	149865.0	Untreated
CCAACGAATACGCATTACAA	23.099375320136634	Treated	242.0	0.3100000023841858	3.0		CCAAGCGGATAGAACAGTGA	0.1154011930623082	116004.0	Treated
CCAACGAATACGTGTCTCCA	7.974488723066717	Treated	237.0	0.3100000023841858	2.0		CCAAGCGGATAGAAGGCTCA	0.10225579541910669	144295.0	Treated
CCAACGAATACTTAAGCCTA	12.802123915033214	Treated	207.0	0.25	2.0		CCAAGCGGATAGCTGGTGAA	0.14822741584149	105129.0	Treated
CCAACGAATACTTCGTTACA	24.614250395882706	Treated	200.0	0.25	1.0		CCAAGCGGATAGTATGGCGG	0.13896501596682712	167848.0	Treated
CCAACGAATAGCAAGCACCT	23.90332756724788	Treated	189.0	0.23999999463558197	3.0		CCAAGCGGATAGTTATCGGA	0.019723068715494733	123713.0	Untreated
CCAACGAATAGCTAGCGGAA	25.916448092320586	Treated	754.0	0.949999988079071	2.0		CCAAGCGGATATAGTGATGG	0.1169191452157977	178431.0	Treated
CCAACGAATAGCTTCGTACC	24.305128497616316	Treated	397.0	0.6000000238418579	4.0		CCAAGCGGATATATCTGTCC	0.13147662369072202	161253.0	Treated
CCAACGAATAGGAAGATCCG	24.013406278012475	Treated	1014.0	0.9599999785423279	1.0		CCAAGCGGATATCGCCTATA	0.14056870418685552	128784.0	Treated
CCAACGAATAGGCAACTCAA	18.96898751949045	Treated	428.0	0.699999988079071	3.0		CCAAGCGGATATCGGTGCAA	0.14831532659658114	171695.0	Treated
CCAACGAATAGGTCAGGTTC	32.853542282344705	Treated	652.0	0.8100000023841858	2.0		CCAAGCGGATATGCGATGTA	0.11296419975553511	158714.0	Treated
CCAACGAATATACAGAGGAA	21.745799088207953	Treated	503.0	0.7699999809265137	32.0		CCAAGCGGATATTGCTCCAA	0.12310558561140769	139555.0	Treated
CCAACGAATATCCTCGTTAA	19.44948806113585	Treated	468.0	0.75	4.0		CCAAGCGGATCAACGGTCTA	0.11018474714769327	162763.0	Treated
CCAACGAATATGCACAAGTA	5.780724687914801	Untreated	693.0	0.8399999737739563	1.0		CCAAGCGGATCAGTGGAGCT	0.0799284686856121	102892.0	Treated
CCAAGCGGATAACGCTCCGA	23.46097691503287	Treated	700.0	0.8500000238418579	2.0		CCAAGCGGATCATACCATCA	0.13525679987843792	105296.0	Treated
CCAAGCGGATACCACCATAA	16.772651111032722	Treated	569.0	0.7799999713897705	9.0		CCAAGCGGATCCAACCTATA	0.13777548113181196	143204.0	Treated
CCAAGCGGATACCGTTACCG	24.159157301191147	Treated	582.0	0.7799999713897705	9.0		CCAAGCGGATCCACTTACCG	0.15430950705405314	119364.0	Treated
CCAAGCGGATACTAGTATCG	3.6310612665272575	Untreated	380.0	0.6399999856948853	12.0		CCAAGCGGATCCATAAGTGG	0.1383711674123686	72862.0	Treated
CCAAGCGGATAGAACAGTGA	22.100657462680775	Treated	440.0	0.7200000286102295	8.0		CCAAGCGGATCCGCACCTTA	0.11336804660514513	174573.0	Treated
CCAAGCGGATAGAAGGCTCA	16.847611047785804	Treated	659.0	0.8199999928474426	3.0		CCAAGCGGATCCGCTATAGA	0.15317094201336495	115975.0	Treated
CCAAGCGGATAGCTGGTGAA	22.462904570816956	Treated	377.0	0.6299999952316284	70.0		CCAAGCGGATCCGTGGTGAA	0.019147109330280482	139760.0	Untreated
CCAAGCGGATAGTATGGCGG	35.17152870586095	Treated	644.0	0.8199999928474426	5.0		CCAAGCGGATCGAACCACAA	0.09269764634882317	115990.0	Treated
CCAAGCGGATAGTTATCGGA	5.305461498151545	Untreated	492.0	0.7400000095367432	2.0		CCAAGCGGATCGGATTCCTG	0.17234514589069588	100966.0	Treated
CCAAGCGGATATAGTGATGG	26.980629770221007	Treated	524.0	0.7699999809265137	17.0		CCAAGCGGATCGTCCATGTA	0.16038840473044177	119566.0	Treated
CCAAGCGGATATATCTGTCC	28.466152043744774	Treated	655.0	0.8100000023841858	4.0		CCAAGCGGATCGTTCAACCG	0.022816376373802943	62236.0	Untreated
CCAAGCGGATATCGCCTATA	30.158286256151623	Treated	601.0	0.7900000214576721	5.0		CCAAGCGGATCTCCTAATGG	0.1124997528129882	101138.0	Treated
CCAAGCGGATATCGGTGCAA	26.820922797172773	Treated	627.0	0.800000011920929	2.0		CCAAGCGGATCTTCCTGCTC	0.16155502432904395	117966.0	Treated
CCAAGCGGATATGCGATGTA	20.163523782009108	Treated	473.0	0.7599999904632568	7.0		CCAAGCGGATCTTCTCCTTA	0.11764705882352941	144840.0	Treated
CCAAGCGGATATTGCTCCAA	22.19872507828815	Treated	439.0	0.6899999976158142	6.0		CCAAGCGGATGACCACCTGA	0.13689528429636463	134402.0	Treated
CCAAGCGGATCAACGGTCTA	22.049940276051952	Treated	675.0	0.8299999833106995	2.0		CCAAGCGGATGACCGGATAA	0.14690597293982832	198964.0	Treated
CCAAGCGGATCAGTGGAGCT	33.20507052971951	Treated	543.0	0.7799999713897705	16.0		CCAAGCGGATGACGAGCGAA	0.1388124449802127	126091.0	Treated
CCAAGCGGATCATACCATCA	24.646961210912295	Treated	543.0	0.7699999809265137	10.0		CCAAGCGGATGCAATAGGTA	0.1604043880404388	116225.0	Treated
CCAAGCGGATCCAACCTATA	33.707101495217415	Treated	565.0	0.7900000214576721	13.0		CCAAGCGGATGCCGATGGTT	0.15691292206143692	98475.0	Treated
CCAAGCGGATCCACTTACCG	25.060872832370116	Treated	413.0	0.6800000071525574	11.0		CCAAGCGGATGCGAACATCG	0.15611353711790393	66868.0	Treated
CCAAGCGGATCCATAAGTGG	29.117455620127135	Treated	600.0	0.7799999713897705	3.0		CCAAGCGGATGCGTCACCAA	0.11730379828088255	171367.0	Treated
CCAAGCGGATCCGCACCTTA	28.025117483103703	Treated	334.0	0.5699999928474426	8.0		CCAAGCGGATGGACCTAGTC	0.12130701614460461	119111.0	Treated
CCAAGCGGATCCGCTATAGA	31.05920876646983	Treated	480.0	0.7599999904632568	3.0		CCAAGCGGATGGAGTAACAA	0.10255105528172491	131671.0	Treated
CCAAGCGGATCCGTGGTGAA	4.140235918555457	Untreated	191.0	0.3400000035762787	11.0		CCAAGCGGATGGAGTCATCG	0.09500957347129996	122735.0	Treated
CCAAGCGGATCGAACCACAA	13.517570023859328	Treated	592.0	0.8600000143051147	7.0		CCAAGCGGATGGCTTAAGAA	0.1422180447730169	110647.0	Treated
CCAAGCGGATCGGATTCCTG	30.047016145535437	Treated	593.0	0.7900000214576721	6.0		CCAAGCGGATGGTGGTGGAA	0.14105531234605767	107589.0	Treated
CCAAGCGGATCGTCCATGTA	29.561665647816547	Treated	577.0	0.7799999713897705	9.0		CCAAGCGGATGTCACATCCG	0.14078942743664546	142255.0	Treated
CCAAGCGGATCGTTCAACCG	3.7642392448746067	Untreated	545.0	0.7699999809265137	15.0		CCAAGCGGATGTCCTCCACA	0.17058142453464176	123507.0	Treated
CCAAGCGGATCTCCTAATGG	24.37398901620422	Treated	372.0	0.6399999856948853	35.0		CCAAGCGGATGTCTCGCTAA	0.13909114549473411	184584.0	Treated
CCAAGCGGATCTTCCTGCTC	25.495496797303126	Treated	202.0	0.3700000047683716	12.0		CCAAGCGGATGTGACTTACA	0.1430081914831813	86065.0	Treated
CCAAGCGGATCTTCTCCTTA	19.61684156119611	Treated	321.0	0.5600000023841858	8.0		CCAAGCGGATGTGTTCAGTT	0.13450604611227	181687.0	Treated
CCAAGCGGATGACCACCTGA	23.521573429362597	Treated	152.0	0.23999999463558197	5.0		CCAAGCGGATGTTCTAACTC	0.10099903955765796	111407.0	Treated
CCAAGCGGATGACCGGATAA	28.87235585416457	Treated	374.0	0.6299999952316284	38.0		CCAAGCGGATGTTGTCTGCG	0.026623493434070875	44472.0	Treated
CCAAGCGGATGACGAGCGAA	23.82212363150009	Treated	378.0	0.6499999761581421	50.0		CCAAGCGGATTAACCTGTTC	0.14389346837688982	108212.0	Treated
CCAAGCGGATGCAATAGGTA	28.542173864445193	Treated	394.0	0.6700000166893005	6.0		CCAAGCGGATTACAACCTCA	0.021151050614510374	151340.0	Untreated
CCAAGCGGATGCCGATGGTT	24.334129250265843	Treated	376.0	0.6299999952316284	50.0		CCAAGCGGATTAGCACCACA	0.15229780840370966	77204.0	Treated
CCAAGCGGATGCGAACATCG	24.763818334235797	Treated	685.0	0.8399999737739563	2.0		CCAAGCGGATTATGTGGTGA	0.09515283753747018	245195.0	Treated
CCAAGCGGATGCGTCACCAA	16.979439353693234	Treated	657.0	0.8199999928474426	4.0		CCAAGCGGATTCTAAGCGCG	0.12097846456651695	191034.0	Treated
CCAAGCGGATGGACCTAGTC	43.011300993363015	Treated	614.0	0.7900000214576721	5.0		CCAAGCGGATTCTGTAACGC	0.12816005063113112	142205.0	Treated
CCAAGCGGATGGAGTAACAA	12.826321016982275	Treated	438.0	0.7200000286102295	5.0		CCAAGCGGATTCTTGCTGTG	0.018578878748370272	263848.0	Untreated
CCAAGCGGATGGAGTCATCG	12.71306742593774	Treated	487.0	0.7599999904632568	3.0		CCAAGCGGATTGACAGCTGG	0.15246165591999336	132289.0	Treated
CCAAGCGGATGGCTTAAGAA	17.857322669808255	Treated	462.0	0.7200000286102295	3.0		CCAAGCGGATTGTACCGTGC	0.12733671718868825	113086.0	Treated
CCAAGCGGATGGTGGTGGAA	22.166871553954532	Treated	382.0	0.6499999761581421	6.0		CCAAGCGGATTGTCCTACTA	0.15781045847946323	101793.0	Treated
CCAAGCGGATGTCACATCCG	23.273113652403705	Treated	475.0	0.75	9.0		CCAAGCGGATTGTGCGAGAG	0.148858128753556	151856.0	Treated
CCAAGCGGATGTCCTCCACA	28.877332538210798	Treated	708.0	0.8600000143051147	3.0		CCAAGCGGATTTGGATTCCG	0.10459078775882857	143483.0	Treated
CCAAGCGGATGTCTCGCTAA	33.97812018512908	Treated	548.0	0.7799999713897705	14.0		CCAAGCGGATTTGTCACGTT	0.1316683245064566	111591.0	Treated
CCAAGCGGATGTGACTTACA	17.96928352270899	Treated	576.0	0.8100000023841858	11.0		CCAAGCGGATTTGTCCTGTA	0.12722962466079216	131188.0	Treated
CCAAGCGGATGTGTTCAGTT	32.62868570391938	Treated	376.0	0.6499999761581421	77.0		CCAATGTTACAACCGAATGA	0.16997001718116586	89051.0	Treated
CCAAGCGGATGTTCTAACTC	14.68022294281971	Treated	638.0	0.800000011920929	2.0		CCAATGTTACACAAGTGCAA	0.13028625409169797	91038.0	Treated
CCAAGCGGATGTTGTCTGCG	6.225110503274308	Treated	637.0	0.800000011920929	3.0		CCAATGTTACACCACCATAA	0.11273308610590595	76313.0	Treated
CCAAGCGGATTAACCTGTTC	33.04336049134766	Treated	748.0	0.8799999952316284	3.0		CCAATGTTACACCGTTACCG	0.06261204935444506	66377.0	Treated
CCAAGCGGATTACAACCTCA	4.712471394508971	Untreated	479.0	0.7699999809265137	38.0		CCAATGTTACACGTAGACTA	0.15049190118395248	123907.0	Treated
CCAAGCGGATTAGCACCACA	21.33148353632181	Treated	542.0	0.7699999809265137	22.0		CCAATGTTACACTAGTATCG	0.02168915445277565	103093.0	Untreated
CCAAGCGGATTATGTGGTGA	17.412341018320003	Treated	642.0	0.8199999928474426	3.0		CCAATGTTACACTGTAATGG	0.11320631677335913	92009.0	Treated
CCAAGCGGATTCTAAGCGCG	32.5326700212344	Treated	508.0	0.7699999809265137	22.0		CCAATGTTACAGCATCAGAA	0.12610183135439726	124225.0	Treated
CCAAGCGGATTCTGTAACGC	19.335367162491277	Treated	445.0	0.7200000286102295	5.0		CCAATGTTACAGCGATACGG	0.11769127019263438	97127.0	Treated
CCAAGCGGATTCTTGCTGTG	4.694153336580066	Untreated	534.0	0.8299999833106995	5.0		CCAATGTTACAGGTATCCAA	0.1192741352521333	120353.0	Treated
CCAAGCGGATTGACAGCTGG	24.530349512746465	Treated	334.0	0.6299999952316284	6.0		CCAATGTTACAGTCCTCGTC	0.10073439560572514	82653.0	Treated
CCAAGCGGATTGTACCGTGC	23.319423825504636	Treated	236.0	0.4399999976158142	9.0		CCAATGTTACATCACTCACA	0.1099668127221835	84671.0	Treated
CCAAGCGGATTGTCCTACTA	24.282662321913335	Treated	297.0	0.5600000023841858	10.0		CCAATGTTACATCCGAACAA	0.13889525555810223	87260.0	Treated
CCAAGCGGATTGTGCGAGAG	29.044473128353875	Treated	221.0	0.38999998569488525	11.0		CCAATGTTACATCGCCTATA	0.1253898507131669	72143.0	Treated
CCAAGCGGATTTGGATTCCG	24.29133599467118	Treated	465.0	0.7799999713897705	22.0		CCAATGTTACATCGGTGCAA	0.14206783816918675	61175.0	Treated
CCAAGCGGATTTGTCACGTT	16.832983415886453	Treated	245.0	0.5099999904632568	18.0		CCAATGTTACCAACGGTCTA	0.12090395480225989	99120.0	Treated
CCAAGCGGATTTGTCCTGTA	20.68025511912421	Treated	214.0	0.4300000071525574	16.0		CCAATGTTACCACGTAAGGT	0.1474032452869821	57129.0	Treated
CCAATGTTACAACCGAATGA	24.291741520755963	Treated	248.0	0.5299999713897705	8.0		CCAATGTTACCAGTGGAGCT	0.1143126621079934	63615.0	Treated
CCAATGTTACACAAGTGCAA	22.031428821820185	Treated	737.0	0.9300000071525574	2.0		CCAATGTTACCATGCTGTTA	0.019547253662940075	28802.0	Untreated
CCAATGTTACACCACCATAA	15.185997380821542	Treated	500.0	0.800000011920929	10.0		CCAATGTTACCCACTTACCG	0.1150441313812925	76023.0	Treated
CCAATGTTACACCGTTACCG	8.443129512137125	Treated	176.0	0.33000001311302185	27.0		CCAATGTTACCCGCACCTTA	0.1250603087809585	99488.0	Treated
CCAATGTTACACGTAGACTA	21.47911850276976	Treated	178.0	0.33000001311302185	18.0		CCAATGTTACCCTGATTCGA	0.11034976092767591	132805.0	Treated
CCAATGTTACACTAGTATCG	4.004892273729501	Untreated	243.0	0.5099999904632568	17.0		CCAATGTTACCGAACCACAA	0.07908361377168004	108164.0	Treated
CCAATGTTACACTGTAATGG	16.272895490865935	Treated	447.0	0.7900000214576721	8.0		CCAATGTTACCGGATTCCTG	0.10435530239931218	74438.0	Treated
CCAATGTTACAGCATCAGAA	30.30347286348696	Treated	722.0	0.9100000262260437	1.0		CCAATGTTACCGTTCAACCG	0.0214543204562574	74344.0	Untreated
CCAATGTTACAGCGATACGG	18.554486170219917	Treated	237.0	0.47999998927116394	9.0		CCAATGTTACCTAAGACCAA	0.13813831099416166	121610.0	Treated
CCAATGTTACAGGTATCCAA	20.677247222125697	Treated	258.0	0.5099999904632568	12.0		CCAATGTTACCTAGGCATCC	0.11694199599167202	102786.0	Treated
CCAATGTTACAGTCCTCGTC	20.961696860451987	Treated	201.0	0.38999998569488525	23.0		CCAATGTTACCTCCGCAGTT	0.1280837397406923	84070.0	Treated
CCAATGTTACATCACTCACA	16.888023208189022	Treated	227.0	0.47999998927116394	9.0		CCAATGTTACCTCTGACGAA	0.1209619654752525	55844.0	Treated
CCAATGTTACATCCGAACAA	20.02172559682245	Treated	222.0	0.47999998927116394	6.0		CCAATGTTACCTTCCTGCTC	0.12474165692039028	62417.0	Treated
CCAATGTTACATCGCCTATA	14.297310764477386	Treated	513.0	0.8299999833106995	7.0		CCAATGTTACCTTCTCCTTA	0.10485802409127465	113153.0	Treated
CCAATGTTACATCGGTGCAA	16.679737705695324	Treated	105.0	0.20000000298023224	10.0		CCAATGTTACGACCACCTGA	0.11523211340748798	85497.0	Treated
CCAATGTTACCAACGGTCTA	15.935768421874286	Treated	129.0	0.3199999928474426	5.0		CCAATGTTACGACCGGATAA	0.10062568783333461	129937.0	Treated
CCAATGTTACCACGTAAGGT	23.08358346827687	Treated	123.0	0.2800000011920929	20.0		CCAATGTTACGATACCTACA	0.14133439292377858	57884.0	Treated
CCAATGTTACCAGTGGAGCT	18.749041814016216	Treated	527.0	0.8700000047683716	5.0		CCAATGTTACGCCGAACCAA	0.1441816587894496	104944.0	Treated
CCAATGTTACCATGCTGTTA	1.9045392566734705	Untreated	443.0	0.8100000023841858	9.0		CCAATGTTACGCGTCACCAA	0.11288888888888889	91125.0	Treated
CCAATGTTACCCACTTACCG	16.983385782790204	Treated	449.0	0.800000011920929	3.0		CCAATGTTACGGACCTAGTC	0.10265159505167942	80593.0	Treated
CCAATGTTACCCGCACCTTA	19.200770305422914	Treated	415.0	0.7799999713897705	9.0		CCAATGTTACGGAGTAACAA	0.10263614257065075	103219.0	Treated
CCAATGTTACCCTGATTCGA	30.1973695211928	Treated	469.0	0.800000011920929	7.0		CCAATGTTACGGAGTCATCG	0.08112828952116986	69273.0	Treated
CCAATGTTACCGAACCACAA	12.196537769876711	Treated	467.0	0.800000011920929	7.0		CCAATGTTACGGCATGTCTT	0.10359349071995315	71713.0	Treated
CCAATGTTACCGGATTCCTG	15.610440993599905	Treated	433.0	0.7799999713897705	13.0		CCAATGTTACGGCTTAAGAA	0.10360026524164294	102548.0	Treated
CCAATGTTACCGTTCAACCG	3.1842321826559314	Untreated	320.0	0.6600000262260437	9.0		CCAATGTTACGGTGGTGGAA	0.10936768431035931	83297.0	Treated
CCAATGTTACCTAAGACCAA	26.88846059885513	Treated	489.0	0.8100000023841858	9.0		CCAATGTTACGTAGTGGCTT	0.13962741266655468	113101.0	Treated
CCAATGTTACCTAGGCATCC	27.26690825444007	Treated	360.0	0.75	8.0		CCAATGTTACGTCACATCCG	0.11840384489635782	61172.0	Treated
CCAATGTTACCTCCGCAGTT	18.14152483344646	Treated	335.0	0.6899999976158142	8.0		CCAATGTTACGTCCTCCACA	0.11221367617336626	71248.0	Treated
CCAATGTTACCTCTGACGAA	18.760890805962642	Treated	198.0	0.41999998688697815	14.0		CCAATGTTACGTCTCGCTAA	0.10100355466525265	101838.0	Treated
CCAATGTTACCTTCCTGCTC	16.0296520679331	Treated	295.0	0.6100000143051147	8.0		CCAATGTTACGTGTACTCAA	0.14751725415720968	86356.0	Treated
CCAATGTTACCTTCTCCTTA	13.977271666688594	Treated	281.0	0.5899999737739563	11.0		CCAATGTTACGTGTTCAGTT	0.11901001796241155	82951.0	Treated
CCAATGTTACGACCACCTGA	20.098107385990257	Treated	315.0	0.6700000166893005	3.0		CCAATGTTACGTTCTAACTC	0.10124225858593197	110122.0	Treated
CCAATGTTACGACCGGATAA	25.243550958188337	Treated	250.0	0.5199999809265137	4.0		CCAATGTTACGTTGTCTGCG	0.11831139970137852	115196.0	Treated
CCAATGTTACGATACCTACA	20.636142585670424	Treated	320.0	0.7699999809265137	16.0		CCAATGTTACTAACCTAGGA	0.14628916012318408	124042.0	Treated
CCAATGTTACGCCGAACCAA	21.24914094125667	Treated	212.0	0.5400000214576721	3.0		CCAATGTTACTACAACCTCA	0.022090767608075115	135577.0	Untreated
CCAATGTTACGCGTCACCAA	12.371006993950791	Treated	201.0	0.5899999737739563	7.0		CCAATGTTACTACGGCAGTG	0.020913080011203435	96399.0	Untreated
CCAATGTTACGGACCTAGTC	12.334947804755178	Treated	186.0	0.550000011920929	6.0		CCAATGTTACTATGTGGTGA	0.08078257116826239	125126.0	Treated
CCAATGTTACGGAGTAACAA	15.906062078738954	Treated	184.0	0.5699999928474426	3.0		CCAATGTTACTATTCGGCCG	0.10808480668350495	82352.0	Treated
CCAATGTTACGGAGTCATCG	10.382988282604263	Treated	156.0	0.46000000834465027	8.0		CCAATGTTACTCGTGGCCAA	0.09715155720012335	51888.0	Treated
CCAATGTTACGGCATGTCTT	14.844140854020065	Treated	110.0	0.3799999952316284	3.0		CCAATGTTACTCTGGTACAA	0.15121025039454827	165379.0	Treated
CCAATGTTACGGCTTAAGAA	17.33621518789125	Treated	463.0	0.8600000143051147	5.0		CCAATGTTACTCTGTAACGC	0.12910201221343479	99890.0	Treated
CCAATGTTACGGTGGTGGAA	15.404551579100097	Treated	350.0	0.7599999904632568	10.0		CCAATGTTACTCTTGCTGTG	0.02035237692900276	120723.0	Untreated
CCAATGTTACGTAGTGGCTT	23.945444848574805	Treated	320.0	0.6100000143051147	17.0		CCAATGTTACTGGCGCAGTT	0.0998468196848862	82256.0	Treated
CCAATGTTACGTCACATCCG	28.516903134070038	Treated	360.0	0.5899999737739563	16.0		CCAATGTTACTGTCCTACTA	0.10667946547019425	92717.0	Treated
CCAATGTTACGTCCTCCACA	14.558440152810915	Treated	299.0	0.5199999809265137	6.0		CCAATGTTACTTCTGTCTGA	0.11761697546094836	111455.0	Treated
CCAATGTTACGTCTCGCTAA	21.497019032285547	Treated	192.0	0.3799999952316284	15.0		CCAATGTTACTTGGATTCCG	0.06111431890752503	143747.0	Treated
CCAATGTTACGTGTACTCAA	24.181397645736116	Treated	444.0	0.7699999809265137	29.0		CCAATGTTACTTGTCACGTT	0.0867791077257889	88224.0	Treated
CCAATGTTACGTGTTCAGTT	17.71388779317768	Treated	403.0	0.6499999761581421	2.0		CCAATTAGCAAACTAGCTGA	0.13312523910548466	115012.0	Treated
CCAATGTTACGTTCTAACTC	13.874787132453692	Treated	410.0	0.6800000071525574	11.0		CCAATTAGCAAATTAGACGG	0.1293135948928042	119361.0	Treated
CCAATGTTACGTTGTCTGCG	20.775847599399558	Treated	491.0	0.7699999809265137	31.0		CCAATTAGCAACGATGGCAA	0.10056319857091464	161222.0	Treated
CCAATGTTACTAACCTAGGA	23.02581671859578	Treated	430.0	0.7099999785423279	10.0		CCAATTAGCAACGCATGTCG	0.12476927076563109	153860.0	Treated
CCAATGTTACTACAACCTCA	4.344757459764986	Untreated	377.0	0.5699999928474426	42.0		CCAATTAGCAACTAGCCGTG	0.0965716387212771	146834.0	Treated
CCAATGTTACTACGGCAGTG	4.0472131133504075	Untreated	417.0	0.75	7.0		CCAATTAGCAAGGAAGCTAA	0.0939766717191759	153719.0	Treated
CCAATGTTACTATGTGGTGA	10.751746377914444	Treated	332.0	0.7400000095367432	8.0		CCAATTAGCAAGGATCTGGA	0.11640039413027413	113668.0	Treated
CCAATGTTACTATTCGGCCG	21.317397987207812	Treated	124.0	0.4300000071525574	5.0		CCAATTAGCAAGTGTCGAGG	0.10410844999386595	146722.0	Treated
CCAATGTTACTCGTGGCCAA	12.961975155447242	Treated	260.0	0.6899999976158142	4.0		CCAATTAGCAATACACCGTG	0.12124370019674252	111313.0	Treated
CCAATGTTACTCTGGTACAA	26.524342384269374	Treated	472.0	0.75	5.0		CCAATTAGCAATCTGGACTC	0.11366990210546006	96226.0	Treated
CCAATGTTACTCTGTAACGC	17.408882933731306	Treated	508.0	0.7400000095367432	2.0		CCAATTAGCAATTCGCGTAC	0.12918772973109371	118889.0	Treated
CCAATGTTACTCTTGCTGTG	4.829387953254333	Untreated	481.0	0.7200000286102295	3.0		CCAATTAGCACATACTCTGG	0.11993999069724783	152643.0	Treated
CCAATGTTACTGGCGCAGTT	14.183918955458784	Treated	638.0	0.8100000023841858	6.0		CCAATTAGCACATCTTGCGG	0.11525909631819985	110924.0	Treated
CCAATGTTACTGTCCTACTA	14.302179834012675	Treated	467.0	0.6899999976158142	7.0		CCAATTAGCACCAACGGTGA	0.11883398537166184	94064.0	Treated
CCAATGTTACTTCTGTCTGA	18.065632790076425	Treated	257.0	0.4699999988079071	6.0		CCAATTAGCACCAGAGCGTA	0.1125771144278607	100500.0	Treated
CCAATGTTACTTGGATTCCG	9.130542194663631	Treated	260.0	0.47999998927116394	8.0		CCAATTAGCACCTACATCTA	0.08997683692019	136424.0	Treated
CCAATGTTACTTGTCACGTT	10.686350465172685	Treated	410.0	0.6600000262260437	7.0		CCAATTAGCACCTAGGTTAA	0.10163443231827214	96119.0	Treated
CCAATTAGCAAACTAGCTGA	16.653993752287025	Treated	522.0	0.7599999904632568	4.0		CCAATTAGCACCTATGGTGG	0.11245192477329664	113364.0	Treated
CCAATTAGCAAATTAGACGG	15.909894238735662	Treated	584.0	0.7799999713897705	8.0		CCAATTAGCACCTTGAAGAA	0.019108747777578417	122614.0	Untreated
CCAATTAGCAACGATGGCAA	14.708843065532708	Treated	596.0	0.800000011920929	5.0		CCAATTAGCACGATGCAGAA	0.1628057423915215	105113.0	Treated
CCAATTAGCAACGCATGTCG	16.62423687087283	Treated	518.0	0.75	3.0		CCAATTAGCACTAGAGGCAA	0.1324956232922659	122238.0	Treated
CCAATTAGCAACTAGCCGTG	17.094447282529625	Treated	358.0	0.6100000143051147	21.0		CCAATTAGCACTCGAGATAA	0.133305195679035	163482.0	Treated
CCAATTAGCAAGGAAGCTAA	14.14604889311404	Treated	377.0	0.5799999833106995	40.0		CCAATTAGCACTCTATGCCG	0.10933638899960144	100360.0	Treated
CCAATTAGCAAGGATCTGGA	15.832104185359077	Treated	368.0	0.6100000143051147	26.0		CCAATTAGCAGACGCGTCAA	0.11280240387778825	136779.0	Treated
CCAATTAGCAAGTGTCGAGG	16.821248706646323	Treated	484.0	0.7200000286102295	1.0		CCAATTAGCAGAGTGAGTCA	0.019718750222057997	140729.0	Untreated
CCAATTAGCAATACACCGTG	14.940739283719262	Treated	468.0	0.6899999976158142	3.0		CCAATTAGCAGATGGTAGCG	0.12326615846929594	117802.0	Treated
CCAATTAGCAATCTGGACTC	19.8624583197326	Treated	491.0	0.7200000286102295	10.0		CCAATTAGCAGCGATGATGG	0.12645380842758483	149865.0	Treated
CCAATTAGCAATTCGCGTAC	20.359994286066556	Treated	472.0	0.7099999785423279	4.0		CCAATTAGCAGGCGACAGAA	0.0796379989260784	89392.0	Treated
CCAATTAGCACATACTCTGG	16.374902758291316	Treated	584.0	0.800000011920929	7.0		CCAATTAGCAGTGCCATGGA	0.12655013582142435	101604.0	Treated
CCAATTAGCACATCTTGCGG	19.37117294404934	Treated	477.0	0.7599999904632568	11.0		CCAATTAGCAGTGTAAGGAA	0.1289810038900151	127763.0	Treated
CCAATTAGCACCAACGGTGA	15.000505697335665	Treated	224.0	0.41999998688697815	12.0		CCAATTAGCAGTGTTACCGA	0.11169895855675509	125883.0	Treated
CCAATTAGCACCAGAGCGTA	13.908044987710767	Treated	394.0	0.6200000047683716	4.0		CCAATTAGCAGTTACCGTAA	0.13990670342564415	104827.0	Treated
CCAATTAGCACCTACATCTA	16.365162795674934	Treated	292.0	0.4300000071525574	2.0		CCAATTAGCAGTTCTTACGA	0.10628233770203105	137417.0	Treated
CCAATTAGCACCTAGGTTAA	14.092407078578482	Treated	301.0	0.44999998807907104	2.0		CCAATTAGCAGTTGGACAGG	0.11996821156966413	181198.0	Treated
CCAATTAGCACCTATGGTGG	19.75390895521443	Treated	334.0	0.5199999809265137	5.0		CCAATTAGCATACCACAGAA	0.020322641423624423	153917.0	Untreated
CCAATTAGCACCTTGAAGAA	3.273083196157469	Untreated	331.0	0.5199999809265137	7.0		CCAATTAGCATACGTACCTA	0.13582880234551334	128927.0	Treated
CCAATTAGCACGATGCAGAA	18.88665160032119	Treated	350.0	0.6100000143051147	10.0		CCAATTAGCATAGGCGATTG	0.017798824297844545	128604.0	Untreated
CCAATTAGCACTAGAGGCAA	16.650130383815704	Treated	209.0	0.33000001311302185	9.0		CCAATTAGCATATTCACGCA	0.12418275338518266	129092.0	Treated
CCAATTAGCACTCGAGATAA	24.38387400397509	Treated	342.0	0.5899999737739563	8.0		CCAATTAGCATCAGGTCTGA	0.12818134150768362	99172.0	Treated
CCAATTAGCACTCTATGCCG	18.26817493860897	Treated	214.0	0.33000001311302185	7.0		CCAATTAGCATCCAAGCAGG	0.11615575689852742	140501.0	Treated
CCAATTAGCAGACGCGTCAA	17.000356946734737	Treated	148.0	0.20999999344348907	5.0		CCAATTAGCATCCACTTAGA	0.1420885684860968	121375.0	Treated
CCAATTAGCAGAGTGAGTCA	3.709500263280845	Untreated	91.0	0.18000000715255737	4.0		CCAATTAGCATGAAGGTGAA	0.09926624644490607	112163.0	Treated
CCAATTAGCAGATGGTAGCG	17.326163594964676	Treated	580.0	0.9399999976158142	3.0		CCAATTAGCATTACCGACCG	0.12563323201621074	106596.0	Treated
CCAATTAGCAGCGATGATGG	16.424009898563746	Treated	691.0	0.9700000286102295	3.0		CCAATTAGCATTACCTCCTA	0.11953917185354022	136884.0	Treated
CCAATTAGCAGGCGACAGAA	15.3426294097325	Treated	381.0	0.7099999785423279	7.0		CCAATTGACTAACAGGATCG	0.12834730374638104	138507.0	Treated
CCAATTAGCAGTGCCATGGA	16.63752412123074	Treated	651.0	0.7799999713897705	3.0		CCAATTGACTAAGGCTGCTG	0.1435535958266054	161020.0	Treated
CCAATTAGCAGTGTAAGGAA	15.96051716060794	Treated	287.0	0.38999998569488525	3.0		CCAATTGACTAATCGATCCA	0.1447762013227586	145756.0	Treated
CCAATTAGCAGTGTTACCGA	20.144521515522122	Treated	472.0	0.6100000143051147	4.0		CCAATTGACTAATCTCGCAA	0.11767606954564715	143963.0	Treated
CCAATTAGCAGTTACCGTAA	16.297450252557002	Treated	353.0	0.5099999904632568	4.0		CCAATTGACTACAGACCACG	0.12418807840432258	69588.0	Treated
CCAATTAGCAGTTCTTACGA	15.6893007750036	Treated	642.0	0.8799999952316284	4.0		CCAATTGACTACATCGGCCT	0.10469170906914098	133640.0	Treated
CCAATTAGCAGTTGGACAGG	19.650335408666542	Treated	530.0	0.8500000238418579	5.0		CCAATTGACTACCACGTTCA	0.10947645860788308	125205.0	Treated
CCAATTAGCATACCACAGAA	4.161119174448332	Untreated	400.0	0.6800000071525574	8.0		CCAATTGACTACCTTCCACC	0.14232381103949499	150804.0	Treated
CCAATTAGCATACGTACCTA	20.860919541297168	Treated	282.0	0.5299999713897705	5.0		CCAATTGACTACGCCAACGA	0.11833469158845746	114117.0	Treated
CCAATTAGCATAGGCGATTG	3.6300339082336466	Untreated	518.0	0.7699999809265137	22.0		CCAATTGACTACGCCTTCAA	0.10263568657182358	112115.0	Treated
CCAATTAGCATATTCACGCA	15.57001818655121	Treated	544.0	0.7699999809265137	15.0		CCAATTGACTACGGCGCTAA	0.10550216789078938	180129.0	Treated
CCAATTAGCATCAGGTCTGA	23.65118801169852	Treated	300.0	0.5899999737739563	12.0		CCAATTGACTACTGTCTATC	0.15108792822052178	121929.0	Treated
CCAATTAGCATCCAAGCAGG	18.40387397656316	Treated	656.0	0.800000011920929	2.0		CCAATTGACTATAGGACACA	0.022489791016094163	99912.0	Untreated
CCAATTAGCATCCACTTAGA	22.1204804782626	Treated	580.0	0.7900000214576721	13.0		CCAATTGACTATCATGGAGA	0.1563269025189947	139381.0	Treated
CCAATTAGCATGAAGGTGAA	11.846954914840808	Treated	600.0	0.7900000214576721	5.0		CCAATTGACTCACCGAGCAA	0.022736698046696802	96452.0	Untreated
CCAATTAGCATTACCGACCG	18.462045414471095	Treated	603.0	0.800000011920929	4.0		CCAATTGACTCAGATCACCA	0.13290868250653773	151811.0	Treated
CCAATTAGCATTACCTCCTA	17.145286770852408	Treated	593.0	0.7699999809265137	4.0		CCAATTGACTCCGTATTCTG	0.10974083863803431	127874.0	Treated
CCAATTGACTAACAGGATCG	24.436228847498104	Treated	654.0	0.8100000023841858	3.0		CCAATTGACTCCTGGATGTG	0.12422265488782983	137648.0	Treated
CCAATTGACTAAGGCTGCTG	29.935080440637464	Treated	639.0	0.800000011920929	1.0		CCAATTGACTCGAGTCATAA	0.14314433524716885	183053.0	Treated
CCAATTGACTAATCGATCCA	28.864176504096278	Treated	482.0	0.75	4.0		CCAATTGACTCGGATCATTA	0.01908340971585701	109100.0	Untreated
CCAATTGACTAATCTCGCAA	19.350615727194963	Treated	693.0	0.8199999928474426	1.0		CCAATTGACTCGTTAATGGA	0.1401941019875423	154764.0	Treated
CCAATTGACTACAGACCACG	25.104553177188162	Treated	343.0	0.6399999856948853	11.0		CCAATTGACTCTTGCCGCAA	0.15988087131557877	133637.0	Treated
CCAATTGACTACATCGGCCT	22.329649696319567	Treated	626.0	0.800000011920929	2.0		CCAATTGACTGAAGGCGTTC	0.12947552267940618	116802.0	Treated
CCAATTGACTACCACGTTCA	23.89119211148797	Treated	869.0	0.8799999952316284	1.0		CCAATTGACTGAATAGCTTG	0.13485884267050255	143209.0	Treated
CCAATTGACTACCTTCCACC	29.35712287417053	Treated	318.0	0.6100000143051147	11.0		CCAATTGACTGACAATACCA	0.12059718976699349	163901.0	Treated
CCAATTGACTACGCCAACGA	17.758334122470714	Treated	375.0	0.6600000262260437	82.0		CCAATTGACTGACGTCCAGA	0.12539324969899407	154482.0	Treated
CCAATTGACTACGCCTTCAA	42.33577583930359	Treated	552.0	0.7799999713897705	10.0		CCAATTGACTGCTTAGTGAA	0.10589145941906167	149861.0	Treated
CCAATTGACTACGGCGCTAA	27.225347216088725	Treated	328.0	0.6200000047683716	6.0		CCAATTGACTGCTTGCCTGA	0.13910606912293252	117414.0	Treated
CCAATTGACTACTGTCTATC	24.868720337891542	Treated	392.0	0.6399999856948853	7.0		CCAATTGACTGGCTTCTATA	0.13886919919841081	114273.0	Treated
CCAATTGACTATAGGACACA	4.499520254166699	Untreated	642.0	0.800000011920929	1.0		CCAATTGACTGGTCATCTCG	0.17711706710257122	97269.0	Treated
CCAATTGACTATCATGGAGA	20.21264639693662	Treated	377.0	0.6499999761581421	67.0		CCAATTGACTGGTGAGATAA	0.1151641924146252	152504.0	Treated
CCAATTGACTCACCGAGCAA	4.620371328177738	Untreated	709.0	0.8299999833106995	3.0		CCAATTGACTGTGCACATAA	0.13576634318932446	127469.0	Treated
CCAATTGACTCAGATCACCA	24.956774815487712	Treated	712.0	0.8299999833106995	3.0		CCAATTGACTGTGGTTCTCC	0.12836989808725338	159352.0	Treated
CCAATTGACTCCGTATTCTG	14.95839901003791	Treated	433.0	0.7599999904632568	8.0		CCAATTGACTTATCACTGTC	0.1918281857774527	120316.0	Treated
CCAATTGACTCCTGGATGTG	33.63106564765093	Treated	512.0	0.7699999809265137	28.0		CCAATTGACTTATCTCGAGA	0.13912101900298393	120981.0	Treated
CCAATTGACTCGAGTCATAA	36.06862362149538	Treated	373.0	0.699999988079071	19.0		CCAATTGACTTATGCAAGGA	0.12197327943812007	179113.0	Treated
CCAATTGACTCGGATCATTA	4.233001410294818	Untreated	455.0	0.75	3.0		CCAATTGACTTCGGCATTAA	0.11591382405745063	139250.0	Treated
CCAATTGACTCGTTAATGGA	31.349473886292913	Treated	511.0	0.7799999713897705	25.0		CCAATTGACTTCGTATGGTA	0.1320246379100512	107639.0	Treated
CCAATTGACTCTTGCCGCAA	23.348120647121778	Treated	405.0	0.7599999904632568	6.0		CCAATTGACTTGCTATCTAG	0.15830264502849462	142834.0	Treated
CCAATTGACTGAAGGCGTTC	24.814621008190453	Treated	378.0	0.6299999952316284	29.0		CCAATTGACTTTGACGGCAA	0.15096620413722653	117470.0	Treated
CCAATTGACTGAATAGCTTG	20.43942861714766	Treated	394.0	0.7200000286102295	7.0		CCAATTGACTTTGTGAGCAA	0.1648039954768187	106120.0	Treated
CCAATTGACTGACAATACCA	26.74574934498938	Treated	524.0	0.7599999904632568	4.0		CCACGGATTCAACGCTCCGA	0.058235604860010566	141975.0	Treated
CCAATTGACTGACGTCCAGA	22.6653733218893	Treated	292.0	0.5899999737739563	11.0		CCACGGATTCAACGGCGGAA	0.08938043859898843	105381.0	Treated
CCAATTGACTGCTTAGTGAA	23.528575871109027	Treated	631.0	0.7699999809265137	2.0		CCACGGATTCAAGGCCATAA	0.14904535109162945	94904.0	Treated
CCAATTGACTGCTTGCCTGA	19.305692850995452	Treated	439.0	0.6800000071525574	7.0		CCACGGATTCAATGCGTCGG	0.16552830271025182	91652.0	Treated
CCAATTGACTGGCTTCTATA	19.340832971482588	Treated	630.0	0.7799999713897705	4.0		CCACGGATTCACACCTTCCG	0.10775351770984959	103050.0	Treated
CCAATTGACTGGTCATCTCG	25.870492605469032	Treated	613.0	0.7799999713897705	7.0		CCACGGATTCACTAAGTCGG	0.07933102209975947	88553.0	Treated
CCAATTGACTGGTGAGATAA	19.22921320671623	Treated	627.0	0.7699999809265137	4.0		CCACGGATTCAGAACAGTGA	0.14501044220466722	99117.0	Treated
CCAATTGACTGTGCACATAA	24.47330922429037	Treated	541.0	0.7300000190734863	3.0		CCACGGATTCAGCGTCCATC	0.12240953165599848	126232.0	Treated
CCAATTGACTGTGGTTCTCC	32.93337843367692	Treated	340.0	0.5099999904632568	4.0		CCACGGATTCAGCTAAGGAA	0.10275806608400569	113159.0	Treated
CCAATTGACTTATCACTGTC	26.6396029581826	Treated	641.0	0.7699999809265137	2.0		CCACGGATTCAGCTGGTGAA	0.13385690201819078	144139.0	Treated
CCAATTGACTTATCTCGAGA	25.164880114101845	Treated	679.0	0.7799999713897705	2.0		CCACGGATTCAGGAGCTTCC	0.022108205064030367	119865.0	Untreated
CCAATTGACTTATGCAAGGA	21.86698475764429	Treated	672.0	0.7699999809265137	1.0		CCACGGATTCAGTATGGCGG	0.14059745873120488	130486.0	Treated
CCAATTGACTTCGGCATTAA	19.387848075813245	Treated	425.0	0.5799999833106995	1.0		CCACGGATTCAGTTATCGGA	0.020362453531598514	107600.0	Untreated
CCAATTGACTTCGTATGGTA	20.71902691032795	Treated	457.0	0.6200000047683716	1.0		CCACGGATTCATAGTGATGG	0.13211531740543273	134481.0	Treated
CCAATTGACTTGCTATCTAG	28.539254912596245	Treated	450.0	0.6000000238418579	2.0		CCACGGATTCATATCTGTCC	0.1628540185893931	91450.0	Treated
CCAATTGACTTTGACGGCAA	34.10911665591428	Treated	423.0	0.5899999737739563	2.0		CCACGGATTCATGCGATGTA	0.15552762278496535	97854.0	Treated
CCAATTGACTTTGTGAGCAA	24.529890715904756	Treated	421.0	0.6200000047683716	4.0		CCACGGATTCCACAACCGAA	0.08284249157077649	120711.0	Treated
CCACGGATTCAACGCTCCGA	9.729229349484472	Treated	203.0	0.3100000023841858	3.0		CCACGGATTCCAGCACGGAA	0.13130606127464034	131441.0	Treated
CCACGGATTCAACGGCGGAA	14.691872644458146	Treated	464.0	0.6800000071525574	6.0		CCACGGATTCCATACCATCA	0.12447052461872765	99863.0	Treated
CCACGGATTCAAGGCCATAA	23.219034968580978	Treated	396.0	0.5699999928474426	3.0		CCACGGATTCCATCTCTCTA	0.1320483290903948	123735.0	Treated
CCACGGATTCAATGCGTCGG	23.0261496207334	Treated	541.0	0.7699999809265137	19.0		CCACGGATTCCCAACCTATA	0.1098479453030411	112328.0	Treated
CCACGGATTCACACCTTCCG	17.69222079701125	Treated	376.0	0.5600000023841858	28.0		CCACGGATTCCCAACTAGGC	0.09443089044495843	94683.0	Treated
CCACGGATTCACTAAGTCGG	9.914229786330782	Treated	547.0	0.7699999809265137	10.0		CCACGGATTCCCATAACCAA	0.08804530732625256	110534.0	Treated
CCACGGATTCAGAACAGTGA	30.292298032096337	Treated	120.0	0.20000000298023224	5.0		CCACGGATTCCCATAAGTGG	0.14263172449693362	61473.0	Treated
CCACGGATTCAGCGTCCATC	24.020474487984238	Treated	324.0	0.49000000953674316	1.0		CCACGGATTCCCATTCCTTA	0.09458084017025477	64844.0	Treated
CCACGGATTCAGCTAAGGAA	12.895821150662115	Treated	363.0	0.5299999713897705	2.0		CCACGGATTCCCGTGGTGAA	0.02200971600075709	110951.0	Untreated
CCACGGATTCAGCTGGTGAA	31.868454082945185	Treated	163.0	0.25	2.0		CCACGGATTCCGAATCCGGA	0.1526553115358636	109554.0	Treated
CCACGGATTCAGGAGCTTCC	4.239838164367552	Untreated	344.0	0.6100000143051147	10.0		CCACGGATTCCGCATTACAA	0.11040461735579744	83511.0	Treated
CCACGGATTCAGTATGGCGG	28.813031178824815	Treated	397.0	0.6399999856948853	4.0		CCACGGATTCCGCTTCACGA	0.16303607004299045	76296.0	Treated
CCACGGATTCAGTTATCGGA	4.238116665369543	Untreated	277.0	0.4000000059604645	1.0		CCACGGATTCCGTACCTTCC	0.13437819277235336	94941.0	Treated
CCACGGATTCATAGTGATGG	27.499921283257294	Treated	374.0	0.6200000047683716	33.0		CCACGGATTCCGTGTCTCCA	0.032943915959938085	75583.0	Treated
CCACGGATTCATATCTGTCC	30.58801675730655	Treated	363.0	0.550000011920929	4.0		CCACGGATTCCTCCTAATGG	0.10929119245288324	142253.0	Treated
CCACGGATTCATGCGATGTA	23.42561240662431	Treated	146.0	0.23000000417232513	3.0		CCACGGATTCCTGCCAGTAA	0.10895625431494382	111531.0	Treated
CCACGGATTCCACAACCGAA	12.708314151297524	Treated	293.0	0.44999998807907104	2.0		CCACGGATTCCTTCGTTACA	0.09925279548542168	114828.0	Treated
CCACGGATTCCAGCACGGAA	26.692624685206848	Treated	25.0	0.14000000059604645	1.0		CCACGGATTCGACGAGCGAA	0.20512558411214954	68480.0	Treated
CCACGGATTCCATACCATCA	30.43040630364533	Treated	243.0	0.3799999952316284	7.0		CCACGGATTCGAGAGATCTA	0.12078487115704147	104119.0	Treated
CCACGGATTCCATCTCTCTA	27.743129576429727	Treated	272.0	0.4699999988079071	12.0		CCACGGATTCGAGGATTGCC	0.1386792644725601	196648.0	Treated
CCACGGATTCCCAACCTATA	18.28949691638555	Treated	428.0	0.7400000095367432	12.0		CCACGGATTCGATGTCCTTG	0.18479457453893094	73579.0	Treated
CCACGGATTCCCAACTAGGC	15.865961915650503	Treated	352.0	0.6600000262260437	13.0		CCACGGATTCGCAAGCACCT	0.07922247909158904	117656.0	Treated
CCACGGATTCCCATAACCAA	12.85698822364093	Treated	337.0	0.6499999761581421	4.0		CCACGGATTCGCAATAGGTA	0.14326098618053013	117443.0	Treated
CCACGGATTCCCATAAGTGG	27.077405174351636	Treated	271.0	0.46000000834465027	21.0		CCACGGATTCGCACTTGCAG	0.15688304727565078	82093.0	Treated
CCACGGATTCCCATTCCTTA	12.60784226063271	Treated	198.0	0.3199999928474426	9.0		CCACGGATTCGCCGATGGTT	0.128293839296338	109257.0	Treated
CCACGGATTCCCGTGGTGAA	4.524868218607801	Untreated	123.0	0.25	22.0		CCACGGATTCGCGAACATCG	0.13870378083206072	86436.0	Treated
CCACGGATTCCGAATCCGGA	30.18090641764146	Treated	238.0	0.3799999952316284	8.0		CCACGGATTCGCTAGCGGAA	0.11474565462661675	122314.0	Treated
CCACGGATTCCGCATTACAA	15.137076038114007	Treated	176.0	0.30000001192092896	7.0		CCACGGATTCGCTTCGTACC	0.11307124737635045	155318.0	Treated
CCACGGATTCCGCTTCACGA	25.19324754077201	Treated	142.0	0.27000001072883606	6.0		CCACGGATTCGGAAGATCCG	0.10783773139031115	101560.0	Treated
CCACGGATTCCGTACCTTCC	31.40716757994061	Treated	262.0	0.4699999988079071	9.0		CCACGGATTCGGATGCCTAA	0.17808853968221278	97109.0	Treated
CCACGGATTCCGTGTCTCCA	5.394226272858513	Treated	299.0	0.5600000023841858	16.0		CCACGGATTCGGCAACTCAA	0.12222561172892574	108177.0	Treated
CCACGGATTCCTCCTAATGG	29.87160461540894	Treated	279.0	0.5199999809265137	10.0		CCACGGATTCGGTCAGGTTC	0.11942874186859075	140812.0	Treated
CCACGGATTCCTGCCAGTAA	17.25775569959422	Treated	275.0	0.5199999809265137	7.0		CCACGGATTCTAACCTGTTC	0.1578572534448057	129180.0	Treated
CCACGGATTCCTTCGTTACA	14.44647669078958	Treated	173.0	0.30000001192092896	12.0		CCACGGATTCTACAGAGGAA	0.1269253027065527	89856.0	Treated
CCACGGATTCGACGAGCGAA	28.387784889855006	Treated	152.0	0.27000001072883606	7.0		CCACGGATTCTACGGTGTCA	0.01905456334390456	113831.0	Untreated
CCACGGATTCGAGAGATCTA	37.22671811529322	Treated	196.0	0.3199999928474426	12.0		CCACGGATTCTAGCTTGCCG	0.15450028293915646	129003.0	Treated
CCACGGATTCGAGGATTGCC	38.001867492805005	Treated	245.0	0.5299999713897705	6.0		CCACGGATTCTAGTAGCGTA	0.13033639039662417	117542.0	Treated
CCACGGATTCGATGTCCTTG	28.635866411590538	Treated	165.0	0.3799999952316284	10.0		CCACGGATTCTCCTCGTTAA	0.0912289182511548	111708.0	Treated
CCACGGATTCGCAAGCACCT	10.888539068667406	Treated	279.0	0.6100000143051147	9.0		CCACGGATTCTCTAAGCGCG	0.08390268984799305	155585.0	Treated
CCACGGATTCGCAATAGGTA	24.45027407474981	Treated	464.0	0.8999999761581421	2.0		CCACGGATTCTCTGGAGCTA	0.1267039214419536	123832.0	Treated
CCACGGATTCGCACTTGCAG	22.236283685157034	Treated	458.0	0.8999999761581421	1.0		CCACGGATTCTGACTCTCCG	0.1714557910811606	71377.0	Treated
CCACGGATTCGCCGATGGTT	21.284390243480143	Treated	204.0	0.6800000071525574	2.0		CCACGGATTCTGCACAAGTA	0.02106152135883007	116041.0	Untreated
CCACGGATTCGCGAACATCG	18.44528986992322	Treated	185.0	0.5699999928474426	3.0		CCACGGATTCTGCGTGCGAA	0.13552163674671802	104891.0	Treated
CCACGGATTCGCTAGCGGAA	16.50842234378108	Treated	546.0	0.7799999713897705	15.0		CCACGGATTCTGTACCGTGC	0.1432561752625881	121007.0	Treated
CCACGGATTCGCTTCGTACC	21.215689565816533	Treated	592.0	0.800000011920929	12.0		CCACGGATTCTTAACGCAGA	0.14256307205959834	81613.0	Treated
CCACGGATTCGGAAGATCCG	13.207183001196384	Treated	498.0	0.7699999809265137	37.0		CCACGGATTCTTCATGGTCA	0.021077615218392434	112916.0	Untreated
CCACGGATTCGGATGCCTAA	27.689829156032282	Treated	504.0	0.7699999809265137	32.0		CCACGGATTCTTCTCCATCA	0.15624834361031115	113198.0	Treated
CCACGGATTCGGCAACTCAA	16.50133588877893	Treated	248.0	0.3700000047683716	1.0		CCACGGATTCTTGCAGACAA	0.13736063686370212	101623.0	Treated
CCACGGATTCGGTCAGGTTC	19.64845854428553	Treated	666.0	0.8199999928474426	3.0		CCACGGATTCTTGTAGATCC	0.08394099304389542	83380.0	Treated
CCACGGATTCTAACCTGTTC	27.171979151340544	Treated	456.0	0.6899999976158142	5.0		CCACTTGTCCAACTAGCTGA	0.1203030471221624	36034.0	Treated
CCACGGATTCTACAGAGGAA	21.8829413453626	Treated	128.0	0.20000000298023224	6.0		CCACTTGTCCAAGGCTGCTG	0.13186959414504323	22545.0	Treated
CCACGGATTCTACGGTGTCA	3.880815496446192	Untreated	177.0	0.25	7.0		CCACTTGTCCAATCGATCCA	0.10720926301555105	23664.0	Treated
CCACGGATTCTAGCTTGCCG	25.141198975729147	Treated	329.0	0.6800000071525574	11.0		CCACTTGTCCAATCTCGCAA	0.1263514179619467	30431.0	Treated
CCACGGATTCTAGTAGCGTA	37.62901412603417	Treated	376.0	0.8199999928474426	25.0		CCACTTGTCCACCACGTTCA	0.1445171798164563	31927.0	Treated
CCACGGATTCTCCTCGTTAA	12.370352172602832	Treated	223.0	0.23000000417232513	1.0		CCACTTGTCCACCTTCCACC	0.10530293487844816	39695.0	Treated
CCACGGATTCTCTAAGCGCG	43.870767403244805	Treated	318.0	0.5299999713897705	4.0		CCACTTGTCCACGGCGCTAA	0.1277934936350778	28280.0	Treated
CCACGGATTCTCTGGAGCTA	44.7303962609497	Treated	164.0	0.3700000047683716	11.0		CCACTTGTCCACTGTCTATC	0.06913874442494405	62107.0	Treated
CCACGGATTCTGACTCTCCG	20.321219006859536	Treated	492.0	0.800000011920929	13.0		CCACTTGTCCACTTGAGCAA	0.08861008416581452	25426.0	Treated
CCACGGATTCTGCACAAGTA	3.7270927602396475	Untreated	403.0	0.75	8.0		CCACTTGTCCAGCTCTCGAA	0.15272308492458578	26918.0	Treated
CCACGGATTCTGCGTGCGAA	20.68177982446795	Treated	296.0	0.6399999856948853	8.0		CCACTTGTCCAGGATCTGGA	0.10362547125961886	38726.0	Treated
CCACGGATTCTGTACCGTGC	31.308655666737234	Treated	650.0	0.8500000238418579	4.0		CCACTTGTCCATACACCGTG	0.10345009495674193	18956.0	Treated
CCACGGATTCTTAACGCAGA	22.216775153739484	Treated	547.0	0.8199999928474426	9.0		CCACTTGTCCATAGGACACA	0.021581972705152167	28357.0	Untreated
CCACGGATTCTTCATGGTCA	3.841384366656881	Untreated	596.0	0.8399999737739563	4.0		CCACTTGTCCATCATGGAGA	0.08208472068072512	21624.0	Treated
CCACGGATTCTTCTCCATCA	34.01434040465765	Treated	371.0	0.75	13.0		CCACTTGTCCATCTGGACTC	0.13742402118917452	29449.0	Treated
CCACGGATTCTTGCAGACAA	23.28278375223873	Treated	618.0	0.8299999833106995	3.0		CCACTTGTCCATGGATCGAA	0.0201081223628692	30336.0	Untreated
CCACGGATTCTTGTAGATCC	14.64715988296748	Treated	607.0	0.8100000023841858	4.0		CCACTTGTCCCAGATCACCA	0.14604490986400534	28457.0	Treated
CCACTTGTCCAACTAGCTGA	17.63627081667159	Treated	686.0	0.8500000238418579	5.0		CCACTTGTCCCCAACGGTGA	0.12976231654889558	20237.0	Treated
CCACTTGTCCAAGGCTGCTG	26.63950120429911	Treated	243.0	0.4399999976158142	8.0		CCACTTGTCCCCAGAGCGTA	0.0852076124567474	23120.0	Treated
CCACTTGTCCAATCGATCCA	19.99873290372763	Treated	616.0	0.8199999928474426	7.0		CCACTTGTCCCCGTATTCTG	0.11888848196301044	43688.0	Treated
CCACTTGTCCAATCTCGCAA	21.013249179563697	Treated	416.0	0.7300000190734863	5.0		CCACTTGTCCCCTAGGTTAA	0.09131675499388504	22077.0	Treated
CCACTTGTCCACCACGTTCA	26.55641714813892	Treated	330.0	0.6299999952316284	6.0		CCACTTGTCCCGAGTCATAA	0.12700625680087052	29408.0	Treated
CCACTTGTCCACCTTCCACC	15.46667028621691	Treated	419.0	0.7599999904632568	14.0		CCACTTGTCCCGCATCACCT	0.10738001032169275	29065.0	Treated
CCACTTGTCCACGGCGCTAA	19.856515434148953	Treated	128.0	0.2800000011920929	22.0		CCACTTGTCCCGGATCATTA	0.02125093470342765	41457.0	Untreated
CCACTTGTCCACTGTCTATC	8.929417542226632	Treated	326.0	0.6499999761581421	10.0		CCACTTGTCCCTAGAGGCAA	0.11288134109511096	22847.0	Treated
CCACTTGTCCACTTGAGCAA	22.90825235291136	Treated	190.0	0.4000000059604645	4.0		CCACTTGTCCCTCGAGATAA	0.09932229127414864	35561.0	Treated
CCACTTGTCCAGCTCTCGAA	20.599751075341377	Treated	251.0	0.47999998927116394	10.0		CCACTTGTCCCTCTATGCCG	0.11583638878521088	45547.0	Treated
CCACTTGTCCAGGATCTGGA	19.011850101515662	Treated	210.0	0.38999998569488525	13.0		CCACTTGTCCGAAGGCGTTC	0.09011943539630836	37761.0	Treated
CCACTTGTCCATACACCGTG	13.668750226398432	Treated	337.0	0.7099999785423279	6.0		CCACTTGTCCGACAATACCA	0.12456273215766887	27729.0	Treated
CCACTTGTCCATAGGACACA	3.169663833763981	Untreated	154.0	0.36000001430511475	8.0		CCACTTGTCCGACGTCCAGA	0.10904223534192223	41837.0	Treated
CCACTTGTCCATCATGGAGA	11.18843854358008	Treated	201.0	0.5400000214576721	9.0		CCACTTGTCCGAGTGAGTCA	0.021957123098201935	23136.0	Untreated
CCACTTGTCCATCTGGACTC	17.110627168626912	Treated	284.0	0.6600000262260437	8.0		CCACTTGTCCGATGGTAGCG	0.11240508321202344	25417.0	Treated
CCACTTGTCCATGGATCGAA	2.67209361099855	Untreated	177.0	0.49000000953674316	4.0		CCACTTGTCCGATTCTCGAA	0.11306030907247534	32549.0	Treated
CCACTTGTCCCAGATCACCA	18.655699539398938	Treated	248.0	0.6200000047683716	8.0		CCACTTGTCCGCAGAGTTAA	0.08969296231671105	32667.0	Treated
CCACTTGTCCCCAACGGTGA	19.56878933372731	Treated	164.0	0.46000000834465027	9.0		CCACTTGTCCGCTTAGTGAA	0.08128392414393888	29846.0	Treated
CCACTTGTCCCCAGAGCGTA	12.160302488540372	Treated	108.0	0.3400000035762787	7.0		CCACTTGTCCGCTTGCCTGA	0.11738898107264392	35557.0	Treated
CCACTTGTCCCCGTATTCTG	26.427372092299652	Treated	127.0	0.25999999046325684	11.0		CCACTTGTCCGGCTTCTATA	0.12547002782227468	59305.0	Treated
CCACTTGTCCCCTAGGTTAA	14.920449016704666	Treated	290.0	0.5799999833106995	6.0		CCACTTGTCCGGTCATCTCG	0.10167895810450338	50984.0	Treated
CCACTTGTCCCGAGTCATAA	24.395729169496967	Treated	148.0	0.3100000023841858	8.0		CCACTTGTCCGGTGAGATAA	0.12764380978041223	29692.0	Treated
CCACTTGTCCCGCATCACCT	19.327800433492826	Treated	436.0	0.7799999713897705	13.0		CCACTTGTCCGTGCCATGGA	0.09610651152383083	26814.0	Treated
CCACTTGTCCCGGATCATTA	2.851810493293499	Untreated	349.0	0.7699999809265137	23.0		CCACTTGTCCGTGGTTCTCC	0.09419847594468761	57347.0	Treated
CCACTTGTCCCTAGAGGCAA	24.096447475662924	Treated	371.0	0.7799999713897705	27.0		CCACTTGTCCGTGTAAGGAA	0.12243795113289845	25907.0	Treated
CCACTTGTCCCTCGAGATAA	13.540812683324456	Treated	368.0	0.5600000023841858	1.0		CCACTTGTCCGTTGGACAGG	0.11965365585486532	36380.0	Treated
CCACTTGTCCCTCTATGCCG	20.206461202250384	Treated	202.0	0.27000001072883606	3.0		CCACTTGTCCTACCACAGAA	0.02251742980968532	31842.0	Untreated
CCACTTGTCCGAAGGCGTTC	20.823920067221852	Treated	362.0	0.6100000143051147	13.0		CCACTTGTCCTACGTACCTA	0.1017639523043064	30443.0	Treated
CCACTTGTCCGACAATACCA	17.080586067052707	Treated	387.0	0.8100000023841858	6.0		CCACTTGTCCTACTCAACTC	0.12547843177821455	38668.0	Treated
CCACTTGTCCGACGTCCAGA	14.713472608504034	Treated	227.0	0.46000000834465027	15.0		CCACTTGTCCTATCACTGTC	0.11543328748280605	36350.0	Treated
CCACTTGTCCGAGTGAGTCA	3.2790639398856705	Untreated	129.0	0.25999999046325684	9.0		CCACTTGTCCTATCTCGAGA	0.115927193627843	31261.0	Treated
CCACTTGTCCGATGGTAGCG	20.638676569480108	Treated	397.0	0.699999988079071	8.0		CCACTTGTCCTATGCAAGGA	0.10129241894896289	40931.0	Treated
CCACTTGTCCGATTCTCGAA	20.476085496169407	Treated	608.0	0.8399999737739563	7.0		CCACTTGTCCTCCAAGCAGG	0.11065985920940667	25854.0	Treated
CCACTTGTCCGCAGAGTTAA	14.912908389950761	Treated	566.0	0.8399999737739563	8.0		CCACTTGTCCTCCACTTAGA	0.11247712717291858	34976.0	Treated
CCACTTGTCCGCTTAGTGAA	39.29214296851805	Treated	351.0	0.7699999809265137	33.0		CCACTTGTCCTCGGCATTAA	0.1166208447888028	20005.0	Treated
CCACTTGTCCGCTTGCCTGA	19.282137287020355	Treated	204.0	0.5099999904632568	9.0		CCACTTGTCCTCTACGATCC	0.06644327977775868	34917.0	Treated
CCACTTGTCCGGCTTCTATA	22.137336788115057	Treated	88.0	0.20999999344348907	9.0		CCACTTGTCCTGAAGGTGAA	0.08562166285278414	26220.0	Treated
CCACTTGTCCGGTCATCTCG	14.8435034424819	Treated	364.0	0.800000011920929	12.0		CCACTTGTCCTTGTGAGCAA	0.09125832337374082	23428.0	Treated
CCACTTGTCCGGTGAGATAA	28.734649080987275	Treated	101.0	0.2800000011920929	6.0		CCAGAATCTAAACGCTCCGA	0.14742072649782484	101831.0	Treated
CCACTTGTCCGTGCCATGGA	23.78707935206185	Treated	318.0	0.6399999856948853	17.0		CCAGAATCTAACCACCATAA	0.09601201644465003	192403.0	Treated
CCACTTGTCCGTGGTTCTCC	14.086876219310607	Treated	159.0	0.3799999952316284	5.0		CCAGAATCTAACCGTTACCG	0.1150766049440737	106390.0	Treated
CCACTTGTCCGTGTAAGGAA	24.107872652204016	Treated	550.0	0.8500000238418579	4.0		CCAGAATCTAACTGTAATGG	0.13892880470280863	137790.0	Treated
CCACTTGTCCGTTGGACAGG	19.293202869749738	Treated	236.0	0.46000000834465027	18.0		CCAGAATCTAAGAACAGTGA	0.15328567792295944	94288.0	Treated
CCACTTGTCCTACCACAGAA	3.0113483174091926	Untreated	300.0	0.5199999809265137	12.0		CCAGAATCTAAGAAGGCTCA	0.10351705728784723	170455.0	Treated
CCACTTGTCCTACGTACCTA	15.155554469207	Treated	109.0	0.25	9.0		CCAGAATCTAAGCTGGTGAA	0.13492887504547915	112689.0	Treated
CCACTTGTCCTACTCAACTC	18.3306779536873	Treated	230.0	0.4399999976158142	4.0		CCAGAATCTAAGTATGGCGG	0.14467796792089568	149069.0	Treated
CCACTTGTCCTATCACTGTC	23.345976463268308	Treated	320.0	0.6499999761581421	4.0		CCAGAATCTAAGTCCTCGTC	0.13973295024562934	155926.0	Treated
CCACTTGTCCTATCTCGAGA	20.93269260676068	Treated	267.0	0.5600000023841858	5.0		CCAGAATCTAAGTTATCGGA	0.019503804553803097	137204.0	Untreated
CCACTTGTCCTATGCAAGGA	30.76202221039519	Treated	164.0	0.33000001311302185	26.0		CCAGAATCTAATAGTGATGG	0.12765308822345187	173854.0	Treated
CCACTTGTCCTCCAAGCAGG	14.903575713921496	Treated	670.0	0.9300000071525574	3.0		CCAGAATCTAATATCTGTCC	0.15241983360848385	122963.0	Treated
CCACTTGTCCTCCACTTAGA	20.779611955995968	Treated	277.0	0.7599999904632568	4.0		CCAGAATCTAATCACTCACA	0.15095959558578628	135109.0	Treated
CCACTTGTCCTCGGCATTAA	20.69672352786109	Treated	771.0	0.8999999761581421	1.0		CCAGAATCTAATCGCCTATA	0.15681565907557476	137837.0	Treated
CCACTTGTCCTCTACGATCC	9.245688100399708	Treated	580.0	0.8100000023841858	6.0		CCAGAATCTAATGCGATGTA	0.12438406585795421	101066.0	Treated
CCACTTGTCCTGAAGGTGAA	13.056525480067691	Treated	413.0	0.75	9.0		CCAGAATCTAATTGCTCCAA	0.1675388988779846	99553.0	Treated
CCACTTGTCCTTGTGAGCAA	13.438673491988936	Treated	136.0	0.25999999046325684	9.0		CCAGAATCTACAACGGTCTA	0.0925536106848065	192872.0	Treated
CCAGAATCTAAACGCTCCGA	23.071742964293495	Treated	261.0	0.4699999988079071	5.0		CCAGAATCTACAGTGGAGCT	0.1022088519673594	108699.0	Treated
CCAGAATCTAACCACCATAA	33.67385002845192	Treated	674.0	0.9100000262260437	1.0		CCAGAATCTACATACCATCA	0.13348188073049186	132842.0	Treated
CCAGAATCTAACCGTTACCG	16.900062013893574	Treated	664.0	0.8999999761581421	4.0		CCAGAATCTACCAACCTATA	0.1522145156597558	106547.0	Treated
CCAGAATCTAACTGTAATGG	32.16896289769043	Treated	210.0	0.5099999904632568	11.0		CCAGAATCTACCATAAGTGG	0.141687552213868	65835.0	Treated
CCAGAATCTAAGAACAGTGA	20.322437371900477	Treated	419.0	0.7900000214576721	9.0		CCAGAATCTACCGCACCTTA	0.10642796040571917	163660.0	Treated
CCAGAATCTAAGAAGGCTCA	21.668039157578246	Treated	259.0	0.46000000834465027	15.0		CCAGAATCTACCGCTATAGA	0.12568506598828771	117142.0	Treated
CCAGAATCTAAGCTGGTGAA	25.986965129510025	Treated	256.0	0.7699999809265137	8.0		CCAGAATCTACCGTGGTGAA	0.020289043636490884	142885.0	Untreated
CCAGAATCTAAGTATGGCGG	21.167433624573174	Treated	437.0	0.8399999737739563	3.0		CCAGAATCTACGAACCACAA	0.11850706952855777	166277.0	Treated
CCAGAATCTAAGTCCTCGTC	28.100830256144278	Treated	289.0	0.699999988079071	5.0		CCAGAATCTACGGATTCCTG	0.1551622150429995	131862.0	Treated
CCAGAATCTAAGTTATCGGA	5.2382964777293815	Untreated	304.0	0.5899999737739563	16.0		CCAGAATCTACGTCCATGTA	0.16194586174558517	125826.0	Treated
CCAGAATCTAATAGTGATGG	22.796692637839218	Treated	657.0	0.8700000047683716	7.0		CCAGAATCTACGTTCAACCG	0.022926640697017456	67258.0	Untreated
CCAGAATCTAATATCTGTCC	27.866697326188127	Treated	154.0	0.28999999165534973	9.0		CCAGAATCTACTCTGACGAA	0.12035428312433902	105904.0	Treated
CCAGAATCTAATCACTCACA	33.0790745693912	Treated	309.0	0.6299999952316284	6.0		CCAGAATCTACTTCCTGCTC	0.13147351054988402	161234.0	Treated
CCAGAATCTAATCGCCTATA	30.102945044521455	Treated	212.0	0.49000000953674316	7.0		CCAGAATCTACTTCTCCTTA	0.10594248779844348	151620.0	Treated
CCAGAATCTAATGCGATGTA	27.37034986500969	Treated	558.0	0.8299999833106995	8.0		CCAGAATCTAGACCACCTGA	0.1812933849640429	112078.0	Treated
CCAGAATCTAATTGCTCCAA	24.368021774804372	Treated	471.0	0.800000011920929	7.0		CCAGAATCTAGACCGGATAA	0.1388639033702915	217904.0	Treated
CCAGAATCTACAACGGTCTA	17.257498473854405	Treated	467.0	0.7699999809265137	33.0		CCAGAATCTAGACGAGCGAA	0.18293917119420475	112644.0	Treated
CCAGAATCTACAGTGGAGCT	16.2047918423033	Treated	329.0	0.6499999761581421	7.0		CCAGAATCTAGCAATAGGTA	0.14664613971829465	148098.0	Treated
CCAGAATCTACATACCATCA	21.486916700987514	Treated	448.0	0.7900000214576721	8.0		CCAGAATCTAGCCGATGGTT	0.15232191928860345	129548.0	Treated
CCAGAATCTACCAACCTATA	26.75305506958341	Treated	545.0	0.8600000143051147	7.0		CCAGAATCTAGCGAACATCG	0.112601430499744	128906.0	Treated
CCAGAATCTACCATAAGTGG	24.3852705705526	Treated	175.0	0.5799999833106995	4.0		CCAGAATCTAGCGTCACCAA	0.11280711870922515	176886.0	Treated
CCAGAATCTACCGCACCTTA	18.683416083354608	Treated	214.0	0.6899999976158142	3.0		CCAGAATCTAGGACCTAGTC	0.13536253402623113	88902.0	Treated
CCAGAATCTACCGCTATAGA	41.37953659097641	Treated	624.0	0.8999999761581421	3.0		CCAGAATCTAGGAGTAACAA	0.09873428860566417	136366.0	Treated
CCAGAATCTACCGTGGTGAA	3.715200225841182	Untreated	553.0	0.8299999833106995	8.0		CCAGAATCTAGGAGTCATCG	0.10825001491634063	117321.0	Treated
CCAGAATCTACGAACCACAA	21.37594669160913	Treated	591.0	0.8899999856948853	4.0		CCAGAATCTAGGCATGTCTT	0.133520853801327	148606.0	Treated
CCAGAATCTACGGATTCCTG	21.38863147791942	Treated	288.0	0.5899999737739563	16.0		CCAGAATCTAGGCTTAAGAA	0.1741411499649449	126943.0	Treated
CCAGAATCTACGTCCATGTA	33.65320575587006	Treated	183.0	0.5699999928474426	5.0		CCAGAATCTAGGTGGTGGAA	0.14097119783052464	134226.0	Treated
CCAGAATCTACGTTCAACCG	4.998576305633354	Untreated	656.0	0.9399999976158142	2.0		CCAGAATCTAGTCACATCCG	0.1425979144428935	121790.0	Treated
CCAGAATCTACTCTGACGAA	15.839720215828628	Treated	341.0	0.7699999809265137	22.0		CCAGAATCTAGTCCTCCACA	0.14725006194516357	117039.0	Treated
CCAGAATCTACTTCCTGCTC	32.824785435541024	Treated	334.0	0.75	7.0		CCAGAATCTAGTCTCGCTAA	0.14360782848334813	128454.0	Treated
CCAGAATCTACTTCTCCTTA	16.018265801912083	Treated	840.0	0.9700000286102295	1.0		CCAGAATCTAGTGACTTACA	0.12686595119027552	106782.0	Treated
CCAGAATCTAGACCACCTGA	33.58419281863254	Treated	262.0	0.6600000262260437	8.0		CCAGAATCTAGTGTTCAGTT	0.17500565866908102	176720.0	Treated
CCAGAATCTAGACCGGATAA	37.49713522271994	Treated	692.0	0.9300000071525574	2.0		CCAGAATCTAGTTCTAACTC	0.1191986104940017	123785.0	Treated
CCAGAATCTAGACGAGCGAA	26.668155159482463	Treated	81.0	0.2199999988079071	7.0		CCAGAATCTAGTTGTCTGCG	0.1313275055905672	152489.0	Treated
CCAGAATCTAGCAATAGGTA	28.626057021773647	Treated	582.0	0.8799999952316284	7.0		CCAGAATCTATAACCTGTTC	0.12804677537074616	124681.0	Treated
CCAGAATCTAGCCGATGGTT	30.629695779173762	Treated	253.0	0.6399999856948853	2.0		CCAGAATCTATACAACCTCA	0.021804014791336503	151440.0	Untreated
CCAGAATCTAGCGAACATCG	19.16411499849395	Treated	291.0	0.6899999976158142	5.0		CCAGAATCTATAGCACCACA	0.11416224885285339	112235.0	Treated
CCAGAATCTAGCGTCACCAA	19.206452484000437	Treated	202.0	0.5099999904632568	10.0		CCAGAATCTATATGTGGTGA	0.0909030982201714	166870.0	Treated
CCAGAATCTAGGACCTAGTC	21.25999692793173	Treated	563.0	0.8700000047683716	5.0		CCAGAATCTATCGTGGCCAA	0.15020226353347574	110005.0	Treated
CCAGAATCTAGGAGTAACAA	14.269390538263016	Treated	478.0	0.8399999737739563	6.0		CCAGAATCTATCTAAGCGCG	0.15274049433334622	129265.0	Treated
CCAGAATCTAGGAGTCATCG	17.900566122707858	Treated	192.0	0.47999998927116394	4.0		CCAGAATCTATCTGTAACGC	0.1267411196262013	169503.0	Treated
CCAGAATCTAGGCATGTCTT	25.604746851935623	Treated	224.0	0.550000011920929	7.0		CCAGAATCTATGACAGCTGG	0.13724567404257465	118991.0	Treated
CCAGAATCTAGGCTTAAGAA	31.273135301385906	Treated	592.0	0.8899999856948853	2.0		CCAGAATCTATGGCGCAGTT	0.14090786355044854	166655.0	Treated
CCAGAATCTAGGTGGTGGAA	20.71365508081627	Treated	471.0	0.8600000143051147	3.0		CCAGAATCTATGTACCGTGC	0.12769280999724716	156203.0	Treated
CCAGAATCTAGTCACATCCG	23.66730825829054	Treated	428.0	0.7900000214576721	7.0		CCAGAATCTATGTCCTACTA	0.11378160698925878	140673.0	Treated
CCAGAATCTAGTCCTCCACA	31.324095580532635	Treated	611.0	0.8500000238418579	10.0		CCAGAATCTATGTGCGAGAG	0.1530491701686775	103274.0	Treated
CCAGAATCTAGTCTCGCTAA	27.177346232927434	Treated	550.0	0.8100000023841858	8.0		CCAGAATCTATTCTGTCTGA	0.1548200094349893	220456.0	Treated
CCAGAATCTAGTGACTTACA	23.264476213797327	Treated	635.0	0.8799999952316284	4.0		CCAGAATCTATTGGATTCCG	0.1289221872358152	163238.0	Treated
CCAGAATCTAGTGTTCAGTT	26.769771345253428	Treated	575.0	0.800000011920929	13.0		CCAGAATCTATTGTCACGTT	0.11386351832381146	157882.0	Treated
CCAGAATCTAGTTCTAACTC	15.297941938457193	Treated	566.0	0.8199999928474426	9.0		CCAGAATCTATTGTCCTGTA	0.1280868801732148	117311.0	Treated
CCAGAATCTAGTTGTCTGCG	24.579688335222528	Treated	574.0	0.8199999928474426	9.0		CCAGAGTGCAAACAGGATCG	0.18980883842092652	129367.0	Treated
CCAGAATCTATAACCTGTTC	18.939859488660364	Treated	303.0	0.6399999856948853	10.0		CCAGAGTGCAAAGGCTGCTG	0.11752458223631186	148888.0	Treated
CCAGAATCTATACAACCTCA	4.937930206189062	Untreated	609.0	0.8500000238418579	7.0		CCAGAGTGCAAATCGATCCA	0.12859630269476147	147026.0	Treated
CCAGAATCTATAGCACCACA	30.719323415206066	Treated	223.0	0.6399999856948853	4.0		CCAGAGTGCAAATCTCGCAA	0.11621017141521874	119826.0	Treated
CCAGAATCTATATGTGGTGA	18.270370426791334	Treated	375.0	0.7300000190734863	65.0		CCAGAGTGCAACAGACCACG	0.0255820465637251	49996.0	Treated
CCAGAATCTATCGTGGCCAA	18.427635109996245	Treated	375.0	0.7099999785423279	82.0		CCAGAGTGCAACATCGGCCT	0.0997928940542497	149199.0	Treated
CCAGAATCTATCTAAGCGCG	28.87835266881854	Treated	335.0	0.699999988079071	2.0		CCAGAGTGCAACCACGTTCA	0.1345452329337199	114861.0	Treated
CCAGAATCTATCTGTAACGC	22.1125055426466	Treated	371.0	0.7200000286102295	33.0		CCAGAGTGCAACCTTCCACC	0.13419962070660954	142370.0	Treated
CCAGAATCTATGACAGCTGG	20.07208112898405	Treated	304.0	0.5099999904632568	12.0		CCAGAGTGCAACGCCAACGA	0.10277931661632052	95671.0	Treated
CCAGAATCTATGGCGCAGTT	25.839389230779226	Treated	430.0	0.6399999856948853	5.0		CCAGAGTGCAACGCCTTCAA	0.14929523203323256	119401.0	Treated
CCAGAATCTATGTACCGTGC	34.1188071391666	Treated	168.0	0.28999999165534973	7.0		CCAGAGTGCAACGGCGCTAA	0.09253323710669129	141333.0	Treated
CCAGAATCTATGTCCTACTA	35.470216661217016	Treated	644.0	0.7799999713897705	1.0		CCAGAGTGCAACTGTCTATC	0.1441989865200543	150965.0	Treated
CCAGAATCTATGTGCGAGAG	24.10464164991313	Treated	520.0	0.7699999809265137	13.0		CCAGAGTGCAAGCTCTCGAA	0.12575594702703494	136749.0	Treated
CCAGAATCTATTCTGTCTGA	30.307968066418397	Treated	491.0	0.800000011920929	7.0		CCAGAGTGCAATAGGACACA	0.019586253954469324	128968.0	Untreated
CCAGAATCTATTGGATTCCG	26.073693591291818	Treated	386.0	0.7300000190734863	7.0		CCAGAGTGCAATCATGGAGA	0.15219484099230673	121535.0	Treated
CCAGAATCTATTGTCACGTT	15.632358467743217	Treated	189.0	0.3700000047683716	16.0		CCAGAGTGCAATGGATCGAA	0.018066801188560532	117453.0	Untreated
CCAGAATCTATTGTCCTGTA	21.732431441073174	Treated	370.0	0.6399999856948853	24.0		CCAGAGTGCACACCGAGCAA	0.02174356123772466	107940.0	Untreated
CCAGAGTGCAAACAGGATCG	43.79193497265514	Treated	454.0	0.75	7.0		CCAGAGTGCACAGATCACCA	0.12048966893239998	118284.0	Treated
CCAGAGTGCAAAGGCTGCTG	18.600286594330072	Treated	36.0	0.17000000178813934	4.0		CCAGAGTGCACCTGGATGTG	0.15895999087461146	140268.0	Treated
CCAGAGTGCAAATCGATCCA	30.156698654413358	Treated	233.0	0.5	9.0		CCAGAGTGCACGAGTCATAA	0.09467602402042356	193502.0	Treated
CCAGAGTGCAAATCTCGCAA	16.711072058073892	Treated	222.0	0.5199999809265137	4.0		CCAGAGTGCACGCTCATATA	0.17273912665526933	172555.0	Treated
CCAGAGTGCAACAGACCACG	4.6728640851855765	Treated	282.0	0.38999998569488525	7.0		CCAGAGTGCACGGATCATTA	0.020505659672019394	181901.0	Untreated
CCAGAGTGCAACATCGGCCT	12.705607863405676	Treated	438.0	0.6100000143051147	2.0		CCAGAGTGCACGTTAATGGA	0.15369440072443458	92762.0	Treated
CCAGAGTGCAACCACGTTCA	28.092678323110732	Treated	129.0	0.20999999344348907	10.0		CCAGAGTGCAGAAGGCGTTC	0.13337570947941546	155748.0	Treated
CCAGAGTGCAACCTTCCACC	28.305022812110444	Treated	272.0	0.3799999952316284	2.0		CCAGAGTGCAGAATAGCTTG	0.11129920227706827	133505.0	Treated
CCAGAGTGCAACGCCAACGA	13.340413609366836	Treated	248.0	0.3499999940395355	3.0		CCAGAGTGCAGACAATACCA	0.13646385793456886	117467.0	Treated
CCAGAGTGCAACGCCTTCAA	25.74221514350507	Treated	368.0	0.550000011920929	9.0		CCAGAGTGCAGACGTCCAGA	0.13473271353864033	137680.0	Treated
CCAGAGTGCAACGGCGCTAA	13.79795711239774	Treated	435.0	0.6700000166893005	3.0		CCAGAGTGCAGCTTAGTGAA	0.10912322589202812	188475.0	Treated
CCAGAGTGCAACTGTCTATC	32.60750556922955	Treated	410.0	0.6100000143051147	4.0		CCAGAGTGCAGCTTGCCTGA	0.10361072417948758	127786.0	Treated
CCAGAGTGCAAGCTCTCGAA	22.705525972828568	Treated	413.0	0.5899999737739563	3.0		CCAGAGTGCAGGCTTCTATA	0.12471723054629123	180801.0	Treated
CCAGAGTGCAATAGGACACA	4.030125621857851	Untreated	376.0	0.5899999737739563	100.0		CCAGAGTGCAGGTCATCTCG	0.14943951273245643	154330.0	Treated
CCAGAGTGCAATCATGGAGA	26.541334910131454	Treated	84.0	0.17000000178813934	2.0		CCAGAGTGCAGGTGAGATAA	0.12603652659061748	156653.0	Treated
CCAGAGTGCAATGGATCGAA	4.349556758300613	Untreated	334.0	0.5799999833106995	3.0		CCAGAGTGCAGTCTATTAGG	0.15516235239872336	138803.0	Treated
CCAGAGTGCACACCGAGCAA	3.8983145207505236	Untreated	330.0	0.5699999928474426	8.0		CCAGAGTGCAGTGCACATAA	0.1893448353497411	84391.0	Treated
CCAGAGTGCACAGATCACCA	21.816110278069484	Treated	512.0	0.75	6.0		CCAGAGTGCAGTGGTTCTCC	0.1743390430087507	128904.0	Treated
CCAGAGTGCACCTGGATGTG	24.69476003080866	Treated	454.0	0.7400000095367432	10.0		CCAGAGTGCATACTCAACTC	0.10349203456892961	153664.0	Treated
CCAGAGTGCACGAGTCATAA	13.495635515642551	Treated	464.0	0.7599999904632568	4.0		CCAGAGTGCATATCACTGTC	0.10686768063882916	149774.0	Treated
CCAGAGTGCACGCTCATATA	45.022924480832835	Treated	241.0	0.44999998807907104	10.0		CCAGAGTGCATATCTCGAGA	0.15308481793835355	120234.0	Treated
CCAGAGTGCACGGATCATTA	4.9106143914667015	Untreated	430.0	0.7200000286102295	7.0		CCAGAGTGCATATGCAAGGA	0.14330234249207915	173277.0	Treated
CCAGAGTGCACGTTAATGGA	22.94525298584458	Treated	649.0	0.8199999928474426	3.0		CCAGAGTGCATCGGCATTAA	0.12415325580484748	102156.0	Treated
CCAGAGTGCAGAAGGCGTTC	28.953309449842667	Treated	692.0	0.8399999737739563	2.0		CCAGAGTGCATCGTATGGTA	0.15915043670570012	98121.0	Treated
CCAGAGTGCAGAATAGCTTG	13.871267866771804	Treated	617.0	0.8100000023841858	3.0		CCAGAGTGCATCTACGATCC	0.1261816785834253	125034.0	Treated
CCAGAGTGCAGACAATACCA	19.721623371240096	Treated	525.0	0.7799999713897705	10.0		CCAGAGTGCATGCTATCTAG	0.11590915475153797	142396.0	Treated
CCAGAGTGCAGACGTCCAGA	20.6835071946059	Treated	158.0	0.33000001311302185	42.0		CCAGAGTGCATTGACGGCAA	0.1216315421941306	167547.0	Treated
CCAGAGTGCAGCTTAGTGAA	22.80537262628234	Treated	170.0	0.38999998569488525	20.0		CCAGAGTGCATTGTGAGCAA	0.1448145688419728	85827.0	Treated
CCAGAGTGCAGCTTGCCTGA	13.06043387663874	Treated	234.0	0.6499999761581421	3.0		CCAGCATACCAAGGCTGCTG	0.13704017663525608	101452.0	Treated
CCAGAGTGCAGGCTTCTATA	19.38247295486988	Treated	287.0	0.75	3.0		CCAGCATACCAATCGATCCA	0.13459234820550228	149429.0	Treated
CCAGAGTGCAGGTCATCTCG	28.37489987042473	Treated	289.0	0.5	7.0		CCAGCATACCAATCTCGCAA	0.09078823201239235	168491.0	Treated
CCAGAGTGCAGGTGAGATAA	23.685955507677072	Treated	100.0	0.18000000715255737	9.0		CCAGCATACCACAGACCACG	0.13840304182509505	55230.0	Treated
CCAGAGTGCAGTCTATTAGG	33.78781107657983	Treated	258.0	0.4099999964237213	6.0		CCAGCATACCACATCGGCCT	0.10969201856326467	130365.0	Treated
CCAGAGTGCAGTGCACATAA	24.2110702591048	Treated	504.0	0.7300000190734863	3.0		CCAGCATACCACCACGTTCA	0.13513954960289104	146937.0	Treated
CCAGAGTGCAGTGGTTCTCC	26.768131621192353	Treated	737.0	0.7900000214576721	1.0		CCAGCATACCACCTTCCACC	0.1254174422424176	146128.0	Treated
CCAGAGTGCATACTCAACTC	21.359070025879035	Treated	378.0	0.550000011920929	31.0		CCAGCATACCACGCCAACGA	0.13723350782772867	81569.0	Treated
CCAGAGTGCATATCACTGTC	24.08137175550033	Treated	245.0	0.4000000059604645	12.0		CCAGCATACCACGCCTTCAA	0.12003197224536998	117602.0	Treated
CCAGAGTGCATATCTCGAGA	23.42073351177542	Treated	329.0	0.5600000023841858	9.0		CCAGCATACCACTGTCTATC	0.11730623255915552	183119.0	Treated
CCAGAGTGCATATGCAAGGA	30.175095351835047	Treated	228.0	0.3799999952316284	9.0		CCAGCATACCATAGGACACA	0.022028716870469763	144584.0	Untreated
CCAGAGTGCATCGGCATTAA	13.654476838100354	Treated	324.0	0.550000011920929	10.0		CCAGCATACCATCATGGAGA	0.12054943291907835	81029.0	Treated
CCAGAGTGCATCGTATGGTA	18.11567912778835	Treated	199.0	0.33000001311302185	8.0		CCAGCATACCATGGATCGAA	0.015375747640114682	133587.0	Untreated
CCAGAGTGCATCTACGATCC	26.26119896480082	Treated	211.0	0.36000001430511475	9.0		CCAGCATACCCACCGAGCAA	0.022482413704456753	85578.0	Untreated
CCAGAGTGCATGCTATCTAG	19.34839496008952	Treated	365.0	0.6000000238418579	7.0		CCAGCATACCCAGATCACCA	0.1369100770579092	120948.0	Treated
CCAGAGTGCATTGACGGCAA	29.3470921572538	Treated	158.0	0.2800000011920929	11.0		CCAGCATACCCCGTATTCTG	0.13660447677420803	89082.0	Treated
CCAGAGTGCATTGTGAGCAA	27.40664137350152	Treated	327.0	0.5600000023841858	7.0		CCAGCATACCCCTGGATGTG	0.1259789299135748	110963.0	Treated
CCAGCATACCAAGGCTGCTG	19.284970515942458	Treated	459.0	0.7599999904632568	4.0		CCAGCATACCCGAGTCATAA	0.13224337220280166	156764.0	Treated
[truncated: 21,063 more rows]

## Sheet: Figure 2
Figure 2b,c,d,e
Gene_ID	Final_ML_kon	Final_ML_ksyn	Final_ML_koff	ML_no_error	Lookup_successful__if_false_then_ML_is_likely_to_produce_nonsense_output	Initial_lookup_kon	Initial_lookup_ksyn	Initial_lookup_koff	Bootstrap_lookup_kon_95%conf_high	Bootstrap_lookup_kon_95%conf_low	Bootstrap_lookup_kon_50%conf_high	Bootstrap_lookup_kon_50%conf_low	Bootstrap_lookup_kon_failure%	Small_controlled_bootstrap_confidence_interval_for_kon__under_50%_bootstrap_failure_and_under_2x_50%CI	Bootstrap_lookup_ksyn_95%conf_high	Bootstrap_lookup_ksyn_95%conf_low	Bootstrap_lookup_ksyn_50%conf_high	Bootstrap_lookup_ksyn_50%conf_low	Bootstrap_lookup_ksyn_failure%	Small_controlled_bootstrap_confidence_interval_for_ksyn__under_50%_bootstrap_failure_and_under_2x_50%CI	Bootstrap_lookup_koff_95%conf_high	Bootstrap_lookup_koff_95%conf_low	Bootstrap_lookup_koff_50%conf_high	Bootstrap_lookup_koff_50%conf_low	Bootstrap_lookup_koff_failure%	Small_controlled_bootstrap_confidence_interval_for_koff__under_50%_bootstrap_failure_and_under_2x_50%CI	Bootstrap_lookup_burstsize_95%conf_high	Bootstrap_lookup_burstsize_95%conf_low	Bootstrap_lookup_burstsize_50%conf_high	Bootstrap_lookup_burstsize_50%conf_low	Bootstrap_lookup_burstsize_failure%	Small_controlled_bootstrap_confidence_interval_for_burstsize__under_50%_bootstrap_failure_and_under_2x_50%CI	kd_degradationrate	Half_life	kd_95%conf_high	kd_95%conf_low	kd_50%conf_high	kd_50%conf_low	Fraction_new_RNA	Number_expressing_cells	Fraction_expressing_cells	Average_count_in_expressing_cells	Coefficient_of_variation_in_expressing_cells	Average_expression	ML_derived_burst_size	ML_derived_burst_frequency_per_hour	ML_derived_mean_occupancy	ML_derived_expression_rate_per_hour
ENSMUSG00000000001.5	3.80619	37.0806	89.348	TRUE	TRUE	3.36864	36.3907	89.5944	3.97635	2.79849	3.62935	3.16074	0	TRUE	47.552	6.53735	33.9107	10.3349	0	FALSE	174.861	6.55368	101.431	23.9387	0	FALSE	0.697083	0.382	0.503151	0.403353	0	TRUE	0.102978	6.73102	0.104609	0.101279	0.103285	0.102287	0.186131	7777	0.872252	3.24122	0.628951	2.82716	0.415013	3.65067	0.040859	1.51508
ENSMUSG00000000003.16	0.0299872	0.999985	500	TRUE	FALSE	3.00137			3.00137	0	3.00137	0	0	FALSE					100	FALSE					100	FALSE					100	FALSE	0.0270336	25.6402	0.0879916	0	0.0471128	0	0.0526316	1	0.000112158	1	0	0.000112158	0.00199997	0.0299854	5.99708e-05	5.99699e-05
ENSMUSG00000000028.16	0.245917	7.21957	14.9178	TRUE	TRUE	0.23869	7.42438	14.8155	0.274737	0.207373	0.23869	0.23869	0	FALSE	150.193	8.56742	81.8761	15.7766	16	FALSE	434.35	17.6348	317.018	35.777	0	FALSE	0.519807	0.441747	0.509757	0.457099	18	TRUE	0.0994749	6.96806	0.104924	0.0934425	0.101132	0.0970676	0.180409	1236	0.138627	1.53479	0.641328	0.212764	0.483956	0.241928	0.0162174	0.117083
ENSMUSG00000000031.17	0.00965469	9.26292	23.2497	TRUE	FALSE	0.014328		1.79375	0.03148	0.0081631	0.0164918	0.0124481	0	TRUE	136.667	1.15396	7.97954	1.15396	44	FALSE	45.4814	0.820998	5.53101	1.55823	2	FALSE	0.740948	0.210558	0.490539	0.286955	48	TRUE	0.0496862	13.9505	0.0670342	0.0329117	0.0534187	0.0421795	0.0945946	46	0.00515926	1.36957	0.490011	0.00706595	0.398411	0.00965068	0.000415089	0.00384494
ENSMUSG00000000037.18	0.100999	55.1214	327.778	TRUE	TRUE	0.102646	55.1214	327.778	0.457523	0.067312	0.118147	0.089178	0	TRUE	96.1117	2.40668	41.3942	4.53409	8	FALSE	377.32	13.0176	92.3438	22.5999	8	FALSE	0.249616	0.12036	0.186172	0.141008	6	TRUE	0.144441	4.79883	0.160295	0.129117	0.149362	0.137452	0.250899	242	0.0271422	1.15289	0.407232	0.0312921	0.168167	0.100968	0.000308037	0.0169794
ENSMUSG00000000049.12	0.0250226	5.9547	29.8818	TRUE	TRUE	0.0289466	1.15396	5.53101	0.625391	0.0196274	0.0441413	0.0289466	0	TRUE	73.5898	1.15396	6.43384	1.33162	30	FALSE	178.114	2.4578	50.2957	4.33163	0	FALSE	0.290095	0.0133465	0.20889	0.120346	36	TRUE	0.0429134	16.1522	0.0523502	0.0319569	0.0466304	0.0377393	0.0822467	69	0.0077389	1.18841	0.386414	0.00919695	0.199275	0.0250017	0.000836685	0.00498221
ENSMUSG00000000056.8	0.717875	15.1911	69.6865	TRUE	TRUE	0.735352	15.1918	69.6863	0.821417	0.63887	0.735352	0.63887	0	TRUE	88.1521	2.20959	17.5307	6.43384	0	FALSE	286.696	8.43751	60.5365	29.9479	2	FALSE	0.252748	0.188565	0.248061	0.214834	4	TRUE	0.231982	2.98793	0.24007	0.220754	0.235115	0.228179	0.371214	1908	0.213997	1.34906	0.512349	0.288694	0.217992	0.710555	0.0101965	0.154896
ENSMUSG00000000058.7	1.02606	16.9548	52.7823	TRUE	TRUE	0.974227	17.5307	52.588	1.12135	0.846404	1.12135	0.974227	0	TRUE	94.8076	9.20667	40.0136	20.2297	0	TRUE	318.094	34.4744	106.301	52.588	0	FALSE	0.339374	0.290617	0.334991	0.330323	0	TRUE	0.124272	5.57767	0.127558	0.120293	0.125859	0.12315	0.220064	3335	0.374047	1.6069	0.62331	0.601054	0.321221	1.0065	0.0190688	0.323308
ENSMUSG00000000078.8	2.46679	250.999	128.82	TRUE	TRUE	2.26545	97.7417	45.6832	2.26545	1.70998	2.26545	1.96821	0	TRUE	112.79	63.6077	97.7417	73.4007	0	TRUE	52.588	23.3684	45.6832	29.9479	0	TRUE	2.45693	2.13434	2.45693	2.13955	0	TRUE	0.62674	1.10596	0.63387	0.618615	0.629603	0.624784	0.714491	8622	0.967026	9.0087	0.712156	8.71164	1.94844	2.42044	0.0187893	4.71609
ENSMUSG00000000085.17	1.10251	31.4645	60.3766	TRUE	TRUE	1.12135	31.0857	60.5365	1.12135	0.974227	1.12135	1.12135	0	FALSE	63.6077	15.1918	31.0857	18.2055	8	TRUE	377.32	29.9479	80.2191	45.6832	0	TRUE	0.583948	0.508732	0.51633	0.511939	4	TRUE	0.29692	2.33446	0.304643	0.292078	0.29992	0.295606	0.447798	4597	0.51559	2.03676	0.742121	1.05013	0.521138	1.08274	0.0179331	0.564256
ENSMUSG00000000088.8	1.96866	41.3943	186.663	TRUE	TRUE	1.96821	41.3942	186.663	2.26545	1.63155	1.96821	1.73284	0	TRUE	94.8076	4.83159	46.174	20.6881	0	FALSE	422.944	17.9875	214.876	92.3438	2	FALSE	0.314221	0.193905	0.231763	0.220814	0	TRUE	0.0372217	18.6221	0.0379462	0.0365162	0.0376158	0.0369253	0.07174	4366	0.489681	1.65071	0.588081	0.808322	0.22176	1.94811	0.0104365	0.432012
ENSMUSG00000000093.7	0.0200394	1.19093	11.2261	TRUE	TRUE	0.0441413	47.7672	377.32	3.00137	0.0170522	0.143056	0.0300395	0	FALSE	130.155	1.53663	20.2297	2.72477	26	FALSE	387.3	11.1803	140.863	20.3743	32	FALSE	0.296132	0.0256514	0.189617	0.114572	22	TRUE	0.313449	2.21136	0.455793	0.240847	0.346574	0.285224	0.465753	31	0.0034769	1.09677	0.355384	0.00381337	0.106086	0.0200037	0.0017819	0.00212211
ENSMUSG00000000094.13	0.0573609	7.48493	23.0018	TRUE	TRUE	0.0441413	8.56742	22.5999	0.266297	0.0333181	0.0584804	0.0383497	0	TRUE	173.317	2.93492	75.4678	11.4085	24	FALSE	434.35	9.67398	92.3438	20.3743	32	FALSE	0.515145	0.22407	0.401673	0.334788	24	TRUE	0.250065	2.77187	0.278342	0.221952	0.257698	0.238184	0.393548	232	0.0260206	1.31466	0.603484	0.0342082	0.325407	0.0572182	0.00248755	0.0186192
ENSMUSG00000000103.13	0.2	1.19756	500	TRUE	FALSE	3.00137			3.00137	3.00137	3.00137	3.00137	0	FALSE					100	FALSE					100	FALSE					100	FALSE	0.293893	2.3585	0.635774	0.139519	0.375407	0.236198	0.444444	8	0.000897263	1	0	0.000897263	0.00239513	0.19992	0.00039984	0.000478835
ENSMUSG00000000120.7	0.000488709	41.3938	17.0558	TRUE	TRUE	0.00230204	41.3942	17.0548	3.00137	0.00207183	3.00137	0.00304984	26	FALSE	97.7417	12.5063	63.6077	41.3942	48	TRUE	122.368	2.01897	17.0548	8.43713	32	FALSE	19.248	2.10332	5.08815	2.42714	28	FALSE	0.120071	5.77283	0.216096	0.0285792	0.141727	0.0650021	0.213483	6	0.000672948	3.16667	1.52994	0.002131	2.42696	0.000488695	2.86527e-05	0.00118604
ENSMUSG00000000125.6	0.000654518	1.19021	2.68015	TRUE	FALSE	0.0189824		2.73623	3.00137	0	0.0289466	0.0108148	0	FALSE					88	FALSE	27.1665	0.908526	2.73623	1.1759	54	FALSE					98	FALSE	0.0667657	10.3818	0.110888	0	0.07421	0.0418378	0.125	3	0.000336474	1.33333	0.353553	0.000448632	0.444083	0.000654358	0.00024415	0.000290589
ENSMUSG00000000126.12	0.158629	73.4006	162.154	TRUE	TRUE	0.156526	73.4007	162.154	0.180165	0.122161	0.174255	0.141124	0	TRUE	130.155	11.4085	47.7672	16.3613	30	FALSE	434.35	26.409	327.778	34.4744	10	FALSE	0.516965	0.388456	0.505422	0.440133	30	TRUE	0.481052	1.4409	0.505795	0.448648	0.488874	0.472003	0.617912	806	0.0903993	1.44665	0.678792	0.130776	0.452659	0.158474	0.000977306	0.0717349
ENSMUSG00000000127.16	1.45505	36.6577	79.9324	TRUE	TRUE	1.48562	35.8715	80.2191	1.48562	1.2907	1.48562	1.2907	0	TRUE	108.465	15.1918	31.0857	17.5307	12	TRUE	434.35	34.4744	89.3126	45.6832	0	TRUE	0.523467	0.44067	0.508205	0.444993	16	TRUE	0.127151	5.45138	0.129084	0.124321	0.127841	0.126346	0.224542	5245	0.588268	2.07722	0.776447	1.22196	0.458608	1.42904	0.0178781	0.655369
ENSMUSG00000000131.16	1.75612	97.7422	500	TRUE	FALSE	1.70998	97.7417		1.96821	1.5361	1.70998	1.70998	0	FALSE	112.79	4.83159	97.7417	7.42438	0	FALSE	384.449	22.5999	222.996	29.9479	28	FALSE	0.217616	0.168529	0.215359	0.18754	36	TRUE	0.112505	6.16104	0.116766	0.108707	0.113823	0.11135	0.201492	3762	0.421938	1.51515	0.58183	0.6393	0.195484	1.74998	0.00349996	0.342093
ENSMUSG00000000134.18	2.14613	102.486	499.135	TRUE	FALSE	2.26545	97.7417		2.26545	1.96821	2.26545	1.96821	0	TRUE	109.404	8.03764	81.8761	41.3942	0	TRUE	434.35	26.0157	327.778	162.154	18	FALSE	0.246703	0.191307	0.223388	0.194532	12	TRUE	0.182194	3.80444	0.187344	0.178231	0.18283	0.180037	0.305378	4464	0.500673	1.64203	0.597153	0.822118	0.205327	2.13695	0.0042813	0.438772
ENSMUSG00000000142.16	0.0762246	97.7417	500	TRUE	FALSE	0.0774774	97.7417		0.54742	0.0584804	0.0991708	0.067312	0	TRUE	97.7417	1.19322	25.2796	3.14427	12	FALSE	369.889	6.06005	131.616	16.006	6	FALSE	0.259792	0.158605	0.224208	0.191005	30	TRUE	0.387506	1.78874	0.435571	0.340137	0.405613	0.373998	0.539301	208	0.0233288	1.1875	0.419786	0.027703	0.195483	0.0762129	0.000152426	0.0148984
ENSMUSG00000000148.18	1.14769	73.4009	500	TRUE	FALSE	1.12135	73.4007		1.44176	0.974227	1.2907	1.12135	0	TRUE	73.4007	2.72477	46.174	3.76801	0	FALSE	431.498	14.9274	174.409	24.3078	14	FALSE	0.188058	0.139417	0.162519	0.146087	30	TRUE	0.285392	2.42876	0.295872	0.274723	0.289131	0.28178	0.434918	2168	0.243158	1.29151	0.481893	0.314042	0.146802	1.14507	0.00229013	0.168098
ENSMUSG00000000149.11	1.96988	23.5547	139.38	TRUE	TRUE	1.88676	23.5485	139.381	9.57439	1.45885	1.96821	1.64094	0	TRUE	82.4412	1.02911	31.0857	2.36124	2	FALSE	434.35	3.30227	163.34	16.6053	4	FALSE	0.385383	0.14488	0.212747	0.167144	6	TRUE	0.104315	6.64473	0.106895	0.100827	0.105051	0.103039	0.188305	3677	0.412405	1.48708	0.537664	0.613279	0.168996	1.94243	0.0139362	0.328263
ENSMUSG00000000154.17	0.0321131	150.193	500	TRUE	FALSE	0.0383497	150.193		0.0584804	0.0153752	0.0333181	0.0251487	0	TRUE	168.692	3.62836	73.4007	9.88644	2	FALSE	330.255	14.8155	96.0272	19.6325	22	FALSE	0.391838	0.155879	0.331737	0.248516	34	TRUE	0.0491056	14.1154	0.058174	0.0384104	0.0506565	0.0450768	0.0935425	125	0.0140197	1.24	0.571614	0.0173845	0.300386	0.032111	6.4222e-05	0.00964569
ENSMUSG00000000159.17	0.000165472	2.34834	0.464696	TRUE	TRUE	0.00304984	2.36124	0.438996	3.00137	0	3.00137	0.00304984	2	FALSE	130.155	2.36124	4.18697	2.36124	32	TRUE	159.864	0.287786	0.438996	0.287786	42	TRUE	14.5489	0.853803	14.5489	3.22118	62	FALSE	0.405465	1.70951					0.555556	2	0.000224316	2.5	0.6	0.00056079	5.05349	0.000165413	0.000355959	0.000835912
ENSMUSG00000000167.15	0.221261	2.54538	19.7255	TRUE	TRUE	0.180165	3.14427	19.6325	0.297373	0.135989	0.207373	0.156526	0	TRUE	97.7417	2.36124	35.8715	5.20352	6	FALSE	372.366	14.8594	60.5365	19.6325	10	FALSE	0.222644	0.108594	0.172442	0.135234	20	TRUE	0.117213	5.91356	0.125237	0.104775	0.120306	0.112232	0.208976	404	0.0453118	1.14109	0.411227	0.0517048	0.12904	0.218806	0.0110925	0.0282347
ENSMUSG00000000168.11	1.66592	74.428	377.103	TRUE	TRUE	1.70998	73.4007	377.32	1.70998	1.2907	1.70998	1.48562	0	TRUE	97.7417	15.1918	63.6077	26.9383	0	FALSE	327.778	69.6863	231.115	122.368	22	TRUE	0.249157	0.190771	0.220679	0.192173	6	TRUE	0.0567719	12.2093	0.0579136	0.0550922	0.0572152	0.0559856	0.107335	3627	0.406797	1.50731	0.592264	0.613167	0.197368	1.65859	0.00439825	0.327353
ENSMUSG00000000171.6	2.98634	17.5751	69.6779	TRUE	TRUE	3.00137	17.5307	69.6863	3.45464	2.60758	3.00137	3.00137	0	FALSE	26.1296	8.17846	17.5307	13.165	0	TRUE	80.2191	42.3199	69.6863	52.588	0	TRUE	0.318058	0.226383	0.255579	0.250953	0	TRUE	0.0595297	11.6437	0.0603982	0.0583124	0.059919	0.059021	0.112245	5978	0.67048	2.00736	0.624674	1.3459	0.252233	2.8636	0.0410977	0.722296
ENSMUSG00000000182.10	0.012238	6.66646	15.1829	TRUE	TRUE	0.0124481	6.43384	12.8702	0.0280921	0.0081631	0.0164918	0.0108148	0	TRUE	112.037	4.29931	41.3942	8.56742	14	FALSE	434.35	11.1803	162.154	17.0548	8	FALSE	0.779448	0.284043	0.602402	0.386331	16	TRUE	0.212793	3.25737	0.272712	0.173057	0.230245	0.198937	0.346614	62	0.00695379	1.40323	0.682821	0.00975774	0.439077	0.0122281	0.000805387	0.00536908
ENSMUSG00000000183.7	0.0610227	0.982835	500	TRUE	FALSE	3.00137			3.00137	0	3.00137	3.00137	0	FALSE					100	FALSE					100	FALSE					100	FALSE	0.0384805	18.0129	0.0899828	0	0.0471128	0.0170995	0.0740741	2	0.000224316	1	0	0.000224316	0.00196567	0.0610152	0.00012203	0.000119936
ENSMUSG00000000184.13	2.20205	267.853	108.521	TRUE	TRUE	1.48562	55.1214	14.8155	1.96821	1.48562	1.96821	1.70998	0	TRUE	97.7417	55.1214	84.7013	63.6077	0	TRUE	33.4559	15.3193	29.9479	19.6325	0	TRUE	3.72053	2.82139	3.24784	2.82829	0	TRUE	0.0597807	11.5948	0.0604567	0.0591981	0.0601148	0.0595607	0.11269	8641	0.969157	10.2072	0.747208	9.89233	2.46822	2.15826	0.0198879	5.32706
ENSMUSG00000000194.14	2.49962	13.6884	69.5984	TRUE	TRUE	2.60758	13.165	69.6863	3.00137	2.26545	2.60758	2.26545	0	TRUE	20.2297	7.42438	15.1918	11.4085	0	TRUE	106.301	35.6468	80.2191	52.588	0	TRUE	0.217472	0.163494	0.216413	0.188457	0	TRUE	0.0795069	8.71807	0.0814201	0.0780631	0.0800378	0.0789297	0.147015	4749	0.532638	1.66014	0.598572	0.884253	0.196678	2.41296	0.0346698	0.474575
ENSMUSG00000000197.9	0.0200615	26.9383	162.154	TRUE	TRUE	0.0333181	13.165	80.2191	2.40796	0.0164918	0.135989	0.021849	0	FALSE	112.79	1.48606	26.9383	4.18697	6	FALSE	380.171	12.8702	174.409	17.0548	22	FALSE	0.311316	0.016927	0.238894	0.159183	32	TRUE	0.0720375	9.62203	0.0948909	0.051439	0.0795793	0.0685153	0.134177	48	0.00538358	1.10417	0.423163	0.00594437	0.166127	0.020059	0.000123703	0.00333235
ENSMUSG00000000204.17	0.0610227	0.982835	500	TRUE	FALSE	3.00137			3.00137	0	3.00137	3.00137	0	FALSE					100	FALSE					100	FALSE					100	FALSE	0.0667657	10.3818	0.140483	0	0.0809874	0.0358777	0.125	2	0.000224316	1	0	0.000224316	0.00196567	0.0610152	0.00012203	0.000119936
ENSMUSG00000000214.12	0.0610227	0.982835	500	TRUE	FALSE	3.00137			3.00137	0	3.00137	3.00137	0	FALSE					100	FALSE					100	FALSE					100	FALSE	0.0416908	16.6259	0.100971	0	0.0606988	0.0188702	0.08	2	0.000224316	1	0	0.000224316	0.00196567	0.0610152	0.00012203	0.000119936
ENSMUSG00000000215.12	0.00288034	84.7013	327.778	TRUE	TRUE	0.021849	31.0857	122.368	3.00137	0.00761042	3.00137	0.021849	0	FALSE	173.317	1.33162	27.215	4.83159	38	FALSE	434.35	2.8874	122.368	14.8155	44	FALSE	2.11394	0.207397	0.441747	0.244903	34	TRUE	0.120581	5.74839	0.223684	0.0578406	0.15835	0.0934436	0.214286	10	0.00112158	1.2	0.5	0.0013459	0.258411	0.00288031	8.7874e-06	0.000744304
ENSMUSG00000000216.9	0.2	0.449137	500.015	TRUE	FALSE	3.00137			3.00137	0.675309	3.00137	3.00137	0	FALSE					100	FALSE					100	FALSE					100	FALSE	0.0812595	8.53005	0.175518	0.0057705	0.111572	0.0526803	0.15	3	0.000336474	1	0	0.000336474	0.000898246	0.19992	0.000399828	0.000179577
ENSMUSG00000000223.14	0.0401623	2.72479	22.5999	TRUE	TRUE	0.0508075	2.04621	17.0548	0.594412	0.0333181	0.074936	0.0508075	0	TRUE	47.7672	1.33162	11.028	1.67584	16	FALSE	319.31	7.41242	83.2503	14.8155	12	FALSE	0.195755	0.038835	0.136771	0.0898803	34	TRUE	0.0815397	8.50074	0.112023	0.064044	0.0887503	0.0758022	0.150476	71	0.00796321	1.11268	0.321728	0.00886048	0.120567	0.0400911	0.00177395	0.00483365
ENSMUSG00000000244.18	0.0069369	23.4973	82.1406	TRUE	FALSE	0.021849		3.1498	0.0584804	0.0100826	0.0289466	0.0164918	0	TRUE	55.7971	1.15396	4.35986	1.15396	54	FALSE	19.0525	1.09624	5.97644	2.37697	0	FALSE	0.318606	0.0911015	0.241344	0.18235	54	FALSE	0.133314	5.19934	0.18565	0.0983311	0.156983	0.117261	0.234043	26	0.00291611	1.26923	0.412166	0.00370121	0.286061	0.00693632	8.44444e-05	0.00198421
ENSMUSG00000000247.12	0.0348527	3.32947	77.1084	TRUE	FALSE	0.156526	17.5307		3.00137	0.0508075	3.00137	0.0964202	0	FALSE	37.3903	1.33162	8.56742	4.83159	40	TRUE	324.087	13.9887	162.154	51.9063	52	FALSE	0.113556	0.0297962	0.0898803	0.033247	52	FALSE	0.108651	6.3796	0.159947	0.0734735	0.132434	0.102853	0.195312	24	0.00269179	1.04167	0.191833	0.00280395	0.043179	0.034837	0.000451792	0.00150423
ENSMUSG00000000248.17	0.172002	159.345	505.204	TRUE	FALSE	0.156526	173.317		0.180165	0.135989	0.156526	0.141124	0	TRUE	173.317	7.62441	173.317	16.946	4	FALSE	434.35	21.9067	214.876	38.3824	28	FALSE	0.390357	0.283991	0.381877	0.330121	18	TRUE	0.238276	2.90901	0.256174	0.223697	0.24466	0.233317	0.379079	673	0.0754823	1.34621	0.585653	0.101615	0.315408	0.171944	0.000340345	0.0542323
ENSMUSG00000000253.14	0.371256	2.06525	17.2292	TRUE	FALSE	0.672066		17.301	4.23046	0.284073	3.00181	0.377726	0	FALSE	39.4332	1.14205	5.63271	1.74817	62	FALSE	311.693	15.0128	108.045	26.1978	2	FALSE	0.160686	0.0984142	0.139128	0.11954	54	FALSE	0.0498902	13.8935	0.0533647	0.045755	0.0514435	0.0480528	0.0949638	619	0.0694258	1.1454	0.352513	0.07952	0.119869	0.363425	0.0210935	0.0435634
ENSMUSG00000000263.16	0.0375506	150.193	500	TRUE	FALSE	0.0441413	150.193		0.0653249	0.0251487	0.0383497	0.0333181	0	TRUE	171.004	3.74868	112.79	20.2297	10	FALSE	372.366	12.8702	106.301	26.0157	10	FALSE	0.407069	0.152599	0.331763	0.227439	32	TRUE	0.183675	3.77378	0.217951	0.15555	0.19478	0.173707	0.307432	146	0.0163751	1.24658	0.559901	0.0204127	0.300386	0.0375478	7.50956e-05	0.0112788
ENSMUSG00000000266.12	0.549201	130.155	500	TRUE	FALSE	0.555047	130.155		0.624853	0.482223	0.555047	0.482223	0	TRUE	130.155	7.94834	94.4816	20.2297	0	FALSE	330.255	22.4515	247.354	52.588	22	FALSE	0.29825	0.245268	0.290829	0.255901	24	TRUE	0.137947	5.02473	0.143856	0.130861	0.139506	0.13435	0.241107	1731	0.194145	1.37435	0.545077	0.266824	0.260309	0.548599	0.0010972	0.142805
ENSMUSG00000000275.17	1.03686	9.51422	26.1609	TRUE	TRUE	0.974227	9.88644	26.0157	1.12135	0.974227	1.12135	0.974227	0	TRUE	173.317	9.88644	173.317	13.165	2	FALSE	377.32	29.8496	90.7563	34.4744	20	FALSE	0.3905	0.330121	0.381412	0.334991	22	TRUE	0.264935	2.61629	0.272319	0.259008	0.267843	0.26134	0.411318	3580	0.401525	1.6648	0.673426	0.668461	0.363681	0.997335	0.0381231	0.362712
ENSMUSG00000000276.12	0.644833	6.19453	34.5215	TRUE	TRUE	0.63887	6.43384	34.4744	0.735352	0.498608	0.63887	0.555047	0	TRUE	97.7417	3.75405	70.9524	5.57545	0	FALSE	424.806	14.9834	92.3438	26.0157	12	FALSE	0.218536	0.165319	0.213267	0.185265	18	TRUE	0.236108	2.93572	0.245835	0.226284	0.2379	0.231237	0.376381	1479	0.165882	1.26707	0.479308	0.210184	0.17944	0.633009	0.0183366	0.113587
ENSMUSG00000000278.11	2.67773	155.907	441.316	TRUE	TRUE	2.26545	173.317	434.35	2.60758	2.26545	2.60758	2.26545	0	TRUE	173.317	13.165	150.193	15.1918	14	FALSE	434.35	34.4744	327.778	39.685	34	FALSE	0.44067	0.374659	0.398053	0.38281	34	TRUE	0.0308572	22.4631	0.0314495	0.0304421	0.0309566	0.0306301	0.0598486	6622	0.74271	2.37164	0.696608	1.76144	0.353279	2.66158	0.00603101	0.94028
ENSMUSG00000000282.13	0.831114	15.191	45.6835	TRUE	TRUE	0.846404	15.1918	45.6832	0.846404	0.735352	0.846404	0.846404	0	FALSE	168.114	7.42438	28.3717	8.56742	0	FALSE	212.76	22.5999	54.5752	29.9479	12	TRUE	0.379045	0.300403	0.334582	0.330525	14	TRUE	0.381045	1.81907	0.391304	0.364599	0.384187	0.377127	0.53331	2877	0.322678	1.561	0.613492	0.503701	0.332527	0.816264	0.0178678	0.27143
ENSMUSG00000000290.14	0.0362731	47.7672	500	TRUE	TRUE	0.0584804	20.2297	214.876	0.455619	0.0289466	0.089178	0.0441413	0	FALSE	112.79	1.15396	17.5307	2.36124	18	FALSE	331.493	9.71236	136.24	19.6325	24	FALSE	0.187834	0.0301254	0.138789	0.0898803	26	TRUE	0.096093	7.2133	0.124464	0.0705203	0.104101	0.0878891	0.174847	53	0.00594437	1.07547	0.30488	0.006393	0.0955343	0.0362704	7.25409e-05	0.00346507
ENSMUSG00000000295.14	1.42478	17.1785	86.5563	TRUE	TRUE	1.41289	16.8525	86.6157	11.2942	1.18143	1.48562	1.2907	0	TRUE	48.6972	1.05123	26.0398	3.51087	0	FALSE	160.508	2.79724	80.379	7.48909	2	FALSE	0.317334	0.17228	0.244158	0.191939	0	TRUE	0.0556135	12.4637	0.0573977	0.0536343	0.0565113	0.054616	0.105264	3174	0.355989	1.45778	0.535445	0.518955	0.198466	1.40171	0.0161942	0.278191
ENSMUSG00000000296.9	0.277778	5.74462	30.0925	TRUE	TRUE	0.23869	6.43384	29.9479	0.318396	0.207373	0.274737	0.23869	0	TRUE	112.79	3.72611	76.2258	10.6983	4	FALSE	377.32	11.1006	106.301	34.4744	20	FALSE	0.255292	0.139773	0.220814	0.186513	20	TRUE	0.0630244	10.9981	0.0663753	0.0592534	0.0645602	0.0613619	0.118428	708	0.0794078	1.22175	0.468724	0.0970166	0.190898	0.275238	0.00914638	0.0525424
ENSMUSG00000000301.17	0.432415	8.79765	86.3467	TRUE	TRUE	0.135989	26.9383	80.2191	0.770759	0.089178	0.180165	0.118147	0	TRUE	173.317	2.69507	87.9614	17.5307	20	FALSE	434.35	39.685	186.663	60.5365	18	FALSE	0.518304	0.0884364	0.34097	0.140236	36	FALSE	0.0458131	15.1299	0.0512851	0.0411355	0.0469714	0.0438456	0.0875538	644	0.0722297	1.1677	0.849633	0.0843428	0.101888	0.43026	0.00498293	0.0438381
ENSMUSG00000000303.13	0.026952	8.79228	101.1	TRUE	FALSE	0.0774774	35.8715		2.37977	0.0333181	0.118147	0.0606883	0	TRUE	41.3942	1.15396	14.1784	3.27411	22	FALSE	213.558	5.57596	106.301	15.3753	16	FALSE	0.141587	0.033028	0.0927799	0.0599918	30	TRUE	0.0937993	7.38968	0.123702	0.0748547	0.107037	0.0887889	0.171053	36	0.00403769	1.08333	0.255125	0.00437416	0.0869662	0.0269449	0.000266517	0.00234329
ENSMUSG00000000305.13	0.00162304	6.43365	12.8703	TRUE	TRUE	0.0124481	5.57545	11.1803	3.00137	0.00535313	0.0251487	0.00939588	0	FALSE	150.193	1.15396	105.387	1.33162	16	FALSE	430.61	0.287786	140.863	0.799999	16	FALSE	4.63842	0.228507	1.98367	0.381877	8	FALSE	0.0744228	9.31364	0.133651	0.0284921	0.0792857	0.048329	0.138298	9	0.00100942	1.44444	0.57564	0.00145805	0.499884	0.00162283	0.000126091	0.000811227
ENSMUSG00000000308.15	0.00745868	10.231	105.866	TRUE	TRUE	0.067312	5.57545	69.6863	3.00137	0.0170522	3.00137	0.0441413	0	FALSE	41.3942	1.15396	41.3942	2.5378	48	FALSE	434.35	3.00505	80.2191	6.36699	46	FALSE	0.181241	0.0666967	0.122344	0.0898803	48	TRUE	0.0646059	10.7289	0.103122	0.0357822	0.076039	0.053158	0.121212	11	0.00123374	1.09091	0.263523	0.0013459	0.0966414	0.00745815	7.04491e-05	0.000720767
ENSMUSG00000000317.12	0.00635061	11.4085	11.1803	TRUE	TRUE	0.00616155	11.4085	11.1803	0.018422	0.00465077	0.00728051	0.00535313	0	TRUE	130.155	1.52147	47.7672	8.56742	14	FALSE	214.876	0.670979	92.3438	8.43713	0	FALSE	2.59325	0.770183	1.20735	0.867781	12	TRUE	0.587652	1.17952	0.721181	0.510826	0.646949	0.569109	0.691275	54	0.00605653	1.90741	0.756846	0.0115523	1.02041	0.006347	0.000567694	0.00647656
ENSMUSG00000000318.17	0.2	2.99388	499.995	TRUE	FALSE	3.00137			3.00137	3.00137	3.00137	3.00137	0	FALSE					100	FALSE					100	FALSE					100	FALSE	0.171143	4.0501	0.248052	0.0996097	0.177086	0.141158	0.289855	20	0.00224316	1	0	0.00224316	0.00598782	0.19992	0.000399844	0.00119709
ENSMUSG00000000320.11	0.0331439	14.4319	93.5967	TRUE	TRUE	0.0251487	17.5307	80.2191	0.0996153	0.014328	0.0491409	0.021849	0	FALSE	144.583	1.77406	35.8715	4.18697	6	FALSE	283.806	12.9188	122.368	19.6325	16	FALSE	0.374056	0.0527172	0.270509	0.138622	14	TRUE	0.0651264	10.6431	0.0778679	0.0519243	0.0713147	0.0601836	0.122126	74	0.00829969	1.14865	0.489191	0.00953342	0.154193	0.0331322	0.000353989	0.00510874
ENSMUSG00000000326.14	3.13566	76.5771	196.802	TRUE	TRUE	3.0444	78.8792	195.972	3.32024	2.58514	3.00137	2.83444	0	TRUE	173.317	8.9974	121.936	13.9654	2	FALSE	434.35	14.6289	319.684	29.9119	8	FALSE	0.551017	0.382908	0.459604	0.398509	8	TRUE	0.0890291	7.78562	0.0905427	0.087958	0.0893048	0.088744	0.163106	7215	0.809219	2.77685	0.650045	2.24708	0.389107	3.08648	0.0156832	1.20097
ENSMUSG00000000339.15	1.63125	18.0743	80.1055	TRUE	TRUE	1.70998	17.5307	80.2191	1.70998	1.44612	1.70998	1.48562	0	TRUE	52.0328	2.35188	15.1918	9.88644	0	TRUE	123.67	12.6808	69.6863	40.0482	0	TRUE	0.281232	0.215885	0.247836	0.217472	0	TRUE	0.070097	9.88841	0.0727308	0.0683913	0.0705904	0.0694017	0.13081	3826	0.429116	1.56743	0.573449	0.672611	0.225631	1.59869	0.0199574	0.360715
ENSMUSG00000000340.11	1.13013	112.79	500	TRUE	FALSE	1.12135	112.79		1.12135	0.930661	1.12135	0.974227	0	TRUE	112.79	1.61979	46.7339	4.72912	0	FALSE	373.604	2.42734	230.856	18.4289	12	FALSE	0.394011	0.212908	0.282608	0.22503	20	TRUE	0.0924274	7.49937	0.0943179	0.0894803	0.0930043	0.0908442	0.168775	2899	0.325146	1.46809	0.550541	0.477344	0.22558	1.12758	0.00225517	0.25436
ENSMUSG00000000346.10	2.72652	11.1546	30.0361	TRUE	TRUE	2.60758	11.4085	29.9479	3.00137	2.60758	3.00137	2.60758	0	TRUE	173.317	11.4085	17.2866	13.165	0	TRUE	377.32	29.9479	45.6832	34.4744	18	TRUE	0.382787	0.300456	0.380946	0.331737	16	TRUE	0.0592615	11.6964	0.0602586	0.0584609	0.0594914	0.0588688	0.111769	6580	0.737999	2.32523	0.652485	1.71602	0.371373	2.49962	0.0832204	0.928292
ENSMUSG00000000355.14	1.68307	23.6963	69.5776	TRUE	TRUE	1.70998	23.3443	69.6863	1.70998	1.48562	1.70998	1.70998	0	FALSE	60.0436	11.4085	26.9383	17.5307	0	TRUE	162.154	15.8082	92.3438	47.4094	0	TRUE	0.388205	0.294184	0.33663	0.33336	0	TRUE	0.0488289	14.1954	0.0502304	0.0475801	0.0493721	0.0485721	0.0930407	4921	0.551929	1.88925	0.641168	1.04273	0.340573	1.64332	0.0236186	0.559672
ENSMUSG00000000359.4	0.253086	44.446	141.99	TRUE	TRUE	0.23869	47.7672	140.863	0.274737	0.207373	0.23869	0.23869	0	FALSE	173.317	8.56742	109.028	18.2055	0	FALSE	434.35	22.4515	231.115	42.6841	22	FALSE	0.385109	0.288673	0.343895	0.330121	24	TRUE	0.180477	3.84065	0.18927	0.16741	0.18475	0.176677	0.302989	965	0.108232	1.3658	0.584916	0.147824	0.313022	0.252635	0.00177925	0.0790805
ENSMUSG00000000365.10	0.0430575	112.79	500	TRUE	FALSE	0.0508075	112.79		0.109515	0.0333181	0.0491409	0.0383497	0	TRUE	97.7417	2.36124	41.3942	4.18697	10	FALSE	434.35	11.1803	103.026	17.0548	14	FALSE	0.326552	0.16519	0.262419	0.211971	20	TRUE	0.151525	4.57447	0.177081	0.13205	0.162613	0.147257	0.261438	133	0.014917	1.20301	0.453114	0.0179453	0.225579	0.0430538	8.61077e-05	0.00971206
ENSMUSG00000000374.9	1.11812	84.7012	500	TRUE	FALSE	1.12135	84.7013		1.27222	0.93075	1.12135	0.974227	0	TRUE	95.1336	1.53663	73.4007	13.165	2	FALSE	377.32	3.76362	162.154	22.5999	18	FALSE	0.241527	0.146482	0.193467	0.167577	16	TRUE	0.122644	5.65172	0.128077	0.117323	0.123843	0.120529	0.21752	2352	0.263795	1.34184	0.501992	0.35397	0.169402	1.11563	0.00223125	0.18899
ENSMUSG00000000378.16	2.57128	17.7235	69.6412	TRUE	TRUE	2.60758	17.5307	69.6863	3.00137	2.26545	2.60758	2.60758	0	FALSE	23.3443	5.05839	17.5307	11.4534	0	TRUE	106.301	21.7582	80.2191	52.588	0	TRUE	0.294902	0.21907	0.253415	0.250953	0	TRUE	0.11167	6.20712	0.114889	0.109374	0.112582	0.110696	0.200157	5519	0.619	1.89962	0.619628	1.17586	0.254497	2.47973	0.0356072	0.631083
ENSMUSG00000000381.11	0.00745868	10.231	105.866	TRUE	TRUE	0.067312	5.57545	69.6863	3.00137	0.0251487	3.00137	0.0584804	0	FALSE	41.3942	1.33162	33.6382	5.57545	56	FALSE	434.35	5.58589	92.3438	6.36699	58	FALSE	0.194938	0.0562758	0.122344	0.0695028	58	FALSE	0.209927	3.30185	0.450384	0.107281	0.268884	0.168896	0.342857	11	0.00123374	1.09091	0.263523	0.0013459	0.0966414	0.00745815	7.04491e-05	0.000720767
ENSMUSG00000000384.16	2.04191	30.1819	186.821	TRUE	TRUE	1.96821	31.0857	186.663	2.26545	1.70998	2.21003	1.96821	0	TRUE	84.7013	4.99896	55.1214	23.3443	0	FALSE	377.32	17.1836	214.876	122.368	14	TRUE	0.191622	0.143035	0.168167	0.145731	4	TRUE	0.117067	5.92095	0.120383	0.113867	0.118632	0.116443	0.208744	3688	0.413638	1.47587	0.54998	0.610476	0.161555	2.01984	0.0108116	0.326315
ENSMUSG00000000385.9	0.0610227	0.982835	500	TRUE	FALSE	3.00137			3.00137	0	3.00137	3.00137	0	FALSE					100	FALSE					100	FALSE					100	FALSE	0.168236	4.12009	0.475392	0	0.220178	0.0805967	0.285714	2	0.000224316	1	0	0.000224316	0.00196567	0.0610152	0.00012203	0.000119936
ENSMUSG00000000386.17	0.000757331	31.0853	9.71352	TRUE	FALSE		31.0857	9.71236	3.00137	0.00291898	0.0243238	0.00975062	32	FALSE	173.317	1.15396	73.4007	3.92916	24	FALSE	92.3438	1.19368	34.4744	9.71236	10	FALSE	6.9671	0.33234	4.33286	0.641539	24	FALSE	0.177775	3.89901	0.302019	0.0483942	0.230172	0.0811717	0.299213	10	0.00112158	3.8	1.8712	0.004262	3.20021	0.000757271	7.79606e-05	0.00242343
ENSMUSG00000000392.18	0.0974198	15.1917	186.663	TRUE	TRUE	0.102646	15.1918	186.663	0.883612	0.0525339	0.762428	0.089178	0	FALSE	60.6052	1.33162	15.1918	2.72477	42	FALSE	413.036	13.1455	135.874	29.9479	2	FALSE	0.144674	0.0607036	0.104226	0.0896613	58	FALSE	0.0896705	7.72994	0.103904	0.0757655	0.0969273	0.0831154	0.164179	122	0.0136833	1.08197	0.279791	0.0148048	0.0813857	0.097369	0.000521629	0.00792444
ENSMUSG00000000399.11	3.51007	73.403	500	TRUE	FALSE	3.45464	73.4007		3.97635	2.95732	3.45464	3.00137	0	TRUE	73.4007	3.14427	73.4007	6.43384	0	FALSE	434.35	16.9984	50.8618	39.685	24	TRUE	0.255542	0.14048	0.186627	0.152516	20	TRUE	0.0378087	18.333	0.0385282	0.0368406	0.0381899	0.0374628	0.0728291	5096	0.571557	1.6772	0.578175	0.958614	0.146806	3.4856	0.00697121	0.511708
ENSMUSG00000000402.3	0.0227461	4.83159	26.0157	TRUE	TRUE	0.0333181	3.62836	19.6325	0.0732031	0.0189824	0.0383497	0.0289466	0	TRUE	82.0646	1.15396	16.4393	1.77321	8	FALSE	307.075	3.77324	45.6832	10.0794	8	FALSE	0.318392	0.0824681	0.210169	0.137525	32	TRUE	0.188174	3.68355	0.240095	0.143044	0.201323	0.1657	0.313636	59	0.00661732	1.16949	0.390498	0.0077389	0.185718	0.0227262	0.000873557	0.00422067
ENSMUSG00000000409.15	0.0656574	3.80435	70.2563	TRUE	TRUE	0.0441413	6.43384	52.588	3.00137	0.021849	3.00137	0.0289466	0	FALSE	118.868	1.53663	49.7396	3.14427	46	FALSE	247.354	12.8702	77.5859	17.0548	40	FALSE	0.221137	0.103902	0.187083	0.123697	52	FALSE	0.132167	5.24447	0.171069	0.0902345	0.146867	0.121866	0.232283	56	0.00628084	1.05357	0.377095	0.00661732	0.0541495	0.0655961	0.000933669	0.003552
ENSMUSG00000000411.8	0.001	1000	0.001	TRUE	FALSE				0	0	0	0	0	FALSE					100	FALSE					100	FALSE					100	FALSE	0	-inf	0	0	0	0	0	0	0			0	1e+06	0.0005	0.5	500
ENSMUSG00000000416.17	0.0186788	25.3723	109.567	TRUE	FALSE	0.0289466		4.17392	0.0661518	0.0189824	0.0333181	0.0251487	0	TRUE	37.3903	1.15396	2.36124	1.33162	40	TRUE	69.6784	2.37697	9.39355	3.62588	0	FALSE	0.262419	0.121312	0.210167	0.158214	66	FALSE	0.217659	3.18456	0.285946	0.172536	0.249605	0.19238	0.352941	59	0.00661732	1.22034	0.371641	0.00807537	0.23157	0.0186756	0.00017045	0.00432472
ENSMUSG00000000420.16	2.20536	11.6651	39.6264	TRUE	TRUE	2.26545	11.4085	39.685	2.5306	1.96821	2.26545	2.26545	0	FALSE	130.155	8.56742	13.165	9.88644	0	TRUE	374.843	26.2123	45.6832	34.4744	14	TRUE	0.330908	0.286776	0.329116	0.286776	16	TRUE	0.0616088	11.2508	0.063079	0.0603497	0.0623287	0.0611372	0.115929	5370	0.602288	1.89348	0.638744	1.14042	0.294378	2.0891	0.0527198	0.614983
ENSMUSG00000000435.2	0.0299872	0.999985	500	TRUE	FALSE	3.00137			3.00137	0	3.00137	0.750343	0	FALSE					100	FALSE					100	FALSE					100	FALSE	inf	0					1	1	0.000112158	1	0	0.000112158	0.00199997	0.0299854	5.99708e-05	5.99699e-05
ENSMUSG00000000439.10	1.33677	2.64107	17.0664	TRUE	TRUE	1.2907	2.72477	17.0548	17.4109	1.12381	1.48562	1.2907	0	TRUE	63.6077	1.01677	31.4772	2.63389	4	FALSE	373.604	5.10762	106.301	17.0548	12	FALSE	0.198379	0.0197521	0.147091	0.125366	6	TRUE	0.153931	4.50299	0.160578	0.150184	0.155562	0.152285	0.264983	2393	0.268394	1.30631	0.473226	0.350606	0.154753	1.23967	0.0726384	0.191843
ENSMUSG00000000440.13	0.26362	49.8602	83.8393	TRUE	TRUE	0.207373	55.1214	80.2191	0.274737	0.186287	0.23869	0.207373	0	TRUE	173.317	35.8715	130.155	63.6077	40	FALSE	327.778	45.6832	284.741	69.6863	0	FALSE	0.724713	0.572405	0.689656	0.605719	38	TRUE	0.285898	2.42446	0.303815	0.271537	0.290722	0.280715	0.435489	1535	0.172162	1.69316	0.953225	0.291498	0.594711	0.262793	0.00313449	0.156286
ENSMUSG00000000441.18	2.46954	7.71635	39.6384	TRUE	TRUE	2.60758	7.42438	39.685	2.65053	2.26545	2.60758	2.26545	0	TRUE	84.7013	5.38635	8.56742	6.43384	0	TRUE	377.32	9.11067	45.6832	29.9479	18	TRUE	0.24292	0.168609	0.214834	0.186969	12	TRUE	0.11892	5.82868	0.121078	0.116366	0.119309	0.117954	0.211671	4599	0.515814	1.62709	0.579122	0.839278	0.194669	2.32471	0.058648	0.452548
ENSMUSG00000000486.14	0.339841	21.3472	106.733	TRUE	TRUE	0.316228	23.3443	106.301	0.363984	0.23869	0.316228	0.274737	0	TRUE	127.984	3.69818	34.6751	7.71014	8	FALSE	375.005	6.50413	122.368	29.9479	16	FALSE	0.286829	0.186579	0.250801	0.215885	20	TRUE	0.109655	6.32116	0.116211	0.104198	0.112151	0.108793	0.196927	903	0.101279	1.24917	0.490449	0.126514	0.200006	0.338762	0.00317394	0.0677546
ENSMUSG00000000489.8	0.04725	8.76639	46.2773	TRUE	FALSE	0.353105		56.0521	0.960562	0.0395448	0.562705	0.067312	0	FALSE					84	FALSE	206.43	11.1803	111.314	32.1154	2	FALSE	0.237096	0.0981049	0.194059	0.162916	80	FALSE	0.35347	1.96098	0.415539	0.29439	0.375907	0.333269	0.506849	125	0.0140197	1.184	0.375958	0.0165994	0.189432	0.0472018	0.00101998	0.00894153
ENSMUSG00000000530.17	0.464915	7.4233	26.016	TRUE	TRUE	0.482223	7.42438	26.0157	0.482223	0.401646	0.482223	0.418953	0	TRUE	150.193	2.48147	60.5303	6.43384	0	FALSE	434.35	7.18408	162.154	22.5999	8	FALSE	0.334999	0.258474	0.29602	0.28538	10	TRUE	0.0881342	7.86468	0.0927423	0.0834095	0.0897075	0.08685	0.161607	1554	0.174293	1.37709	0.534215	0.240018	0.285336	0.456752	0.0175566	0.130328
ENSMUSG00000000531.6	0.59089	7.19701	45.7188	TRUE	TRUE	0.555047	7.42438	45.6832	5.74955	0.491241	0.63887	0.555047	0	TRUE	75.0958	1.53121	31.4049	8.65541	30	FALSE	308.02	6.29037	95.8331	21.7034	4	FALSE	0.204475	0.018076	0.166533	0.143963	34	TRUE	0.341552	2.02941	0.358898	0.329821	0.349347	0.337535	0.494953	1236	0.138627	1.22977	0.431936	0.17048	0.157419	0.58335	0.0127595	0.0918304
ENSMUSG00000000532.12	0.545586	2.25382	12.3265	TRUE	FALSE	1.10792		12.4462	10.5947	0.491523	7.44724	0.555047	0	FALSE	64.1304	1.09632	27.5521	3.0394	60	FALSE	327.778	5.66911	121.354	20.9541	4	FALSE	0.241587	0.0677506	0.188921	0.162531	62	FALSE	0.419788	1.65118	0.451301	0.396084	0.427644	0.411721	0.568106	1240	0.139076	1.24113	0.431049	0.172611	0.182844	0.522461	0.0423852	0.0955287
ENSMUSG00000000538.19	1.03062	47.0147	80.7087	TRUE	TRUE	0.974227	47.7672	80.2191	1.12135	0.974227	0.974227	0.974227	0	FALSE	130.155	23.3443	81.8761	42.9875	8	TRUE	309.682	45.6832	156.832	69.6863	0	FALSE	0.604243	0.52235	0.599835	0.592561	6	TRUE	0.1553	4.46327	0.158291	0.151888	0.156415	0.153801	0.266994	4658	0.522432	2.11571	0.817212	1.10532	0.582523	1.01762	0.0126086	0.592788
ENSMUSG00000000544.15	0.0299872	0.999985	500	TRUE	FALSE	3.00137			3.00137	0	3.00137	0	0	FALSE					100	FALSE					100	FALSE					100	FALSE	0.037054	18.7064	0.152549	0	0.0805329	0	0.0714286	1	0.000112158	1	0	0.000112158	0.00199997	0.0299854	5.99708e-05	5.99699e-05
ENSMUSG00000000552.11	0.683654	2.99262	19.6575	TRUE	TRUE	0.63887	3.14427	19.6325	10.6635	0.555047	0.735352	0.63887	0	TRUE	84.7013	2.36124	17.5307	3.62836	0	FALSE	422.944	8.14508	60.5365	22.5999	2	FALSE	0.185656	0.128128	0.163713	0.140836	10	TRUE	0.14074	4.92503	0.147495	0.133552	0.143128	0.137533	0.245334	1342	0.150516	1.22429	0.437768	0.184275	0.152238	0.660677	0.0336093	0.10058
ENSMUSG00000000555.9	1.65405	186.193	122.023	TRUE	TRUE	1.48562	112.79	69.6863	1.48562	1.33456	1.48562	1.48562	0	FALSE	150.193	73.4007	130.155	91.2215	6	TRUE	118.753	35.6468	80.2191	52.588	0	TRUE	1.62973	1.60281	1.61953	1.61066	4	TRUE	0.0876688	7.90643	0.0890978	0.0864514	0.0879734	0.0870496	0.160826	7873	0.883019	5.26102	0.889982	4.64558	1.52589	1.63193	0.013374	2.49015
ENSMUSG00000000560.10	0.0214146	10.5739	107.693	TRUE	TRUE	0.067312	15.1918	186.663	0.25958	0.0344502	0.089178	0.0508075	0	TRUE	41.3942	1.33162	13.165	4.18697	28	FALSE	419.389	6.57401	162.154	14.8155	10	FALSE	0.19954	0.0248923	0.137106	0.0695028	42	TRUE	0.0680661	10.1834	0.0897724	0.0475089	0.0780268	0.0659899	0.127273	32	0.00358905	1.09375	0.266497	0.00392553	0.0981854	0.0214103	0.000198808	0.00210218
ENSMUSG00000000561.15	1.79157	9.65091	26.1061	TRUE	TRUE	1.70998	9.88644	26.0157	1.96821	1.70998	1.96821	1.70998	0	TRUE	173.317	8.56742	13.165	9.88644	0	TRUE	217.909	21.7926	39.685	29.9479	8	TRUE	0.382647	0.330263	0.380946	0.332547	4	TRUE	0.124845	5.55208	0.127333	0.122363	0.125769	0.123546	0.220957	5222	0.585689	1.95117	0.647715	1.14278	0.36968	1.67652	0.0642194	0.619776
ENSMUSG00000000562.6	0.2	0.898236	499.98	TRUE	FALSE	3.00137			3.00137	3.00137	3.00137	3.00137	0	FALSE					100	FALSE					100	FALSE					100	FALSE	0.217659	3.18456	0.643035	0.0629829	0.300774	0.129481	0.352941	6	0.000672948	1	0	0.000672948	0.00179654	0.19992	0.000399856	0.000359165
ENSMUSG00000000563.18	5.13587	30.3261	57.2542	TRUE	TRUE	4.89422	29.1853	57.7628	5.07327	3.66707	4.84986	4.32959	0	TRUE	33.539	10.5691	30.6686	21.0367	0	TRUE	64.1154	6.19548	54.6834	30.0799	0	TRUE	0.904999	0.496735	0.59053	0.519544	0	TRUE	0.0520117	13.3268	0.0524419	0.0514804	0.052222	0.0517626	0.0987957	8536	0.95738	4.85344	0.576217	4.64659	0.529674	4.71309	0.0823187	2.4964
ENSMUSG00000000567.6	0.383849	200	122.368	TRUE	FALSE	0.363984		122.368	0.406585	0.274737	0.363984	0.316228	0	TRUE	173.317	63.6077	130.155	84.7013	50	FALSE	122.368	45.6832	122.368	92.3438	0	TRUE	1.8748	1.61027	1.85636	1.62249	62	FALSE	0.509942	1.35927	0.522089	0.496973	0.515655	0.503575	0.639363	3363	0.377187	3.11716	1.22202	1.17575	1.63441	0.382649	0.00312703	0.625406
ENSMUSG00000000568.16	1.9001	134.866	498.969	TRUE	FALSE	1.96821	130.155		1.96821	1.70998	1.96821	1.70998	0	TRUE	130.155	6.65671	130.155	49.6058	0	FALSE	434.35	22.5257	340.163	207.373	20	TRUE	0.330121	0.255277	0.29602	0.258411	20	TRUE	0.0623639	11.1146	0.0640156	0.0611075	0.062825	0.0619095	0.117263	4789	0.537124	1.78451	0.628475	0.958502	0.270289	1.89289	0.00379361	0.511628
ENSMUSG00000000579.15	2.48762	76.6451	246.394	TRUE	TRUE	2.60758	73.4007	247.354	2.60758	2.26545	2.60758	2.26545	0	TRUE	97.7417	27.8714	64.2379	41.3942	0	TRUE	367.411	92.3438	247.354	122.368	2	FALSE	0.341511	0.293216	0.338277	0.29602	10	TRUE	0.0838532	8.2662	0.0851528	0.0820842	0.0842187	0.0829227	0.154398	6031	0.676424	2.12005	0.660484	1.43405	0.311068	2.46276	0.00999522	0.766084
ENSMUSG00000000581.9	3.90769	17.3039	64.944	TRUE	TRUE	3.35191	17.3048	64.9507	3.97635	2.65793	3.65061	3.07598	0	TRUE	36.1848	2.77312	25.2928	7.29029	0	FALSE	143.687	3.70021	84.908	11.4661	0	FALSE	0.806842	0.232518	0.321732	0.257066	0	TRUE	0.104631	6.6247	0.106477	0.102725	0.105298	0.104095	0.188817	6898	0.773665	2.36445	0.617437	1.8293	0.266443	3.68591	0.0567552	0.982085
ENSMUSG00000000594.8	0.441039	34.2633	501.368	TRUE	FALSE	0.316228	47.7672		0.62001	0.21442	0.418953	0.274737	0	TRUE	71.6869	1.3675	26.9383	3.0394	4	FALSE	434.35	22.5999	239.235	35.777	16	FALSE	0.16694	0.0400664	0.125061	0.0796183	18	TRUE	0.0282834	24.5072	0.0308253	0.0259828	0.0291517	0.0273089	0.0549967	461	0.0517048	1.09111	0.347236	0.0564154	0.0683395	0.440651	0.000878897	0.0301139
ENSMUSG00000000600.16	2.03739	26.4408	80.3832	TRUE	TRUE	1.96821	26.9383	80.2191	2.26545	1.96821	1.96821	1.96821	0	FALSE	61.6983	9.69831	40.0136	24.2428	0	TRUE	214.876	60.5365	136.24	80.2191	0	TRUE	0.340203	0.293145	0.337246	0.333563	0	TRUE	0.235289	2.94594	0.240797	0.230417	0.236739	0.234159	0.375358	5468	0.613279	1.98738	0.650835	1.21882	0.328934	1.98703	0.0247194	0.6536
ENSMUSG00000000605.10	2.28635	67.8398	336.597	TRUE	TRUE	2.30398	70.5865	336.076	2.60758	1.73315	2.26545	1.92033	0	TRUE	39.676	1.60704	9.88644	3.6881	0	FALSE	46.7678	3.72018	39.685	19.9135	2	TRUE	0.352131	0.188522	0.248516	0.215885	2	TRUE	0.0541745	12.7947	0.0552926	0.0525249	0.0546772	0.0538382	0.102686	4587	0.514468	1.66623	0.581213	0.857223	0.201546	2.27093	0.00674673	0.457697
ENSMUSG00000000627.16	0.00876289	2.17577	11.3073	TRUE	FALSE	0.0251487	112.79		3.00137	0.0108148	0.0491409	0.021849	0	FALSE	150.193	2.04621	79.051	5.20352	6	FALSE	387.3	1.27204	52.588	15.3753	32	FALSE	0.462694	0.118661	0.330121	0.143262	26	FALSE	0.0610237	11.3587	0.0948103	0.0421173	0.0743123	0.0584601	0.114894	23	0.00257963	1.17391	0.480055	0.00302826	0.192423	0.00875611	0.00077438	0.00168487
ENSMUSG00000000628.11	1.43222	154.401	244.914	TRUE	TRUE	1.48562	150.193	247.354	1.48562	1.2907	1.48562	1.2907	0	TRUE	173.317	31.0857	112.79	55.1214	16	FALSE	327.778	54.3764	214.876	95.8331	0	FALSE	0.692184	0.595678	0.685461	0.602402	12	TRUE	0.220715	3.14046	0.227493	0.215873	0.222833	0.219053	0.356884	5894	0.661059	2.54191	0.760527	1.68035	0.630429	1.42389	0.00581385	0.897664
ENSMUSG00000000631.21	1.14088	9.65271	39.7469	TRUE	TRUE	1.12135	9.88644	39.685	1.2907	0.974227	1.12135	1.12135	0	FALSE	22.0362	4.457	13.165	7.42438	0	TRUE	182.06	12.2608	58.4931	26.0157	10	FALSE	0.287302	0.216612	0.249731	0.246853	8	TRUE	0.127863	5.42101	0.131936	0.12416	0.129	0.126152	0.225646	3015	0.338156	1.47662	0.579297	0.499327	0.242855	1.10905	0.0279028	0.269337
ENSMUSG00000000632.14	0.0409559	3.01672	76.019	TRUE	TRUE	0.156526	4.83159	140.863	3.00137	0.0584804	3.00137	0.118147	0	FALSE	41.3942	1.27832	17.5307	4.83159	42	FALSE	230.798	14.8155	162.154	15.9351	54	FALSE	0.110503	0.0297962	0.0791388	0.0368919	54	FALSE	0.125072	5.54198	0.166209	0.0768929	0.14685	0.113935	0.221311	26	0.00291611	1.03846	0.185185	0.00302826	0.0396837	0.0409338	0.000538469	0.00162441
ENSMUSG00000000673.10	0.00238305	25.8057	147.175	TRUE	FALSE	0.0383497		6.36699	3.00137	0.0108148	3.00137	0.0236234	0	FALSE	9.02329	1.15396	6.43384	1.15396	78	FALSE	186.205	2.50126	6.36699	2.73623	46	FALSE	0.181241	0.0953016	0.133415	0.107061	72	FALSE	0.0316848	21.8763	0.0479781	0.0122005	0.0365881	0.0220551	0.0614035	6	0.000672948	1.16667	0.319438	0.000785105	0.175341	0.00238301	1.61917e-05	0.000417838
ENSMUSG00000000682.8	0.0299872	0.999985	500	TRUE	FALSE	3.00137			3.00137	0	3.00137	3.00137	0	FALSE					100	FALSE					100	FALSE					100	FALSE	0.0243951	28.4134	0.0331035	0	0.0270336	0	0.047619	1	0.000112158	1	0	0.000112158	0.00199997	0.0299854	5.99708e-05	5.99699e-05
ENSMUSG00000000686.12	0.0634281	2.76267	10.4592	TRUE	FALSE	0.114188		12.1324	0.553195	0.0508075	0.30984	0.0621367	0	FALSE					82	FALSE	133.86	5.19308	60.738	22.107	4	FALSE	0.36357	0.177303	0.289696	0.226332	64	FALSE	0.11607	5.9718	0.130954	0.103743	0.124838	0.110129	0.207165	213	0.0238896	1.24883	0.438288	0.029834	0.264137	0.0630458	0.00602778	0.0166527
ENSMUSG00000000690.6	0.973406	2.63975	13.8099	TRUE	TRUE	0.953869	2.64904	13.8085	12.8267	0.836932	6.47752	0.945047	0	FALSE	62.5826	1.00434	5.57545	1.34901	16	FALSE	307.733	3.79848	39.2419	10.1147	10	FALSE	0.278648	0.0094986	0.226341	0.169836	6	TRUE	0.263837	2.62718	0.273613	0.251016	0.267463	0.260425	0.410025	2135	0.239457	1.31803	0.476763	0.315612	0.19115	0.909312	0.0658451	0.173815
ENSMUSG00000000693.11	1.31056	200	500	TRUE	FALSE	1.2907			1.2907	1.12135	1.2907	1.2907	0	FALSE	173.317	53.6505	150.193	84.7013	34	TRUE	434.35	92.3438	295.5	162.154	28	TRUE	0.45632	0.387619	0.450455	0.395149	26	TRUE	0.0420219	16.4949	0.0428115	0.0410076	0.0422836	0.0416988	0.080609	4612	0.517272	1.8931	0.73833	0.979251	0.4	1.30713	0.00261426	0.522853
ENSMUSG00000000706.17	0.00302695	26.8693	246.152	TRUE	TRUE	0.0333181	1.15396	6.36699	3.00137	0.0108148	3.00137	0.0189824	0	FALSE					84	FALSE	434.35	1.12528	6.36699	2.73623	26	FALSE	0.181241	0.107061	0.181241	0.110882	80	FALSE	0.0556128	12.4638	0.105863	0.0150294	0.069987	0.0383009	0.105263	5	0.00056079	1.2	0.333333	0.000672948	0.109158	0.00302691	1.22969e-05	0.00033041
ENSMUSG00000000708.15	0.428786	29.4789	122.778	TRUE	TRUE	0.418953	31.0857	122.368	0.538662	0.363984	0.418953	0.363984	0	TRUE	130.155	4.33201	63.6077	9.88644	0	FALSE	380.171	8.38174	140.863	39.685	22	FALSE	0.326781	0.216492	0.286077	0.249123	14	TRUE	0.126452	5.48152	0.133126	0.119112	0.127948	0.124026	0.223457	1295	0.145245	1.31969	0.53172	0.191678	0.2401	0.427294	0.00348022	0.102593
ENSMUSG00000000711.4	1.77864	6.21467	34.5141	TRUE	TRUE	1.70998	6.43384	34.4744	1.96821	1.48562	1.96821	1.70998	0	TRUE	84.7013	3.98723	7.42438	5.57545	0	TRUE	52.588	22.5999	45.6832	29.9479	4	TRUE	0.214756	0.162123	0.187083	0.162916	6	TRUE	0.110396	6.27875	0.113527	0.106848	0.111585	0.109593	0.198116	3458	0.387842	1.45373	0.543298	0.563818	0.180062	1.69148	0.0490082	0.30457
ENSMUSG00000000724.11	0.2	2.09593	499.998	TRUE	FALSE	3.00137			3.00137	3.00137	3.00137	3.00137	0	FALSE					100	FALSE					100	FALSE					100	FALSE	0.0319744	21.6782	0.0475986	0.0146892	0.0377248	0.0249133	0.0619469	14	0.00157021	1	0	0.00157021	0.00419189	0.19992	0.000399842	0.000838042
ENSMUSG00000000730.14	0.313771	8.31501	34.536	TRUE	TRUE	0.316228	8.56742	34.4744	0.363984	0.259789	0.316228	0.274737	0	TRUE	130.155	1.82663	73.4007	6.43384	0	FALSE	242.802	14.8155	60.5365	22.4254	12	FALSE	0.285415	0.217419	0.25388	0.245502	20	TRUE	0.138953	4.98834	0.147767	0.132434	0.14196	0.135592	0.242633	958	0.107447	1.28914	0.49551	0.138515	0.240763	0.310946	0.00900352	0.0748644
ENSMUSG00000000731.16	0.001	1000	0.001	TRUE	FALSE				0	0	0	0	0	FALSE					100	FALSE					100	FALSE					100	FALSE	0	-inf	0	0	0	0	0	0	0			0	1e+06	0.0005	0.5	500
ENSMUSG00000000732.10	0.17396	12.661	284.859	TRUE	TRUE	0.156526	15.1918	284.741	3.06729	0.067312	0.946843	0.135989	0	FALSE	37.5284	1.15396	15.1918	2.36124	42	FALSE	391.703	14.8155	141.033	33.3428	12	FALSE	0.114942	0.00318411	0.07827	0.0519403	54	FALSE	0.276121	2.5103	0.323868	0.240814	0.29291	0.263245	0.424342	123	0.0137954	1.04878	0.238679	0.0144684	0.0444466	0.173854	0.000610317	0.00772723
ENSMUSG00000000738.19	1.52849	11.1467	106.326	TRUE	TRUE	1.48562	11.4085	106.301	8.42821	1.22673	1.70998	1.2907	0	TRUE	54.7537	1.04975	14.1784	1.65492	14	FALSE	247.354	11.1803	140.863	54.627	2	FALSE	0.166294	0.0117866	0.123544	0.0964634	6	TRUE	0.0468047	14.8094	0.0484453	0.0450116	0.0471733	0.0460132	0.0893616	2106	0.236205	1.24881	0.437838	0.294975	0.104835	1.50683	0.0141718	0.157969
ENSMUSG00000000739.15	0.0512716	2.64258	74.9977	TRUE	TRUE	0.180165	4.83159	162.154	3.00137	0.0604675	3.00137	0.156526	0	FALSE	22.275	4.18697	12.2868	5.20352	46	FALSE	240.606	11.7058	162.154	65.1114	62	FALSE	0.0953016	0.0258872	0.0672583	0.0300885	56	FALSE	0.103104	6.72283	0.147397	0.0716717	0.117685	0.0915582	0.186335	29	0.00325258	1.03448	0.176383	0.00336474	0.0352354	0.0512366	0.000683176	0.00180534
ENSMUSG00000000740.13	2.22024	163.182	38.573	TRUE	TRUE	1.96821	84.7013	17.0548	2.26545	1.70998	2.26545	1.96821	0	TRUE	97.7417	31.0857	84.7013	51.7274	0	TRUE	22.5999	3.62588	18.9881	12.8702	0	TRUE	8.32819	4.31434	5.70315	4.96643	0	TRUE	0.0383602	18.0694	0.0387466	0.0380973	0.0384899	0.0381985	0.0738513	8766	0.983176	16.6465	0.68095	16.3664	4.23046	2.0994	0.0544268	8.88144
ENSMUSG00000000743.10	2.49992	8.7769	39.6485	TRUE	TRUE	2.60758	8.56742	39.685	2.70802	2.04972	2.60758	2.26545	0	TRUE	109.404	3.48777	49.3331	7.42438	0	FALSE	434.35	11.9121	139.345	29.9479	12	FALSE	0.293236	0.18778	0.24791	0.214834	10	TRUE	0.0536518	12.9194	0.0549134	0.0527449	0.0542381	0.0534783	0.101747	4977	0.55821	1.72956	0.593262	0.965455	0.221368	2.35165	0.0593123	0.520578
ENSMUSG00000000751.14	1.05494	270.98	504.241	TRUE	TRUE	0.974227	17.5307	29.9479	1.12135	0.974227	1.12135	0.974227	0	TRUE	95.1336	17.5307	41.3942	20.2297	2	FALSE	328.908	26.0157	80.2191	34.4744	0	FALSE	0.592561	0.512501	0.586805	0.517276	2	TRUE	0.0594595	11.6575	0.0609584	0.058392	0.0597704	0.0589233	0.11212	4573	0.512898	2.06517	0.768567	1.05922	0.537401	1.05274	0.00208777	0.565744
ENSMUSG00000000753.16	2.89317	40.966	36.4611	TRUE	TRUE	2.64424	40.9502	36.4777	2.88738	2.46817	2.78988	2.60602	0	TRUE	57.8538	16.3294	45.5629	21.3586	0	FALSE	56.8043	11.4496	36.6899	15.5409	0	FALSE	1.47169	0.97818	1.31646	1.0745	0	TRUE	0.0320088	21.6549	0.0323221	0.0317051	0.032102	0.031897	0.0620115	8384	0.940332	5.93476	0.635711	5.58064	1.12355	2.68047	0.0735159	3.01165
ENSMUSG00000000759.15	1.58845	45.2247	328.133	TRUE	TRUE	1.48562	47.7672	327.778	1.91011	1.2907	1.70132	1.48562	0	TRUE	73.4007	2.35116	63.6077	4.34813	0	FALSE	434.35	15.7631	247.354	29.9479	28	FALSE	0.185237	0.12473	0.160156	0.142217	26	TRUE	0.109349	6.33883	0.113033	0.105832	0.110678	0.108259	0.196436	2711	0.30406	1.34194	0.499493	0.408031	0.137825	1.5808	0.00481755	0.217872
ENSMUSG00000000766.19	0.2	2.99388	499.995	TRUE	FALSE	3.00137			3.00137	3.00137	3.00137	3.00137	0	FALSE					100	FALSE					100	FALSE					100	FALSE	0.109127	6.35176	0.150307	0.0552789	0.12294	0.0874321	0.196078	20	0.00224316	1	0	0.00224316	0.00598782	0.19992	0.000399844	0.00119709
ENSMUSG00000000776.14	2.27538	12.0748	31.0671	TRUE	TRUE	2.20874	12.0973	31.0601	2.54853	1.90988	2.26545	2.07915	0	TRUE	56.6091	4.39423	13.3302	6.83724	0	TRUE	93.3561	6.77567	39.685	18.3209	0	FALSE	0.613964	0.341203	0.420457	0.376995	0	TRUE	0.326395	2.12365	0.334241	0.320432	0.330316	0.32419	0.479409	6107	0.684948	2.2245	0.642971	1.52367	0.388667	2.1201	0.0682426	0.824014
ENSMUSG00000000782.17	0.109894	13.0321	64.4933	TRUE	TRUE	0.0508075	23.3443	60.5365	0.174846	0.0260032	0.114272	0.0441413	0	FALSE	173.317	4.18697	112.79	13.165	18	FALSE	434.35	22.5999	292.499	45.6832	16	FALSE	0.539018	0.107917	0.393225	0.187088	38	FALSE	0.161102	4.30255	0.176285	0.142658	0.164147	0.15401	0.275449	305	0.0342082	1.20656	0.851572	0.0412741	0.202069	0.109708	0.00170107	0.0221685
ENSMUSG00000000787.13	3.74922	35.3561	31.731	TRUE	TRUE	3.76132	34.4175	32.5378	3.9331	3.33457	3.8165	3.54844	0	TRUE	99.4985	20.8769	36.2228	29.8364	0	TRUE	64.9573	13.9945	36.9099	25.7858	0	TRUE	1.37138	1.00998	1.1576	1.05457	0	TRUE	0.169928	4.07907	0.171855	0.168134	0.170716	0.169506	0.288127	8675	0.97297	7.10628	0.588408	6.9142	1.11424	3.35304	0.105671	3.7361
ENSMUSG00000000791.10	0.0508542	11.0183	40.3902	TRUE	TRUE	0.0383497	13.165	39.685	0.067312	0.0333181	0.0508075	0.0383497	0	TRUE	171.004	4.41166	97.7417	11.4085	10	FALSE	381.597	14.8155	180.536	29.9479	24	FALSE	0.446272	0.217846	0.394427	0.329317	20	TRUE	0.172196	4.02534	0.19514	0.137611	0.178081	0.160859	0.291349	181	0.0203006	1.26519	0.579422	0.0256842	0.272797	0.0507903	0.00125749	0.0138554
ENSMUSG00000000792.3	0.0110853	22.906	141.206	TRUE	TRUE	0.0441413	1.33162	9.71236	0.111629	0.0251487	0.0565621	0.0333181	0	TRUE	33.4051	1.15396	6.43384	1.33162	36	FALSE	422.944	3.24502	17.0548	4.80478	2	FALSE	0.240169	0.038188	0.158407	0.0876547	38	TRUE	0.168236	4.12009	0.237002	0.112761	0.1904	0.155077	0.285714	26	0.00291611	1.15385	0.312694	0.00336474	0.162218	0.0110844	7.84983e-05	0.00179809
ENSMUSG00000000794.10	0.0132964	15.6223	123.6	TRUE	TRUE	0.0508075	5.57545	52.588	0.118147	0.0225915	0.0651041	0.0383497	0	TRUE	41.3942	1.33162	8.56742	1.84146	24	FALSE	185.438	4.80478	106.301	6.36699	14	FALSE	0.187785	0.0334575	0.119104	0.0800078	34	TRUE	0.0604182	11.4725	0.0886916	0.042138	0.0697348	0.0497751	0.113821	25	0.00280395	1.12	0.290144	0.00314042	0.126395	0.013295	0.000107565	0.00168042
ENSMUSG00000000804.15	1.74109	17.3959	52.6378	TRUE	TRUE	1.70998	17.5307	52.588	1.96821	1.70998	1.70998	1.70998	0	FALSE	31.0857	11.4085	23.3443	15.1918	0	TRUE	106.301	39.685	69.6863	45.6832	0	TRUE	0.337721	0.330303	0.334174	0.332547	0	TRUE	0.28831	2.40417	0.294949	0.280443	0.290521	0.285342	0.438206	4947	0.554845	1.86638	0.652763	1.03555	0.330484	1.68534	0.0320177	0.556978
ENSMUSG00000000805.19	0.2	0.598898	500.053	TRUE	FALSE	3.00137			3.00137	0.675309	3.00137	3.00137	0	FALSE					100	FALSE					100	FALSE					100	FALSE	0.0400214	17.3194	0.104236	0.0022278	0.0586077	0.0257651	0.0769231	4	0.000448632	1	0	0.000448632	0.00119767	0.19992	0.000399798	0.000239438
ENSMUSG00000000811.15	0.464344	26.9378	214.877	TRUE	TRUE	0.482223	26.9383	214.876	5.68833	0.363984	0.555047	0.418953	0	TRUE	73.4007	2.30088	25.1413	4.18697	22	FALSE	247.354	10.0281	106.301	22.5999	10	FALSE	0.161359	0.0925344	0.142217	0.121008	24	TRUE	0.0865626	8.00747	0.0908956	0.0812847	0.0890406	0.083719	0.158968	828	0.0928668	1.16787	0.392144	0.108457	0.125364	0.463343	0.00215632	0.0580866
ENSMUSG00000000817.11	0.0443043	3.92868	19.6864	TRUE	TRUE	0.0383497	4.18697	19.6325	0.757293	0.0289466	0.0584804	0.0383497	0	TRUE	97.7417	2.0285	26.9383	3.14427	20	FALSE	310.843	9.93256	122.672	15.9961	6	FALSE	0.340655	0.137869	0.24791	0.186627	34	TRUE	0.772962	0.896741	0.97428	0.658941	0.837781	0.726511	0.786885	121	0.0135711	1.19008	0.422756	0.0161507	0.199564	0.0442048	0.00224546	0.00882168
ENSMUSG00000000823.17	0.782139	9.53352	52.6507	TRUE	TRUE	0.735352	9.88644	52.588	3.84179	0.637924	0.846404	0.735352	0	TRUE	84.7013	1.02873	37.2519	6.92911	6	FALSE	300.765	5.41412	122.368	39.685	6	FALSE	0.254389	0.0429781	0.192173	0.166738	6	TRUE	0.188043	3.6861	0.196481	0.180579	0.191585	0.185328	0.313457	1782	0.199865	1.29798	0.476888	0.259421	0.181071	0.77069	0.0146378	0.13955
ENSMUSG00000000826.17	2.7498	14.7351	34.6555	TRUE	TRUE	2.60758	15.1918	34.4744	3.00137	2.60758	3.00137	2.60758	0	TRUE	142.699	15.1918	17.5307	15.1918	2	TRUE	328.61	29.9479	45.6832	34.4744	6	TRUE	0.442826	0.38281	0.44067	0.383745	8	TRUE	0.13323	5.20262	0.135587	0.130177	0.133956	0.132227	0.233914	6940	0.778376	2.57723	0.661937	2.00606	0.425189	2.54765	0.0735137	1.08323
ENSMUSG00000000827.19	2.96222	7.52571	19.6081	TRUE	TRUE	3.00137	7.42438	19.6325	3.45464	2.67496	3.45464	3.00137	0	TRUE	41.1307	7.38297	26.9383	17.0575	0	TRUE	122.368	9.49786	92.3438	58.7793	0	TRUE	0.374795	0.291717	0.334991	0.293145	0	TRUE	0.0871211	7.95613	0.0882362	0.085951	0.0876697	0.0866228	0.159907	6777	0.760094	2.38631	0.636745	1.81382	0.383807	2.57345	0.131244	0.987707
ENSMUSG00000000838.18	0.845552	63.6079	106.301	TRUE	TRUE	0.846404	63.6077	106.301	0.846404	0.63887	0.846404	0.735352	0	TRUE	173.317	39.5994	122.141	53.2828	44	FALSE	327.778	80.2191	327.778	110.318	0	FALSE	0.69413	0.59546	0.607941	0.597644	30	TRUE	0.113402	6.11231	0.116413	0.109688	0.114164	0.11199	0.202923	4126	0.462764	2.02933	0.905551	0.939098	0.598375	0.838879	0.00789154	0.501964
ENSMUSG00000000861.16	0.032092	17.5307	106.301	TRUE	TRUE	0.0333181	17.5307	106.301	0.547476	0.0251487	0.0616224	0.0289466	0	FALSE	23.3443	1.15396	8.56742	1.77321	18	FALSE	163.301	4.80478	52.588	11.1803	0	FALSE	0.319195	0.0462951	0.218003	0.140836	34	TRUE	0.306552	2.26111	0.373065	0.225385	0.336347	0.273272	0.458333	76	0.008524	1.15789	0.372061	0.0098699	0.164915	0.0320823	0.000301806	0.00529087
ENSMUSG00000000869.13	0.00623668	11.8066	111.502	TRUE	TRUE	0.067312	1.33162	14.8155	3.00137	0.0251487	3.00137	0.0383497	0	FALSE	41.3942	1.15396	22.879	1.33162	54	FALSE	434.35	2.36136	61.1372	5.949	22	FALSE	0.181241	0.0602299	0.119104	0.0800078	64	FALSE	0.0460576	15.0496	0.0804983	0.0152569	0.0566661	0.0364529	0.088	10	0.00112158	1.1	0.272727	0.00123374	0.105887	0.00623633	5.59303e-05	0.000660347
ENSMUSG00000000876.12	1.14818	2.79393	23.0338	TRUE	TRUE	1.13306	2.78784	23.0345	24.9134	1.02227	8.7399	1.12135	0	FALSE	7.25103	1.02579	3.76801	1.08503	4	FALSE	165.68	8.65748	81.1532	26.0157	0	FALSE	0.145352	0.00504479	0.122943	0.0111197	10	FALSE	0.0742646	9.33348	0.0768295	0.0719337	0.0754928	0.0733827	0.138025	1771	0.198632	1.22812	0.421178	0.243943	0.121297	1.09367	0.047481	0.132658
ENSMUSG00000000881.13	1.26794	55.1211	214.877	TRUE	TRUE	1.2907	55.1214	214.876	1.2907	1.12135	1.2907	1.12135	0	TRUE	109.404	11.8037	47.7672	18.2055	0	FALSE	278.198	45.6832	140.863	69.6863	4	FALSE	0.294868	0.244217	0.289589	0.253415	2	TRUE	0.190438	3.63976	0.197224	0.186085	0.192839	0.189099	0.316737	3461	0.388179	1.56053	0.615263	0.605765	0.256525	1.26051	0.00586618	0.323351
ENSMUSG00000000884.18	0.38455	159.432	285.465	TRUE	TRUE	0.274737	73.4007	106.301	0.363984	0.274737	0.316228	0.274737	0	TRUE	173.317	63.6077	150.193	84.7013	66	FALSE	327.778	72.0562	284.741	168.282	0	TRUE	0.751671	0.559295	0.695571	0.687136	58	FALSE	0.176455	3.92818	0.183579	0.170255	0.179858	0.172795	0.29736	2103	0.235868	1.71374	1.1113	0.404217	0.558499	0.384033	0.00134529	0.214482
ENSMUSG00000000889.9	0.001	1000	0.001	TRUE	FALSE				0	0	0	0	0	FALSE					100	FALSE					100	FALSE					100	FALSE	0	-inf	0	0	0	0	0	0	0			0	1e+06	0.0005	0.5	500
ENSMUSG00000000901.18	0.711761	175.067	390.654	TRUE	FALSE	0.555047		377.32	0.63887	0.482223	0.555047	0.555047	0	FALSE	138.671	55.1214	112.79	73.4007	52	FALSE	377.32	82.9471	377.32	186.663	0	FALSE	0.64175	0.456498	0.598373	0.52235	52	FALSE	0.126243	5.49056	0.130494	0.120186	0.1276	0.124392	0.223134	3114	0.34926	1.72094	1.00842	0.601054	0.448138	0.710467	0.00181866	0.318387
ENSMUSG00000000902.14	3.04258	41.0977	162.225	TRUE	TRUE	3.00137	41.3942	162.154	3.45464	2.60758	3.00137	2.99987	0	TRUE	92.265	3.36496	55.1214	31.0857	0	TRUE	366.783	26.073	207.823	109.902	0	TRUE	0.293368	0.221759	0.257153	0.254034	0	TRUE	0.071496	9.69491	0.0726932	0.070452	0.0719324	0.0712794	0.133239	6107	0.684948	2.06583	0.626193	1.41498	0.253337	2.98657	0.01841	0.75661
ENSMUSG00000000903.4	0.001	1000	0.001	TRUE	FALSE				0	0	0	0	0	FALSE					100	FALSE					100	FALSE					100	FALSE	0	-inf	0	0	0	0	0	0	0			0	1e+06	0.0005	0.5	500
ENSMUSG00000000915.16	0.378258	1.00409	6.76751	TRUE	FALSE	0.380221		6.76801	4.17514	0.316912	1.7681	0.403469	0	FALSE	58.7281	1.25611	13.444	3.14427	52	FALSE	228.979	9.73077	72.2136	19.4079	4	FALSE	0.168753	0.113997	0.139403	0.123394	54	FALSE	0.103189	6.71724	0.109568	0.0973763	0.104825	0.101149	0.186475	713	0.0799686	1.1641	0.372131	0.0930911	0.148369	0.358235	0.0529345	0.0531511
ENSMUSG00000000916.16	1.18068	15.0765	133.338	TRUE	TRUE	13.8155	1.08784	135.698	23.5248	0.931067	16.9503	1.41217	0	FALSE	6.50082	1.03013	1.20494	1.08787	10	TRUE	248.014	8.90298	206.483	97.9442	0	FALSE	0.144262	0.00439763	0.0613201	0.00602717	6	FALSE	0.135479	5.11626	0.140643	0.129649	0.137231	0.132734	0.237352	1787	0.200426	1.23391	0.41484	0.247308	0.11307	1.17031	0.00877705	0.132327
ENSMUSG00000000934.10	0.785061	3.01259	22.6171	TRUE	TRUE	0.735352	3.14427	22.5999	9.22833	0.659949	0.846404	0.735352	0	TRUE	15.1918	1.05586	5.57545	2.72477	10	FALSE	158.403	6.42075	86.1147	26.0157	0	FALSE	0.162599	0.0980359	0.140407	0.1216	24	TRUE	0.0616209	11.2486	0.0643557	0.0583867	0.0632324	0.0608871	0.11595	1369	0.153544	1.20964	0.417302	0.185734	0.1332	0.758725	0.0335465	0.101062
ENSMUSG00000000938.12	1.30582	13.1033	29.9859	TRUE	TRUE	1.2907	13.165	29.9479	1.44176	1.2907	1.2907	1.2907	0	FALSE	26.7586	11.4085	17.5307	13.165	14	TRUE	45.6832	26.0157	39.685	29.9479	24	TRUE	0.444993	0.385623	0.44067	0.438525	18	TRUE	0.230147	3.01176	0.235386	0.224621	0.232404	0.227375	0.368902	4666	0.523329	1.93013	0.682593	1.01009	0.436983	1.25133	0.0417305	0.546809
ENSMUSG00000000942.11	0.0962208	2.39202	14.8746	TRUE	TRUE	0.0774774	2.72477	14.8155	0.72724	0.0604675	0.131529	0.0774774	0	TRUE	111.285	1.83201	47.7672	3.62836	10	FALSE	333.106	12.7857	152.868	24.3078	22	FALSE	0.249244	0.106179	0.212747	0.160156	34	TRUE	0.194702	3.56005	0.220698	0.171403	0.203024	0.185452	0.322539	215	0.024114	1.15814	0.410622	0.0279273	0.160813	0.0956023	0.00642723	0.0153741
ENSMUSG00000000948.17	0.096012	6.66215	51.3521	TRUE	FALSE	0.431534		64.1389	0.861078	0.0922082	0.666409	0.231958	0	FALSE	37.4339	2.04621	4.88121	2.36124	78	FALSE	159.572	6.60429	106.861	35.187	0	FALSE					90	FALSE	0.123985	5.59059	0.15088	0.11213	0.132788	0.119743	0.219616	182	0.0204127	1.13187	0.326364	0.0231045	0.129735	0.0958328	0.00186619	0.0124328
ENSMUSG00000000957.12	2.2776	265.323	304.714	TRUE	TRUE	1.96821	26.9383	26.0157	2.26545	1.96821	2.26545	1.96821	0	TRUE	40.2897	26.9383	31.0857	26.9383	2	TRUE	154.943	26.0157	34.4744	26.0157	0	TRUE	1.03799	0.901703	1.03546	0.903906	0	TRUE	0.045711	15.1637	0.0462909	0.0451532	0.046055	0.0454883	0.0873675	7887	0.88459	4.12983	0.743566	3.65321	0.870727	2.2607	0.00741907	1.96845
ENSMUSG00000000958.11	0.377285	4.21636	39.7589	TRUE	TRUE	0.316228	4.83159	39.685	3.78133	0.23869	0.363984	0.316228	0	TRUE	73.4007	2.06196	35.8715	3.62836	14	FALSE	321.746	13.9104	162.154	39.685	12	FALSE	0.161237	0.0785894	0.125137	0.106022	28	TRUE	0.0584391	11.861	0.0628641	0.0528494	0.0602496	0.0562527	0.110307	578	0.0648273	1.13322	0.368407	0.0734634	0.106048	0.373739	0.00940011	0.0396342
ENSMUSG00000000959.8	1.98241	84.7018	500	TRUE	FALSE	1.96821	84.7013		2.19857	1.70998	1.96821	1.70998	0	TRUE	94.8076	4.83159	84.7013	5.57545	0	FALSE	434.35	18.1445	231.115	22.5999	30	FALSE	0.215359	0.162484	0.213398	0.16899	36	TRUE	0.105053	6.59808	0.107552	0.101577	0.105429	0.1033	0.189502	3735	0.41891	1.49719	0.558524	0.627187	0.169404	1.97458	0.00394916	0.334501
ENSMUSG00000000976.14	1.08561	25.2172	143.17	TRUE	TRUE	1.01452	24.6288	143.271	13.8224	0.872503	2.25325	0.974227	0	FALSE	97.7417	1.00999	17.7943	1.16906	12	FALSE	284.741	4.38266	84.7075	11.9023	4	FALSE	0.278315	0.0100396	0.212488	0.151423	30	TRUE	0.127361	5.44237	0.132347	0.122829	0.13005	0.125154	0.224868	2344	0.262898	1.3494	0.492398	0.354755	0.176134	1.07744	0.00752557	0.189774
ENSMUSG00000000982.6	0.000135405	9.87322	1.42298	TRUE	TRUE	0.0124481	9.88644	1.35364	3.00137	0	3.00137	0.0124481	6	FALSE	84.7013	8.56742	11.4085	9.88644	38	TRUE	79.4446	0.438996	26.0157	1.35364	58	FALSE	21.3253	2.75276	19.5159	3.25577	68	FALSE	0.935901	0.74062					0.846154	2	0.000224316	5.5	0.818182	0.00123374	6.93839	0.000135392	9.51463e-05	0.000939401
ENSMUSG00000000983.14	0.0299872	0.999985	500	TRUE	FALSE	3.00137			3.00137	0	3.00137	0	0	FALSE					100	FALSE					100	FALSE					100	FALSE	0.0103096	67.2329	0.0646146	0	0.0201165	0	0.0204082	1	0.000112158	1	0	0.000112158	0.00199997	0.0299854	5.99708e-05	5.99699e-05
ENSMUSG00000001014.7	0.0182312	2.72478	12.8702	TRUE	TRUE	0.0289466	2.36124	11.1803	0.0751902	0.0164918	0.0333181	0.022674	0	TRUE	111.661	1.15396	13.6717	1.77321	12	FALSE	358.254	4.237	52.588	11.1803	10	FALSE	0.292208	0.078395	0.24386	0.138368	28	TRUE	0.102329	6.77369	0.131619	0.0791671	0.113537	0.0955276	0.185075	52	0.00583221	1.19231	0.404192	0.00695379	0.211712	0.0182054	0.00141454	0.0038543
ENSMUSG00000001016.13	2.22399	48.558	247.213	TRUE	TRUE	2.26545	47.7672	247.354	2.60758	1.96821	2.26545	2.26545	0	FALSE	97.7417	8.32134	73.4007	31.0857	0	FALSE	377.32	62.9968	284.741	140.863	8	FALSE	0.246583	0.172174	0.219605	0.192173	2	TRUE	0.0648095	10.6951	0.0665371	0.0634466	0.0653667	0.0640999	0.12157	4442	0.498205	1.62674	0.589948	0.810453	0.196421	2.20416	0.00891602	0.432944
ENSMUSG00000001017.16	3.26083	50.0535	186.088	TRUE	TRUE	3.45464	47.7672	186.663	3.45464	2.75253	3.1903	3.00137	0	TRUE	58.1691	8.51797	41.3942	26.9383	0	TRUE	208.528	11.3266	140.863	80.2191	0	TRUE	0.329136	0.253554	0.29243	0.255277	0	TRUE	0.123815	5.59827	0.125846	0.122135	0.124881	0.123196	0.219351	6482	0.727008	2.21814	0.63242	1.61261	0.268978	3.20467	0.0172213	0.861986
ENSMUSG00000001018.16	1.87466	11.7624	60.4768	TRUE	TRUE	1.96821	11.4085	60.5365	2.26545	1.58222	1.96821	1.70998	0	TRUE	36.1634	5.28146	11.4085	7.42438	0	TRUE	89.6157	29.9479	52.588	34.4744	0	TRUE	0.217884	0.186627	0.215359	0.18754	0	TRUE	0.060748	11.4102	0.0622907	0.0592627	0.0613897	0.0603161	0.114405	3846	0.431359	1.526	0.566371	0.658255	0.194494	1.8183	0.030066	0.353648
ENSMUSG00000001020.9	2.65612	147.942	59.0627	TRUE	TRUE	2.26545	150.193	52.588	2.60758	1.96821	2.26545	1.96821	0	TRUE	173.317	112.79	173.317	130.155	18	TRUE	80.2191	13.437	67.3988	52.588	0	TRUE	3.28771	2.4871	3.25186	2.85603	6	TRUE	0.033515	20.6817	0.0339216	0.0332278	0.0336821	0.0333503	0.0648328	8790	0.985868	12.0206	0.681784	11.8507	2.50483	2.54181	0.0430358	6.3668
ENSMUSG00000001021.14	0.157133	63.6077	186.663	TRUE	TRUE	0.156526	63.6077	186.663	0.201251	0.118147	0.156526	0.135989	0	TRUE	173.317	5.72567	101.504	13.165	4	FALSE	434.35	17.0548	162.154	41.7494	28	FALSE	0.397956	0.248185	0.384214	0.295299	14	TRUE	0.100651	6.88665	0.107903	0.0948347	0.10263	0.0979993	0.182334	655	0.0734634	1.32366	0.605955	0.0972409	0.340762	0.157001	0.000841094	0.0535001
ENSMUSG00000001023.11	0.0466186	20.1246	111.546	TRUE	FALSE	0.817249		134.08	1.15305	0.378377	1.04029	0.790133	0	TRUE					100	FALSE	187.638	29.471	167.467	113.174	0	TRUE					98	FALSE	0.0332664	20.8362	0.0411209	0.0293543	0.0350605	0.0316869	0.0643678	119	0.0133468	1.17647	0.342261	0.0157021	0.180416	0.0465991	0.000417758	0.00840723
ENSMUSG00000001025.9	2.82675	317.892	46.9039	TRUE	TRUE	2.26545	173.317	19.6325	2.60758	1.48562	2.26545	1.96821	0	TRUE	173.317	63.6077	173.317	63.6077	8	FALSE	22.5999	3.62588	19.6325	4.80478	0	FALSE	17.5427	7.66892	13.287	8.82804	0	TRUE	0.0328073	21.1279	0.0331122	0.0325118	0.032943	0.0327208	0.0635082	8901	0.998318	33.5151	0.635429	33.4587	6.77751	2.66608	0.0568412	18.0694
ENSMUSG00000001027.8	0.0634851	84.7013	80.2191	TRUE	TRUE	0.0584804	84.7013	80.2191	0.0774774	0.0441413	0.067312	0.0508075	0	TRUE	143.103	16.8291	63.6077	26.9383	42	FALSE	214.876	13.3079	186.663	26.0157	0	FALSE	1.2066	0.906115	1.18327	1.03294	18	TRUE	0.117925	5.87788	0.12734	0.1099	0.12146	0.11428	0.2101	545	0.0611261	2	0.957826	0.122252	1.05587	0.0634349	0.000790771	0.0669793
ENSMUSG00000001034.18	1.31675	62.7244	500.253	TRUE	FALSE	1.2907	63.6077		10.172	1.12135	1.31122	1.12135	0	TRUE	71.6869	1.03216	5.57545	1.20742	4	FALSE	434.35	7.34605	214.876	19.6325	10	FALSE	0.185911	0.0138199	0.14511	0.125366	8	TRUE	0.230786	3.00342	0.240759	0.223668	0.234476	0.227256	0.369708	2153	0.241476	1.27775	0.458796	0.308546	0.125385	1.31329	0.00262525	0.164667
ENSMUSG00000001036.18	1.12568	5.53283	26.0281	TRUE	TRUE	1.12135	5.57545	26.0157	1.2907	0.974227	1.12135	1.12135	0	FALSE	112.79	3.75405	44.7933	6.00544	0	FALSE	375.005	17.0548	105.506	26.0157	16	FALSE	0.222301	0.186627	0.215885	0.212747	18	TRUE	0.289036	2.39813	0.299804	0.279201	0.290415	0.284721	0.439022	2689	0.301593	1.40164	0.538908	0.422723	0.212571	1.07901	0.0414556	0.229367
ENSMUSG00000001039.13	1.16449	84.9304	502.419	TRUE	FALSE	0.974227	97.7417		1.2907	0.846404	1.12135	0.974227	0	TRUE	109.404	5.57545	94.4816	6.43384	0	FALSE	305.571	25.2472	54.5752	29.9479	36	TRUE	0.249023	0.162797	0.215228	0.186627	24	TRUE	0.0483395	14.3392	0.0503401	0.0467585	0.049298	0.0478141	0.0921526	2441	0.273777	1.34412	0.555924	0.36799	0.169043	1.1618	0.00231242	0.196394
ENSMUSG00000001052.16	2.76741	25.9716	80.5316	TRUE	TRUE	2.60758	26.9383	80.2191	3.00137	2.60758	3.00137	2.60758	0	TRUE	55.1214	24.1529	41.3942	31.0857	0	TRUE	162.154	62.5952	122.368	80.2191	0	TRUE	0.337452	0.291717	0.33663	0.293861	0	TRUE	0.295899	2.34251	0.299789	0.290266	0.297746	0.293556	0.446669	6405	0.718371	2.23997	0.654208	1.60913	0.322502	2.67547	0.0332226	0.862845
ENSMUSG00000001053.16	0.0513967	150.193	500	TRUE	FALSE	0.0508075	150.193		0.489588	0.0383497	0.0666945	0.0441413	0	TRUE	173.317	1.14569	64.4137	5.7282	22	FALSE	370.376	2.14989	53.0942	11.0796	12	FALSE	0.397426	0.216942	0.332563	0.270797	38	TRUE	0.371683	1.86489	0.418833	0.332054	0.384945	0.359217	0.52449	199	0.0223194	1.29146	0.488168	0.0288246	0.300386	0.0513914	0.000102783	0.0154373
ENSMUSG00000001054.10	1.75827	9.66557	60.5704	TRUE	TRUE	1.70998	9.88644	60.5365	1.96821	1.33477	1.70998	1.70998	0	FALSE	26.9383	1.92769	13.165	6.10502	0	FALSE	269.6	4.92777	109.81	52.588	0	FALSE	0.247624	0.14118	0.174556	0.161727	2	TRUE	0.126168	5.49385	0.130409	0.122012	0.126802	0.124289	0.223016	3206	0.359578	1.41142	0.520811	0.507515	0.159576	1.70867	0.0282096	0.272662
ENSMUSG00000001056.4	2.29808	106.11	128.466	TRUE	TRUE	1.96821	112.79	122.368	2.26545	1.96821	2.26545	1.96821	0	TRUE	173.317	89.4097	150.193	112.79	28	TRUE	247.354	109.916	214.876	140.863	0	TRUE	0.928499	0.802317	0.926236	0.829268	32	TRUE	0.0913473	7.58804	0.0925899	0.0904139	0.0917825	0.0910196	0.166977	7791	0.873822	3.98793	0.731975	3.48475	0.825976	2.25769	0.0175743	1.8648
ENSMUSG00000001062.19	0.78483	16.186	162.144	TRUE	FALSE	12.3993		163.234	20.6239	3.84218	15.2333	11.0793	0	TRUE	17.8604	1.01365	1.05879	1.02757	78	FALSE	246.809	28.2895	211.439	125.85	0	TRUE					86	FALSE	0.129095	5.36929	0.135421	0.12466	0.131802	0.1271	0.227551	1113	0.124832	1.16801	0.360726	0.145805	0.099825	0.781049	0.00481702	0.0779682
ENSMUSG00000001065.16	1.1381	3.54204	29.9583	TRUE	TRUE	1.12135	3.62836	29.9479	10.0735	0.974227	1.2907	1.07121	0	TRUE	61.9105	1.04017	4.83159	2.36124	2	FALSE	339.189	5.92989	34.4744	17.0548	2	FALSE	0.160829	0.0135522	0.139043	0.111966	16	TRUE	0.343327	2.01891	0.357382	0.334981	0.346811	0.340963	0.496743	1743	0.195491	1.2249	0.427456	0.239457	0.118232	1.09645	0.0365991	0.129635
ENSMUSG00000001076.8	0.0299872	0.999985	500	TRUE	FALSE	3.00137			3.00137	0	3.00137	0	0	FALSE					100	FALSE					100	FALSE					100	FALSE	0.0526803	13.1576	0.202733	0	0.0911608	0	0.1	1	0.000112158	1	0	0.000112158	0.00199997	0.0299854	5.99708e-05	5.99699e-05
ENSMUSG00000001082.13	1.7083	1.04451	12.4888	TRUE	TRUE	1.72882	1.04232	12.4887	34.1769	1.5361	19.9028	1.96821	0	FALSE	35.8715	1.00894	12.5391	1.09816	14	FALSE	421.518	16.0563	234.518	31.4478	0	FALSE	0.0903311	0.00413172	0.0695993	0.00580215	22	FALSE	0.0505526	13.7114	0.0527384	0.0480063	0.0515955	0.0493487	0.096162	1726	0.193585	1.17729	0.377964	0.227905	0.0836362	1.50274	0.120328	0.125684
ENSMUSG00000001089.15	3.22383	70.2806	108.399	TRUE	TRUE	3.00137	73.4007	106.301	3.45464	3.00137	3.00137	3.00137	0	FALSE	110.604	25.9886	84.7013	63.6077	0	TRUE	157.364	80.2191	106.301	92.3438	0	TRUE	0.692184	0.621752	0.690497	0.688814	0	TRUE	0.335808	2.06412	0.340181	0.333153	0.3377	0.335193	0.489118	8125	0.911283	4.15988	0.663461	3.79083	0.648351	3.13072	0.0288815	2.02981
ENSMUSG00000001095.6	0.2	0.598898	500.053	TRUE	FALSE	3.00137			3.00137	3.00137	3.00137	3.00137	0	FALSE					100	FALSE					100	FALSE					100	FALSE	0.0541068	12.8107	0.110962	0.0022728	0.0808277	0.0333457	0.102564	4	0.000448632	1	0	0.000448632	0.00119767	0.19992	0.000399798	0.000239438
ENSMUSG00000001098.16	3.47952	175.614	330.385	TRUE	TRUE	3.45961	175.614	330.385	3.48319	3.00137	3.45464	3.00137	0	TRUE	173.317	17.479	129.347	20.2297	14	FALSE	377.32	14.0046	273.626	35.8437	0	FALSE	0.688919	0.526284	0.675497	0.536	12	TRUE	0.18145	3.82005	0.183952	0.179445	0.182477	0.180713	0.304344	8021	0.899619	3.81012	0.646844	3.42766	0.531544	3.44325	0.010422	1.83024
ENSMUSG00000001100.11	2.25396	36.1492	162.101	TRUE	TRUE	2.26545	35.8715	162.154	2.60758	1.94731	2.26545	2.07917	0	TRUE	109.404	6.49043	47.7672	26.9383	0	TRUE	368.65	19.6325	214.876	106.301	4	FALSE	0.253802	0.195672	0.224172	0.220141	8	TRUE	0.0799561	8.6691	0.0812396	0.078193	0.0801635	0.0790275	0.147781	4802	0.538582	1.72137	0.602036	0.927097	0.223004	2.22305	0.013714	0.49575
ENSMUSG00000001105.16	2.29406	20.233	60.5355	TRUE	TRUE	2.26545	20.2297	60.5365	2.60758	2.26545	2.26545	2.26545	0	FALSE	35.8715	15.1918	26.9383	17.5307	0	TRUE	103.161	41.0346	69.6863	52.588	0	TRUE	0.372604	0.292038	0.335809	0.33336	0	TRUE	0.0464643	14.9178	0.0472395	0.0455178	0.0466913	0.0461027	0.0887414	5882	0.659713	2.08484	0.661479	1.37539	0.334233	2.2103	0.0365124	0.738754
ENSMUSG00000001119.8	1.60154	70.6174	215.822	TRUE	TRUE	1.48562	73.4007	214.876	1.70998	1.48562	1.48562	1.48562	0	FALSE	173.317	42.8282	150.193	66.056	0	FALSE	434.35	139.014	327.778	186.663	26	TRUE	0.393466	0.293593	0.342429	0.338896	28	TRUE	0.0216914	31.9549	0.0221885	0.0212477	0.0218093	0.0215427	0.0424553	4754	0.533199	1.82562	0.696774	0.973419	0.327202	1.58974	0.00736598	0.520167
ENSMUSG00000001120.16	0.422868	97.7416	500	TRUE	FALSE	0.418953	97.7417		0.482223	0.326973	0.418953	0.418953	0	FALSE	112.79	4.18697	81.8761	9.88644	0	FALSE	434.35	9.3652	168.282	34.4744	28	FALSE	0.24873	0.161679	0.21907	0.185945	22	TRUE	0.141329	4.90448	0.148429	0.133992	0.143528	0.139103	0.246223	1098	0.123149	1.24681	0.482949	0.153544	0.195483	0.422511	0.000845021	0.0825938
ENSMUSG00000001123.16	0.759594	69.286	109.191	TRUE	TRUE	0.63887	73.4007	106.301	0.735352	0.63887	0.63887	0.63887	0	FALSE	173.317	52.9151	112.79	63.6077	42	TRUE	327.778	72.0562	284.741	106.301	0	FALSE	0.697697	0.60535	0.692607	0.687136	28	TRUE	0.0581202	11.9261	0.0600099	0.0567202	0.0585792	0.0573708	0.109739	3930	0.440781	2.02799	0.966392	0.893899	0.634538	0.754347	0.00690849	0.478662
ENSMUSG00000001127.13	2.29391	112.79	500	TRUE	FALSE	2.26545	112.79		2.26545	1.96821	2.26545	2.11709	0	TRUE	130.155	6.43384	112.79	7.42438	0	FALSE	434.35	18.7846	327.778	26.0157	26	FALSE	0.286112	0.223334	0.285032	0.24332	22	TRUE	0.0880485	7.87233	0.0909302	0.0857123	0.0890835	0.087366	0.161463	4912	0.55092	1.75204	0.609535	0.965231	0.225581	2.28344	0.00456688	0.5151
ENSMUSG00000001128.8	0.311287	5.1979	34.5346	TRUE	TRUE	0.274737	5.57545	34.4744	2.07299	0.23869	0.70168	0.274737	0	FALSE	84.7013	3.14427	35.8715	4.83159	30	FALSE	250.706	17.0548	100.682	29.9479	6	FALSE	0.219584	0.123476	0.165622	0.142828	36	TRUE	0.294708	2.35198	0.317368	0.274655	0.305627	0.288646	0.445349	649	0.0727905	1.18028	0.404472	0.085913	0.150513	0.308506	0.00893325	0.0464341
ENSMUSG00000001131.12	2.01865	286.413	83.911	TRUE	TRUE	1.48562	173.317	39.685	1.6595	1.2907	1.48562	1.33943	0	TRUE	173.317	109.028	173.317	150.193	38	TRUE	45.6832	22.5999	45.6832	31.0795	0	TRUE	5.0274	4.35666	5.00292	4.36198	30	TRUE	0.0285483	24.2798	0.0287985	0.0282235	0.0285875	0.0284089	0.0554972	8745	0.980821	12.8221	0.867855	12.5762	3.4133	1.97123	0.0234919	6.7284
ENSMUSG00000001134.10	1.13122	9.82415	60.5471	TRUE	TRUE	1.12135	9.88644	60.5365	4.01635	0.971458	1.12135	1.03028	0	TRUE	80.2643	1.01855	14.7174	5.49785	6	FALSE	339.189	3.75107	106.301	12.8702	2	FALSE	0.251839	0.0892588	0.187998	0.162123	2	TRUE	0.0346476	20.0056	0.0362753	0.0327971	0.0351557	0.0340853	0.0669488	2263	0.253813	1.32125	0.484525	0.335352	0.162256	1.11047	0.0183406	0.180181
ENSMUSG00000001138.14	0.543282	2.68919	22.6041	TRUE	TRUE	0.555047	2.72477	22.5999	5.45879	0.418953	0.63887	0.482223	0	TRUE	55.1214	1.15396	13.165	2.04621	18	FALSE	377.32	9.71236	89.0261	19.6325	12	FALSE	0.147319	0.0930041	0.137022	0.108442	24	TRUE	0.145183	4.77429	0.154292	0.135399	0.147899	0.14176	0.252011	889	0.0997084	1.1631	0.379658	0.115971	0.118969	0.530531	0.0234705	0.0631168
ENSMUSG00000001143.14	0.430451	4.17433	54.9446	TRUE	FALSE	1.62509		55.1179	6.2897	0.318807	3.91954	0.719478	0	FALSE	30.5474	1.28133	13.165	1.77321	64	FALSE	198.613	15.7645	109.827	39.685	2	FALSE	0.125008	0.0600101	0.091989	0.0736217	62	FALSE	0.0431357	16.069	0.0470759	0.0397152	0.0446936	0.0423967	0.0826548	489	0.0548452	1.1002	0.296653	0.060341	0.0759733	0.427105	0.00777338	0.0324486
ENSMUSG00000001150.8	1.25652	0.912857	1.69136	TRUE	FALSE	5.4738		9.86976	25.7809	1.26817	13.1712	1.53526	0	FALSE	15.2285	1.00455	1.36772	1.04665	32	TRUE	101.63	3.01751	40.1512	6.35532	0	FALSE	0.44083	0.0233499	0.302789	0.035299	26	FALSE	0.114998	6.02746	0.117481	0.11204	0.116206	0.114001	0.205463	3655	0.409937	1.49193	0.525371	0.611597	0.539717	0.720935	0.426245	0.389101
ENSMUSG00000001151.11	0.549194	11.2994	39.7164	TRUE	TRUE	0.555047	11.4085	39.685	0.628268	0.482223	0.555047	0.482223	0	TRUE	145.684	4.83159	34.6751	7.71014	0	FALSE	307.068	13.162	52.588	21.1162	6	FALSE	0.329196	0.257904	0.289237	0.284685	6	TRUE	0.161116	4.30215	0.168779	0.155034	0.162636	0.158697	0.27547	1814	0.203454	1.40408	0.548221	0.285666	0.284503	0.541703	0.0136393	0.154116
ENSMUSG00000001155.14	0.2	1.04804	500	TRUE	FALSE	3.00137			3.00137	3.00137	3.00137	3.00137	0	FALSE					100	FALSE					100	FALSE					100	FALSE	0.229766	3.01675	0.436618	0.122456	0.27723	0.155077	0.368421	7	0.000785105	1	0	0.000785105	0.00209608	0.19992	0.00039984	0.000419049
ENSMUSG00000001156.10	0.406572	11.7563	52.9409	TRUE	TRUE	0.363984	13.165	52.588	0.482223	0.274737	0.363984	0.363984	0	FALSE	130.155	5.57545	81.8761	11.4085	0	FALSE	381.597	22.3773	118.351	34.4744	24	FALSE	0.294633	0.214795	0.258569	0.221624	20	TRUE	0.3872	1.79015	0.408161	0.369179	0.3973	0.378839	0.53902	1154	0.12943	1.28683	0.53358	0.166555	0.222065	0.403474	0.0076212	0.0895974
ENSMUSG00000001157.14	0.805231	6.01254	34.5569	TRUE	TRUE	0.735352	6.43384	34.4744	6.71678	0.63887	0.846404	0.735352	0	TRUE	63.6077	1.02618	23.3443	7.42438	2	FALSE	278.198	14.256	108.027	39.685	4	FALSE	0.217963	0.124149	0.189381	0.164013	12	TRUE	0.0765727	9.05214	0.0801649	0.0743789	0.0783162	0.0759476	0.141995	1759	0.197286	1.28425	0.484095	0.253365	0.17399	0.786895	0.022771	0.136912
ENSMUSG00000001158.14	3.61241	19.6982	80.3399	TRUE	TRUE	3.45464	20.2297	80.2191	3.97635	3.45464	3.97635	3.45464	0	TRUE	35.8715	6.43384	26.9383	20.2297	0	TRUE	208.528	22.5999	106.301	69.6863	0	TRUE	0.281729	0.21919	0.252797	0.220679	0	TRUE	0.0748931	9.25516	0.0763758	0.0739899	0.0753541	0.0744037	0.139108	6520	0.73127	2.16166	0.628683	1.58075	0.245186	3.45697	0.0430293	0.847601
ENSMUSG00000001166.18	0.0364046	13.1649	106.301	TRUE	TRUE	0.0441413	9.88644	80.2191	0.165246	0.0289466	0.089178	0.0441413	0	FALSE	63.6077	1.15396	9.2777	1.77321	20	FALSE	319.31	4.22123	69.6863	11.1803	12	FALSE	0.19793	0.0349162	0.162123	0.103915	32	TRUE	0.0849495	8.15952	0.106166	0.065905	0.091747	0.0786348	0.15625	67	0.00751458	1.1194	0.328228	0.00841184	0.123846	0.0363921	0.000342349	0.004507
ENSMUSG00000001168.17	0.001	1000	0.001	TRUE	FALSE				0	0	0	0	0	FALSE					100	FALSE					100	FALSE					100	FALSE	0	-inf	0	0	0	0	0	0	0			0	1e+06	0.0005	0.5	500
ENSMUSG00000001173.16	1.21092	59.0087	378.118	TRUE	TRUE	1.12135	63.6077	377.32	1.2907	0.846404	1.2907	1.0641	0	TRUE	95.1336	3.48173	73.4007	20.2297	2	FALSE	434.35	16.7652	327.778	136.24	20	FALSE	0.217664	0.143858	0.191004	0.16633	30	TRUE	0.0727976	9.52156	0.0751809	0.0702776	0.0739202	0.0719855	0.135492	2371	0.265926	1.32687	0.518834	0.352849	0.156059	1.20706	0.00319227	0.188372
ENSMUSG00000001175.17	3.2444	62.8986	27.5702	TRUE	TRUE	3.00137	63.6077	26.0157	3.45464	2.26545	3.00137	2.26545	0	TRUE	73.4007	23.3443	63.6077	63.6077	0	FALSE	34.4744	5.53101	28.9649	22.5999	0	TRUE	3.68439	2.12395	2.81452	2.2081	0	TRUE	0.0439863	15.7582	0.044415	0.04355	0.0441262	0.0438758	0.0842141	8831	0.990467	12.3495	0.604101	12.2317	2.2814	2.9028	0.105288	6.62245
ENSMUSG00000001211.16	1.18733	10.5952	68.7881	TRUE	TRUE	1.17458	10.3819	68.8207	17.4172	0.974227	6.05321	1.07926	0	FALSE	26.9383	1.01972	13.165	1.95809	2	FALSE	193.996	4.50293	83.5948	29.2594	0	FALSE	0.233494	0.0102514	0.183019	0.11679	4	TRUE	0.0452678	15.3121	0.0462246	0.0432076	0.0456551	0.0447547	0.0865583	2271	0.254711	1.31484	0.475552	0.334904	0.154026	1.16718	0.0169678	0.179777
ENSMUSG00000001225.13	0.0392735	1.66029	19.6708	TRUE	TRUE	0.0584804	1.33162	12.8702	3.00137	0.0289466	0.0774774	0.0441413	0	TRUE	63.6077	1.15396	12.2868	3.14427	14	FALSE	377.32	9.62873	146.186	16.4949	20	FALSE	0.221327	0.0145114	0.137441	0.0921007	26	TRUE	0.196744	3.52308	0.261457	0.145056	0.214816	0.176532	0.325301	50	0.0056079	1.08	0.31208	0.00605653	0.0844038	0.0391953	0.00199256	0.00330823
ENSMUSG00000001227.13	0.0206746	1.50266	9.10214	TRUE	TRUE	0.0383497	2.04621	12.8702	0.128487	0.0196274	0.0508075	0.0333181	0	TRUE	56.9493	1.15396	8.56742	1.77321	26	FALSE	156.569	4.237	39.685	9.71236	10	FALSE	0.227329	0.0501942	0.20223	0.111256	32	TRUE	0.117935	5.87736	0.144904	0.0902731	0.129307	0.103892	0.210117	47	0.00527142	1.14894	0.358131	0.00605653	0.165089	0.0206278	0.00226626	0.00340542
ENSMUSG00000001228.15	0.193874	19.8392	26.3177	TRUE	TRUE	0.180165	20.2297	26.0157	0.207373	0.161845	0.180165	0.180165	0	FALSE	151.349	15.1918	59.3646	17.5307	22	FALSE	284.741	17.6348	214.876	26.0157	0	FALSE	0.888814	0.684798	0.791959	0.77381	22	TRUE	0.100153	6.92085	0.104029	0.0933501	0.101155	0.0983178	0.18152	1308	0.146703	1.82187	0.733134	0.267272	0.753835	0.192456	0.00731281	0.14508
ENSMUSG00000001229.10	1.8696	9.17839	80.3027	TRUE	TRUE	1.70998	9.88644	80.2191	1.96821	1.70998	1.96821	1.70998	0	TRUE	45.0907	1.79182	17.5307	7.42438	0	FALSE	358.804	18.3212	162.154	69.6863	2	FALSE	0.142217	0.0931578	0.124149	0.107848	0	TRUE	0.0548269	12.6425	0.0562943	0.0530519	0.0554585	0.0540951	0.103856	2662	0.298564	1.30428	0.484162	0.389412	0.114297	1.82706	0.0227522	0.208829
ENSMUSG00000001240.14	0.142592	1.93421	17.1121	TRUE	TRUE	0.118147	2.36124	17.0548	0.944542	0.0774774	0.403284	0.118147	0	FALSE	84.7013	1.60903	15.1918	4.18697	18	FALSE	323.757	14.7192	143.091	26.0157	14	FALSE	0.224068	0.0760303	0.163315	0.1048	44	TRUE	0.0651898	10.6327	0.0728549	0.0562157	0.0676789	0.0613971	0.122238	233	0.0261328	1.11588	0.37071	0.0291611	0.113032	0.141414	0.00826398	0.0159843
ENSMUSG00000001247.17	0.0708888	4.2522	82.0889	TRUE	TRUE	0.118147	4.83159	106.301	3.00137	0.0584804	0.418953	0.089178	0	FALSE	31.0857	1.33162	20.2297	4.83159	18	FALSE	384.449	14.8155	168.282	26.0157	28	FALSE	0.111036	0.0121449	0.0804488	0.0297962	48	FALSE	0.094269	7.35286	0.121551	0.0652853	0.0999012	0.086245	0.171831	58	0.00650516	1.05172	0.210578	0.00684163	0.0518	0.0708276	0.000862816	0.00366887
ENSMUSG00000001248.16	1.29845	7.35166	39.6977	TRUE	TRUE	1.2907	7.42438	39.685	12.7187	1.05601	1.2907	1.12342	0	TRUE	12.8137	1.00383	7.23209	1.7437	2	FALSE	149.511	3.45721	44.1837	12.6766	0	FALSE	0.329838	0.0336957	0.213788	0.183056	8	TRUE	0.217647	3.18474	0.226146	0.210516	0.221106	0.214275	0.352925	2768	0.310453	1.39053	0.51342	0.431696	0.185191	1.25732	0.0316724	0.232845
ENSMUSG00000001249.15	0.0280431	2.3306	17.1156	TRUE	TRUE	0.0383497	2.36124	14.8155	0.285614	0.0251487	0.067312	0.0333181	0	FALSE	95.7857	1.18061	15.1918	2.93452	6	FALSE	375.005	9.74906	106.301	17.0548	16	FALSE	0.32524	0.0715725	0.211971	0.138874	16	TRUE	0.37742	1.83654	0.493735	0.266357	0.436203	0.359846	0.529915	55	0.00616869	1.12727	0.380317	0.00695379	0.136168	0.0279973	0.00163578	0.00381234
ENSMUSG00000001260.11	0.0610227	0.982835	500	TRUE	FALSE	3.00137			3.00137	0	3.00137	3.00137	0	FALSE					100	FALSE					100	FALSE					100	FALSE	0.0303123	22.8669	0.0797663	0	0.0400214	0.0198105	0.0588235	2	0.000224316	1	0	0.000224316	0.00196567	0.0610152	0.00012203	0.000119936
ENSMUSG00000001270.10	0.3681	200	500	TRUE	FALSE	0.363984			0.363984	0.316228	0.363984	0.316228	0	TRUE	173.317	15.1412	87.9614	31.0857	20	FALSE	434.35	39.4245	266.047	65.1114	22	FALSE	0.457211	0.376173	0.44445	0.388457	22	TRUE	0.0232342	29.833	0.0243451	0.0221263	0.0233681	0.0226542	0.0454053	1630	0.182817	1.49264	0.656128	0.27288	0.4	0.367829	0.000735659	0.147132
ENSMUSG00000001280.14	2.29441	31.0877	92.3431	TRUE	TRUE	2.26545	31.0857	92.3438	2.26545	1.96821	2.26545	2.26545	0	FALSE	63.6077	20.9305	35.8715	26.9383	0	TRUE	186.663	80.2191	122.368	92.3438	0	TRUE	0.341407	0.294903	0.337452	0.335809	0	TRUE	0.338122	2.04999	0.343987	0.332401	0.34064	0.33623	0.491477	5926	0.664648	2.11644	0.662079	1.40668	0.336654	2.23878	0.0242442	0.753696
ENSMUSG00000001281.11	0.0479067	4.99835	17.5863	TRUE	TRUE	0.0289466	6.43384	17.0548	0.0653249	0.0196274	0.0441413	0.0289466	0	TRUE	173.317	2.79254	72.1412	11.028	12	FALSE	434.35	12.7435	170.589	29.9479	24	FALSE	0.527415	0.162483	0.394189	0.275259	36	TRUE	0.0451973	15.336	0.0528088	0.0389581	0.0467525	0.0428818	0.0864294	174	0.0195155	1.27011	0.660091	0.0247869	0.284218	0.0477765	0.00271669	0.013579
ENSMUSG00000001285.13	1.30674	97.7419	500	TRUE	FALSE	1.2907	97.7417		1.48562	1.00733	1.2907	1.2907	0	FALSE	112.79	3.10674	63.6077	4.83159	0	FALSE	434.35	17.0548	200.77	24.3078	30	FALSE	0.245502	0.1879	0.222844	0.213919	32	TRUE	0.0787451	8.80241	0.0811867	0.0756637	0.0795389	0.0779669	0.145715	2969	0.332997	1.43281	0.548366	0.47712	0.195484	1.30333	0.00260666	0.25478
ENSMUSG00000001288.16	1.47527	112.79	500	TRUE	FALSE	1.48562	112.79		1.48562	1.2907	1.48562	1.2907	0	TRUE	112.79	5.23794	94.4816	41.3942	0	FALSE	434.35	17.0548	317.018	106.301	24	FALSE	0.257749	0.218589	0.255901	0.224208	14	TRUE	0.170268	4.07091	0.174009	0.165899	0.171842	0.168646	0.288612	3586	0.402198	1.54769	0.584677	0.622476	0.22558	1.47093	0.00294186	0.331812
ENSMUSG00000001289.13	5.22868	54.6856	211.14	TRUE	TRUE	4.88069	54.6542	211.148	5.3482	3.68703	5.26805	4.53308	0	TRUE	72.4874	3.96197	54.959	20.7938	0	FALSE	277.455	8.18408	186.663	85.1068	0	FALSE	0.449365	0.248458	0.285341	0.257153	0	TRUE	0.0304579	22.7576	0.0308334	0.0299231	0.030611	0.0303351	0.0590975	7703	0.863952	2.86291	0.612338	2.47342	0.259002	5.10232	0.0241656	1.32151
ENSMUSG00000001300.17	1.09063	42.1855	79.8405	TRUE	TRUE	1.12135	41.3942	80.2191	1.12135	0.974227	1.12135	1.12135	0	FALSE	145.684	17.5307	55.1214	26.9383	0	FALSE	334.422	34.4744	118.351	60.5365	0	TRUE	0.592344	0.509944	0.519808	0.514757	6	TRUE	0.371849	1.86405	0.377876	0.362842	0.375364	0.369679	0.524647	4589	0.514693	2.05949	0.721871	1.06	0.528372	1.07593	0.013476	0.568493
ENSMUSG00000001305.6	2.21813	64.5753	161.779	TRUE	TRUE	2.26545	63.6077	162.154	2.29039	1.97075	2.26545	2.12724	0	TRUE	126.248	9.09011	63.6077	35.8715	0	TRUE	214.876	40.5833	170.708	95.8331	0	TRUE	0.488659	0.387936	0.410273	0.391311	0	TRUE	0.13854	5.00321	0.141548	0.13693	0.139328	0.137515	0.242007	6222	0.697847	2.34057	0.662831	1.63336	0.399157	2.18812	0.0135254	0.873406
ENSMUSG00000001313.13	0.419472	2.69519	29.9938	TRUE	TRUE	0.363984	3.14427	29.9479	0.62001	0.274737	0.418953	0.316228	0	TRUE	52.7191	1.77321	11.4085	2.72477	4	FALSE	363.433	9.93256	80.2191	26.0157	6	FALSE	0.141422	0.0607284	0.121823	0.0880211	12	TRUE	0.0635578	10.9058	0.0695402	0.0581632	0.0647887	0.0619534	0.119368	549	0.0615747	1.11475	0.350413	0.0686406	0.0898582	0.413686	0.0137924	0.0371731
ENSMUSG00000001323.18	0.891765	4.04714	17.0866	TRUE	TRUE	0.846404	4.18697	17.0548	1.42985	0.802847	0.966797	0.846404	0	TRUE	97.7417	2.30992	30.0488	5.57545	0	FALSE	284.741	10.058	42.9108	19.6325	12	FALSE	0.272348	0.191354	0.246703	0.221762	14	TRUE	0.0807498	8.58388	0.0834046	0.0777051	0.0825516	0.0795351	0.149133	2355	0.264132	1.38811	0.526374	0.366644	0.23686	0.847532	0.0496021	0.200747
ENSMUSG00000001333.10	0.157596	1.69647	7.57275	TRUE	FALSE	0.17935		8.42654	0.817008	0.135989	0.393583	0.156526	0	FALSE	112.79	3.98793	55.1214	7.42438	58	FALSE	130.216	8.23687	70.276	28.0588	4	FALSE	0.270271	0.186352	0.245502	0.193585	58	FALSE	0.116676	5.94077	0.125157	0.100527	0.119462	0.110857	0.208126	445	0.0499103	1.22022	0.41917	0.0609017	0.224023	0.154384	0.0203867	0.0345855
ENSMUSG00000001334.10	0.0671617	5.42552	87.7685	TRUE	TRUE	0.102646	23.3443	434.35	0.538662	0.0525339	0.174255	0.0774774	0	FALSE	31.0857	1.15396	17.5307	4.83159	18	FALSE	377.32	9.71236	106.301	19.6325	30	FALSE	0.123457	0.0110966	0.0800078	0.0370621	36	FALSE	0.0609757	11.3676	0.0747704	0.0457774	0.0642233	0.0557873	0.114809	65	0.00729026	1.06154	0.226384	0.0077389	0.0618163	0.0671104	0.00076463	0.00414851
ENSMUSG00000001348.16	0.0291892	10.3629	107.122	TRUE	TRUE	0.067312	11.4085	140.863	0.274737	0.0333181	0.102646	0.0527257	0	TRUE	31.3249	1.15396	11.4085	1.90971	22	FALSE	284.741	7.32933	140.863	12.0253	6	FALSE	0.144764	0.0394841	0.104099	0.0691545	46	TRUE	0.0264552	26.2008	0.0340892	0.0215112	0.0290699	0.0251464	0.0515351	43	0.00482279	1.09302	0.265745	0.00527142	0.0967397	0.0291812	0.000272412	0.00282298
ENSMUSG00000001349.6	0.555754	286.493	77.0124	TRUE	TRUE	0.555047	84.7013	22.5999	0.555047	0.482223	0.555047	0.482223	0	TRUE	173.317	84.7013	121.472	97.7417	30	TRUE	52.588	22.5999	52.588	26.0157	0	FALSE	3.79388	3.7465	3.7754	3.75702	30	TRUE	0.0422378	16.4106	0.0429473	0.0412754	0.0424742	0.0419363	0.0810058	5236	0.587259	6.47364	1.10688	3.8017	3.72009	0.551772	0.00716472	2.05264
ENSMUSG00000001366.15	1.12096	1.25519	4.62868	TRUE	TRUE	1.11079	1.26116	4.62812	13.1492	1.03871	2.16722	1.1706	0	TRUE	30.1488	1.00075	3.87163	1.04031	8	FALSE	92.1114	4.24805	29.9479	7.28013	2	FALSE	0.324884	0.012826	0.216893	0.0647236	8	FALSE	0.164451	4.21491	0.170628	0.15799	0.16625	0.16213	0.280287	2721	0.305182	1.38001	0.499148	0.421153	0.271177	0.902418	0.194963	0.244715
ENSMUSG00000001376.18	1.3114	13.0091	60.5707	TRUE	TRUE	1.2907	13.165	60.5365	1.46129	1.10802	1.2907	1.22593	0	TRUE	46.3333	3.14427	23.3443	8.89717	0	FALSE	214.876	8.04646	89.3126	34.4744	0	FALSE	0.281078	0.18735	0.223053	0.215885	0	TRUE	0.109951	6.30415	0.112598	0.106611	0.111369	0.108896	0.197402	3121	0.350045	1.46588	0.548362	0.513122	0.214776	1.28361	0.0211919	0.275688
ENSMUSG00000001380.8	3.23474	10.3801	38.0075	TRUE	TRUE	2.93127	10.1715	38.059	3.45464	2.28889	3.05542	2.57277	0	TRUE	13.165	2.47786	10.4139	4.67678	0	FALSE	59.3971	3.91267	36.724	16.0431	0	FALSE	0.460908	0.250479	0.319253	0.265685	0	TRUE	0.0670147	10.3432	0.0682109	0.066022	0.0674211	0.0666087	0.125436	6318	0.708614	2.13026	0.614081	1.50953	0.273108	2.98103	0.0784328	0.814144
ENSMUSG00000001383.10	2.89999	20.845	69.5273	TRUE	TRUE	3.00137	20.2297	69.6863	3.00137	2.60758	3.00137	2.60758	0	TRUE	26.9383	6.43384	22.6275	17.5307	0	TRUE	103.161	39.685	80.2191	60.5365	0	TRUE	0.339997	0.288884	0.332547	0.289766	0	TRUE	0.0667187	10.3891	0.0682105	0.0652237	0.0671227	0.0662376	0.124918	6331	0.710072	2.19018	0.64046	1.55518	0.299811	2.78388	0.04004	0.834636
ENSMUSG00000001403.14	0.171467	200	39.685	TRUE	FALSE	0.180165		39.685	0.207373	0.118147	0.180165	0.156526	0	TRUE	173.317	63.6077	173.317	135.164	48	TRUE	39.685	11.5606	39.685	29.9479	0	TRUE	5.7311	5.00297	5.70315	5.01515	38	TRUE	0.117385	5.90488	0.120508	0.114812	0.118271	0.116107	0.209248	2204	0.247196	6.54356	1.26813	1.61754	5.03969	0.17073	0.00430212	0.860425
ENSMUSG00000001415.11	1.63141	50.6551	328.561	TRUE	TRUE	1.48562	55.1214	327.778	1.70998	1.2907	1.48562	1.48562	0	FALSE	94.8076	6.43384	73.4007	32.2821	0	FALSE	385.874	33.2056	284.741	140.863	30	FALSE	0.1995	0.140762	0.187886	0.165219	32	TRUE	0.131041	5.28953	0.135084	0.126385	0.132766	0.128947	0.230553	3015	0.338156	1.38607	0.549752	0.468708	0.154172	1.62335	0.00494077	0.250275
ENSMUSG00000001416.14	4.05907	22.9185	33.5613	TRUE	TRUE	3.93195	22.1319	33.9979	4.35545	3.53925	4.04965	3.76267	0	TRUE	30.8186	12.307	25.1586	16.7635	0	TRUE	110.693	16.065	40.6838	24.555	0	TRUE	0.791272	0.619049	0.710277	0.642194	0	TRUE	0.0653146	10.6124	0.0659895	0.0648203	0.0656957	0.0651763	0.122457	8450	0.947734	4.83243	0.600367	4.57986	0.682885	3.62111	0.107895	2.4728
ENSMUSG00000001418.14	2.08491	8.24054	34.5522	TRUE	TRUE	1.96821	8.56742	34.4744	2.26545	1.96821	2.26545	1.96821	0	TRUE	112.79	7.42438	11.4085	8.56742	0	TRUE	60.5365	30.2984	45.6832	34.4744	4	TRUE	0.251321	0.215359	0.249123	0.216942	2	TRUE	0.030383	22.8136	0.0311671	0.0298524	0.030609	0.0300724	0.0589566	4619	0.518057	1.6759	0.609906	0.868214	0.238496	1.96626	0.056907	0.468944
ENSMUSG00000001419.18	2.28368	84.7017	247.354	TRUE	TRUE	2.26545	84.7013	247.354	2.60758	2.2032	2.26545	2.26545	0	FALSE	173.317	9.88644	109.028	55.1214	0	TRUE	434.35	39.0965	327.778	186.663	4	TRUE	0.402337	0.306176	0.344328	0.339932	6	TRUE	0.336975	2.05697	0.344388	0.330666	0.339276	0.335252	0.490309	5977	0.670368	2.16279	0.654064	1.44987	0.342431	2.26279	0.00914797	0.774849
ENSMUSG00000001420.14	0.232793	79.6451	378.295	TRUE	TRUE	0.23869	84.7013	377.32	0.309288	0.180165	0.23869	0.207373	0	TRUE	112.79	1.77045	55.1214	10.6475	6	FALSE	327.778	14.8155	123.582	22.5999	14	FALSE	0.288285	0.186419	0.251413	0.218942	24	TRUE	0.176831	3.91983	0.193865	0.165478	0.182224	0.174208	0.297888	658	0.0737999	1.24316	0.480818	0.0917452	0.210537	0.23265	0.000614996	0.0489814
ENSMUSG00000001424.15	2.10523	45.9096	162.709	TRUE	TRUE	1.96821	47.7672	162.154	2.26545	1.96821	1.96821	1.96821	0	FALSE	130.155	23.3443	73.4007	41.3942	0	TRUE	377.32	81.1284	256.701	140.863	12	TRUE	0.33389	0.25662	0.296743	0.276053	6	TRUE	0.0590896	11.7304	0.0600451	0.0576706	0.0591437	0.0583915	0.111463	5237	0.587371	1.8671	0.672047	1.09668	0.282157	2.07834	0.0127733	0.586419
ENSMUSG00000001435.16	0.215439	6.74988	53.5889	TRUE	TRUE	0.118147	11.4085	52.588	0.298782	0.08011	0.180165	0.102646	0	TRUE	163.605	2.81916	94.4816	7.42438	0	FALSE	434.35	25.5888	256.701	75.2984	28	FALSE	0.338362	0.091358	0.25794	0.148083	40	TRUE	0.0256378	27.0361	0.0285726	0.0236178	0.027046	0.0248767	0.0499833	393	0.0440781	1.13995	0.533403	0.0502467	0.125957	0.214576	0.00400412	0.0270273
ENSMUSG00000001436.16	0.857522	3.10175	19.6406	TRUE	TRUE	0.846404	3.14427	19.6325	6.60837	0.651501	0.958849	0.735352	0	TRUE	83.0062	1.015	7.50063	2.20372	6	FALSE	362.768	9.43563	57.2422	19.6325	6	FALSE	0.222379	0.121585	0.178178	0.143554	8	TRUE	0.055115	12.5764	0.0576014	0.0532984	0.0561161	0.0546816	0.104372	1688	0.189323	1.25592	0.451779	0.237775	0.157925	0.821648	0.0418341	0.129759
ENSMUSG00000001440.6	3.67695	41.659	55.387	TRUE	TRUE	3.56142	40.3908	56.2096	3.86368	3.15508	3.56665	3.2589	0	TRUE	47.2905	10.5777	32.1607	15.8854	0	FALSE	76.5931	10.8726	54.3593	18.7154	0	FALSE	1.09422	0.655783	0.860919	0.713945	0	TRUE	0.0642773	10.7837	0.0648717	0.0636952	0.0645732	0.0640739	0.120634	8421	0.944482	5.10889	0.614153	4.82526	0.752143	3.44805	0.0622537	2.59343
ENSMUSG00000001441.14	2.82059	29.9047	61.1625	TRUE	TRUE	2.60758	31.0857	60.5365	3.00137	2.60758	2.60758	2.60758	0	FALSE	53.4667	24.1529	35.8715	31.0857	0	TRUE	106.301	47.2368	80.2191	60.5365	0	TRUE	0.518255	0.44717	0.514757	0.512251	0	TRUE	0.10555	6.56702	0.107211	0.103412	0.106078	0.104682	0.190306	7393	0.829183	2.95983	0.692028	2.45424	0.488939	2.69625	0.0440833	1.3183
ENSMUSG00000001444.3	0.2	0.748471	499.98	TRUE	FALSE	3.00137			3.00137	3.00137	3.00137	3.00137	0	FALSE					100	FALSE					100	FALSE					100	FALSE	0.0821515	8.43742	0.149498	0.0223686	0.100335	0.0636834	0.151515	5	0.00056079	1	0	0.00056079	0.001497	0.19992	0.000399856	0.000299281
ENSMUSG00000001445.11	3.32744	56.8207	246.991	TRUE	TRUE	3.45464	55.1214	247.354	3.54875	2.41907	3.45464	2.84676	0	TRUE	71.913	3.35004	41.3942	13.0424	0	FALSE	283.278	5.1609	188.488	57.3133	0	FALSE	0.401197	0.220679	0.258415	0.22298	0	TRUE	0.100788	6.8773	0.102949	0.0987653	0.101356	0.0999819	0.182558	6142	0.688874	2.05243	0.617989	1.41386	0.230051	3.28321	0.0132928	0.755307
ENSMUSG00000001467.6	1.18617	260.744	151.134	TRUE	TRUE	1.12135	47.7672	26.0157	1.12135	0.974227	1.12135	1.12135	0	FALSE	146.919	47.7672	55.1214	47.7672	14	TRUE	106.301	26.0157	34.4744	26.0157	0	TRUE	1.84958	1.83161	1.84507	1.83609	18	TRUE	0.150789	4.59681	0.153773	0.147642	0.151703	0.149602	0.26035	6976	0.782414	4.83744	0.879329	3.78488	1.72525	1.17693	0.00778732	2.0305
ENSMUSG00000001472.18	4.07816	40.6672	162.321	TRUE	TRUE	3.97635	41.3942	162.154	4.57686	3.57202	3.97635	3.97635	0	FALSE	71.1973	24.1529	47.7672	35.8715	0	TRUE	214.876	47.7394	186.663	126.992	0	TRUE	0.292984	0.221219	0.255901	0.254034	0	TRUE	0.0398998	17.3722	0.0404652	0.0393995	0.0401004	0.0396465	0.0766987	7004	0.785554	2.37279	0.633383	1.86395	0.250535	3.97821	0.0245082	0.996679
ENSMUSG00000001473.8	1.99597	106.972	71.0311	TRUE	TRUE	1.48562	112.79	60.5365	1.96821	1.48562	1.70998	1.54171	0	TRUE	173.317	35.8715	130.155	41.3942	34	FALSE	122.368	19.6325	122.368	69.6863	0	TRUE	1.87686	1.62646	1.86772	1.82715	32	TRUE	0.0781266	8.8721	0.0790921	0.077168	0.0784843	0.0778169	0.144657	8172	0.916555	5.94457	0.779923	5.44852	1.50598	1.94142	0.0273319	2.92375
ENSMUSG00000001482.16	1.30835	4.78847	39.6899	TRUE	TRUE	1.2907	4.83159	39.685	23.9275	1.12135	7.4963	1.2907	0	FALSE	23.1644	1.01582	7.42438	1.11838	8	FALSE	180.11	7.49264	69.0004	29.9479	0	FALSE	0.156859	0.00584477	0.130665	0.0932948	10	TRUE	0.068347	10.1416	0.0707208	0.0656845	0.0693585	0.0675431	0.127763	2016	0.22611	1.25298	0.438646	0.283311	0.120647	1.26659	0.0319122	0.152811
ENSMUSG00000001493.10	0.0174855	5.31526	85.852	TRUE	TRUE	0.102646	4.83159	92.3438	3.00137	0.0383497	3.00137	0.0804025	0	FALSE	41.3942	1.33162	9.88644	4.83159	42	FALSE	434.35	3.26267	106.301	27.8714	56	FALSE	0.191208	0.0342998	0.110102	0.0457024	44	FALSE	0.133134	5.20639	0.187771	0.0793721	0.154934	0.120961	0.233766	17	0.00190668	1.05882	0.222222	0.00201884	0.0619118	0.0174819	0.000203628	0.00108234
ENSMUSG00000001497.19	0.746995	11.0909	39.7763	TRUE	TRUE	0.735352	11.4085	39.685	0.821417	0.63887	0.735352	0.735352	0	FALSE	145.684	7.42438	20.2297	8.56742	0	FALSE	311.215	22.5999	69.6863	29.9479	10	FALSE	0.296743	0.249123	0.289589	0.28538	18	TRUE	0.456641	1.51792	0.477262	0.444066	0.465007	0.451795	0.598795	2339	0.262337	1.44463	0.582022	0.378982	0.278831	0.733225	0.0184337	0.204446
ENSMUSG00000001504.11	1.18177	11.1508	26.1299	TRUE	TRUE	1.12135	11.4085	26.0157	1.2907	1.12135	1.2907	1.12135	0	TRUE	31.0857	11.4085	20.2297	13.165	4	TRUE	201.305	26.0157	52.588	29.9479	8	TRUE	0.441747	0.383816	0.439596	0.38633	12	TRUE	0.506494	1.36852	0.520593	0.493754	0.512052	0.504558	0.636867	4294	0.481606	1.84653	0.677373	0.8893	0.426746	1.13063	0.0432697	0.482493
ENSMUSG00000001506.11	3.05044	285.868	61.4299	TRUE	TRUE	2.26545	130.155	19.6325	2.91277	1.48562	2.60758	2.26545	0	TRUE	150.193	47.7672	130.155	73.4007	0	TRUE	29.9479	3.62588	22.5999	11.1803	0	FALSE	13.174	5.00292	6.62955	5.75909	0	TRUE	0.0319486	21.6957	0.0321968	0.0317274	0.0320363	0.0318482	0.0618986	8870	0.994841	25.291	0.601869	25.1605	4.65357	2.90613	0.0473081	13.5239
ENSMUSG00000001507.17	0.261111	28.3961	54.1754	TRUE	TRUE	0.207373	31.0857	52.588	0.274737	0.207373	0.274737	0.215202	0	TRUE	154.818	21.7138	84.7013	35.8715	34	FALSE	377.32	30.9664	327.778	62.8239	0	FALSE	0.620087	0.513503	0.600934	0.527474	32	TRUE	0.049757	13.9306	0.0516345	0.0476065	0.0504098	0.0487671	0.0947227	1404	0.15747	1.60826	0.786533	0.253253	0.52415	0.259858	0.00479661	0.136205
ENSMUSG00000001508.16	0.00915122	15.2496	122.337	TRUE	TRUE	0.0584804	1.77321	17.0548	3.00137	0.0260032	0.118147	0.0441413	0	FALSE	41.3942	1.30941	9.88644	1.77321	28	FALSE	434.35	3.53221	65.4117	7.32933	24	FALSE	0.209144	0.0457859	0.122344	0.0660346	48	TRUE	0.090292	7.67673	0.15267	0.0460972	0.108184	0.0765549	0.165217	17	0.00190668	1.11765	0.288275	0.002131	0.124653	0.00915054	7.47981e-05	0.00114064
ENSMUSG00000001510.9	0.0661757	8.01848	22.8043	TRUE	TRUE	0.0584804	8.56742	22.5999	0.100598	0.0508075	0.067746	0.0584804	0	TRUE	173.317	1.45894	73.4007	6.43384	12	FALSE	374.843	4.58019	162.154	25.0339	14	FALSE	0.461671	0.291541	0.43906	0.359796	22	TRUE	0.419679	1.65161	0.462283	0.372113	0.438983	0.401649	0.568012	283	0.0317407	1.34276	0.559543	0.04262	0.351621	0.0659842	0.0028935	0.0232014
ENSMUSG00000001517.15	0.199683	173.316	214.877	TRUE	TRUE	0.207373	173.317	214.876	0.207373	0.180165	0.207373	0.180165	0	TRUE	173.317	12.1754	73.4007	22.5656	28	FALSE	247.354	15.3193	232.181	26.0157	0	FALSE	0.917575	0.781257	0.895126	0.795835	24	TRUE	0.172375	4.02115	0.178138	0.166809	0.174945	0.169264	0.291603	1408	0.157918	1.90412	0.741664	0.300695	0.806587	0.199498	0.000928431	0.160912
ENSMUSG00000001518.13	0.452045	137.811	524.972	TRUE	FALSE	0.274737			0.467987	0.23869	0.316228	0.274737	0	TRUE	173.317	41.1181	173.317	97.7417	22	TRUE	434.35	101.765	327.778	156.832	44	FALSE	0.458468	0.287842	0.411608	0.340141	36	TRUE	0.189861	3.65081	0.198828	0.17945	0.193361	0.186006	0.315949	1473	0.165209	1.34487	0.921188	0.222185	0.262511	0.451656	0.000860343	0.118565
ENSMUSG00000001520.13	0.0530894	13.165	122.368	TRUE	TRUE	0.0508075	13.165	122.368	0.865106	0.0333181	0.228821	0.0441413	0	FALSE	73.4007	1.35846	15.1918	2.54301	38	FALSE	311.693	9.71236	157.943	14.8155	2	FALSE	0.1739	0.0125857	0.142757	0.0341081	46	FALSE	0.0714965	9.69484	0.0878799	0.058503	0.0769295	0.0656753	0.13324	86	0.00964558	1.10465	0.309588	0.010655	0.107585	0.0530664	0.000433662	0.00570915
ENSMUSG00000001521.13	2.0712	14.6263	60.6738	TRUE	TRUE	1.96821	15.1918	60.5365	2.26545	1.85652	1.96821	1.96821	0	FALSE	30.1525	5.80782	20.2297	15.1918	0	TRUE	122.368	6.70436	89.3126	52.7551	0	TRUE	0.288567	0.211121	0.252027	0.21907	0	TRUE	0.143628	4.82598	0.146412	0.140679	0.14492	0.142807	0.249681	4682	0.525123	1.71145	0.607979	0.898721	0.241064	2.00283	0.0330099	0.48281
ENSMUSG00000001524.15	1.28136	15.046	122.384	TRUE	TRUE	1.2907	15.1918	122.368	1.48562	1.03351	1.2907	1.12135	0	TRUE	56.9293	1.77426	13.165	5.57545	2	FALSE	377.32	12.9039	162.154	45.6832	4	FALSE	0.161567	0.0594121	0.142217	0.122344	2	TRUE	0.0696831	9.94713	0.0717378	0.0670841	0.0707024	0.0684131	0.130091	2056	0.230597	1.26313	0.457516	0.291274	0.122941	1.26808	0.0103614	0.155898
ENSMUSG00000001525.11	3.24637	107.647	47.182	TRUE	TRUE	3.30933	106.741	48.9809	3.46672	3.07873	3.35507	3.22453	0	TRUE	123.527	62.6548	112.044	86.3862	0	TRUE	56.3211	31.9864	49.3068	41.6479	0	TRUE	2.39175	2.05099	2.23201	2.14707	0	TRUE	0.0510648	13.5739	0.0517015	0.0506145	0.0512292	0.0508683	0.0970875	8783	0.985083	13.0706	0.58401	12.8756	2.28153	3.03738	0.0643759	6.92989
ENSMUSG00000001542.8	1.47298	64.706	91.6565	TRUE	TRUE	1.48562	63.6077	92.3438	1.48562	1.2907	1.48562	1.48562	0	FALSE	150.193	32.1625	84.7013	47.7672	0	TRUE	214.876	45.6832	106.301	69.6863	0	TRUE	0.78671	0.68379	0.692184	0.687136	0	TRUE	0.34675	1.99898	0.354664	0.340425	0.348629	0.343353	0.500176	6211	0.696613	2.74143	0.781806	1.90971	0.705962	1.44968	0.0158164	1.02342
ENSMUSG00000001552.15	0.729711	7.33336	29.9715	TRUE	TRUE	0.735352	7.42438	29.9479	0.846404	0.63887	0.735352	0.660419	0	TRUE	130.155	2.40219	40.0136	6.43384	0	FALSE	370.822	13.2083	69.6863	27.9818	14	FALSE	0.287337	0.216679	0.249731	0.246101	10	TRUE	0.084111	8.24086	0.0875521	0.0808503	0.0856753	0.0830073	0.154834	2076	0.23284	1.38247	0.534687	0.321893	0.244677	0.712367	0.0237681	0.1743
ENSMUSG00000001555.11	3.5282	9.26637	24.493	TRUE	TRUE	3.47964	9.20146	24.5112	3.97635	2.81945	3.63037	3.17716	0	TRUE	73.3722	4.36277	47.7672	10.6408	0	FALSE	214.876	7.15929	140.63	17.0189	0	FALSE	0.536564	0.291781	0.399705	0.298887	0	TRUE	0.0414796	16.7105	0.0419157	0.0409105	0.0416548	0.0412714	0.0796114	7259	0.814154	2.64265	0.629195	2.15153	0.378328	3.08396	0.125912	1.16675
ENSMUSG00000001558.6	0.128003	60.6521	436.503	TRUE	TRUE	0.118147	73.4007	434.35	0.201251	0.0774774	0.118147	0.089178	0	TRUE	109.78	2.43395	47.7672	4.83159	2	FALSE	282.871	12.9675	131.616	27.9818	14	FALSE	0.250038	0.132999	0.216017	0.160747	28	TRUE	0.163289	4.24492	0.183936	0.136455	0.169639	0.156787	0.278612	259	0.0290489	1.14672	0.421212	0.0333109	0.13895	0.127965	0.00029316	0.0177808
ENSMUSG00000001569.11	1.97176	35.8717	140.863	TRUE	TRUE	1.96821	35.8715	140.863	2.26545	1.70998	1.96821	1.96821	0	FALSE	92.265	17.5307	47.7672	23.3443	0	FALSE	318.094	62.5952	162.154	106.301	0	TRUE	0.291006	0.241892	0.257153	0.253415	0	TRUE	0.229727	3.01726	0.234725	0.225121	0.232179	0.227367	0.368372	4728	0.530283	1.74556	0.625196	0.925639	0.254656	1.94454	0.0138045	0.495189
ENSMUSG00000001576.16	2.52951	17.9363	60.4309	TRUE	TRUE	2.60758	17.5307	60.5365	2.68679	2.12387	2.60758	2.26545	0	TRUE	60.0374	3.91042	17.5307	10.1026	0	TRUE	136.578	14.4145	60.5365	39.685	0	TRUE	0.481325	0.282849	0.337816	0.289766	0	TRUE	0.0490291	14.1375	0.0499541	0.0479733	0.0493237	0.0485499	0.0934039	5843	0.655339	2.04689	0.629958	1.34141	0.296807	2.42789	0.0401762	0.720614
ENSMUSG00000001583.14	0.2	0.449137	500.015	TRUE	FALSE	3.00137			3.00137	0	3.00137	3.00137	0	FALSE					100	FALSE					100	FALSE					100	FALSE	0.0175457	39.5053	0.0406379	0.00499579	0.0201878	0.0110831	0.0344828	3	0.000336474	1	0	0.000336474	0.000898246	0.19992	0.000399828	0.000179577
ENSMUSG00000001588.13	0.2	1.64673	499.999	TRUE	FALSE	3.00137			3.00137	3.00137	3.00137	3.00137	0	FALSE					100	FALSE					100	FALSE					100	FALSE	0.072977	9.49817	0.120956	0.0426233	0.0883203	0.0559295	0.135802	11	0.00123374	1	0	0.00123374	0.00329347	0.19992	0.000399841	0.00065843
ENSMUSG00000001604.15	0.354388	7.91205	66.7316	TRUE	FALSE	1.89908		67.0275	5.58914	0.284073	2.72983	0.500571	0	FALSE					88	FALSE	262.751	9.11034	136.448	44.1148	0	FALSE					88	FALSE	0.0556932	12.4458	0.0612945	0.05013	0.0577004	0.0536539	0.105407	604	0.0677434	1.14901	0.348036	0.0778376	0.118565	0.352516	0.00528259	0.0417961
ENSMUSG00000001622.16	0.0299872	0.999985	500	TRUE	FALSE	3.00137			3.00137	0	3.00137	0	0	FALSE					100	FALSE					100	FALSE					100	FALSE	0.0181838	38.1189	0.0403495	0	0.0200258	0	0.0357143	1	0.000112158	1	0	0.000112158	0.00199997	0.0299854	5.99708e-05	5.99699e-05
ENSMUSG00000001627.13	2.30183	128.061	254.338	TRUE	TRUE	2.26545	47.7672	92.3438	2.26545	1.96821	2.26545	1.96821	0	TRUE	71.1973	27.8714	53.2828	35.8715	0	TRUE	157.364	47.2368	106.301	69.6863	0	TRUE	0.594008	0.513785	0.589316	0.516015	0	TRUE	0.236893	2.926	0.241426	0.233295	0.238747	0.23564	0.377359	6892	0.772992	2.78207	0.708074	2.15052	0.503507	2.28118	0.00896909	1.14859
ENSMUSG00000001630.14	0.963793	47.767	214.877	TRUE	TRUE	0.974227	47.7672	214.876	0.992304	0.846404	0.974227	0.846404	0	TRUE	106.47	2.61058	51.6896	13.165	0	FALSE	327.778	14.5134	207.823	77.0277	8	FALSE	0.256277	0.191751	0.24361	0.21907	10	TRUE	0.225345	3.07594	0.231307	0.216273	0.228352	0.223552	0.362811	2517	0.282301	1.41319	0.542663	0.398946	0.2223	0.95949	0.00446531	0.213294
ENSMUSG00000001632.17	1.54066	4.67155	22.6318	TRUE	TRUE	1.48562	4.83159	22.5999	1.70998	1.37272	1.70998	1.48562	0	TRUE	97.7417	2.95498	84.7013	4.83159	0	FALSE	327.778	19.6325	239.235	22.5999	32	FALSE	0.216073	0.168779	0.214311	0.191939	20	TRUE	0.436745	1.58708	0.447292	0.42646	0.441232	0.431991	0.582508	3344	0.375056	1.45993	0.548288	0.547555	0.206415	1.44246	0.0637361	0.297746
ENSMUSG00000001642.19	1.4691	7.42126	45.6838	TRUE	TRUE	1.48562	7.42438	45.6832	1.70998	1.2907	1.48562	1.2907	0	TRUE	33.8616	3.40591	8.56742	5.57545	0	TRUE	80.2191	23.283	52.588	29.9479	2	TRUE	0.210058	0.141681	0.175292	0.161727	6	TRUE	0.0451296	15.359	0.0462159	0.0434981	0.0455882	0.0444831	0.0863056	2802	0.314266	1.36617	0.521873	0.429341	0.162449	1.42333	0.0311562	0.231218
ENSMUSG00000001655.7	1.62588	134.628	325.9	TRUE	TRUE	1.70998	130.155	327.778	1.70998	1.48562	1.70998	1.48562	0	TRUE	173.317	24.0631	112.79	41.3942	2	FALSE	369.889	69.6863	231.115	106.301	6	FALSE	0.454874	0.393369	0.450455	0.396114	6	TRUE	0.388085	1.78607	0.397332	0.383456	0.392066	0.38692	0.539835	5334	0.59825	2.09224	0.689254	1.25168	0.413097	1.61781	0.00496414	0.668314
ENSMUSG00000001656.4	0.884521	26.0221	92.6096	TRUE	TRUE	0.846404	26.9383	92.3438	0.974227	0.760338	0.846404	0.846404	0	FALSE	150.193	9.88644	55.1214	18.2055	0	FALSE	434.35	52.588	256.701	80.2191	12	FALSE	0.298195	0.252181	0.293503	0.288884	6	TRUE	0.325957	2.1265	0.337548	0.314227	0.330717	0.322197	0.478952	2736	0.306864	1.49708	0.594052	0.459399	0.280987	0.876153	0.00946072	0.246188
ENSMUSG00000001657.8	0.185969	3.51116	26.0319	TRUE	TRUE	0.180165	3.62836	26.0157	0.479456	0.139433	0.23869	0.180165	0	TRUE	73.4007	1.20638	18.8802	2.72477	22	FALSE	404.428	13.2593	53.8051	19.6325	2	FALSE	0.170438	0.104417	0.15928	0.123846	28	TRUE	0.434901	1.5938	0.47919	0.395274	0.447735	0.421362	0.580966	357	0.0400404	1.14566	0.365	0.0458726	0.134879	0.18465	0.00709319	0.0249053
ENSMUSG00000001661.6	0.175116	13.1648	92.3438	TRUE	TRUE	0.180165	13.165	92.3438	0.778868	0.118147	0.242096	0.156526	0	TRUE	84.7013	1.77321	23.3443	4.34813	16	FALSE	434.35	9.21467	92.3438	22.5999	10	FALSE	0.188694	0.105409	0.160744	0.125673	24	TRUE	0.180603	3.83797	0.196906	0.167107	0.191911	0.176278	0.303164	359	0.0402647	1.14763	0.376925	0.0462091	0.142563	0.174785	0.00189276	0.0249179
ENSMUSG00000001663.11	0.106315	2.28949	12.8829	TRUE	TRUE	0.102646	2.36124	12.8702	0.637071	0.0774774	0.277791	0.102646	0	FALSE	97.7417	2.04621	35.8715	3.62836	26	FALSE	244.106	9.38502	65.9796	19.6325	10	FALSE	0.248684	0.108522	0.214834	0.160646	52	FALSE	0.0319957	21.6638	0.0354362	0.0284614	0.0339543	0.0312432	0.0619869	257	0.0288246	1.1751	0.394109	0.0338717	0.177716	0.105445	0.0081849	0.0187393
ENSMUSG00000001665.12	0.522507	28.3614	162.678	TRUE	TRUE	0.482223	31.0857	162.154	0.63887	0.418953	0.555047	0.482223	0	TRUE	97.7417	4.33201	70.9524	11.8476	0	FALSE	374.843	30.4348	140.863	52.588	14	FALSE	0.221759	0.163314	0.215359	0.18754	18	TRUE	0.0497194	13.9412	0.0521841	0.0478227	0.051037	0.0489038	0.0946546	1214	0.13616	1.24712	0.482662	0.169807	0.174341	0.520834	0.00320162	0.0908025
ENSMUSG00000001666.9	1.33173	9.58743	60.5849	TRUE	TRUE	1.2907	9.88644	60.5365	1.6595	1.12135	1.2907	1.2907	0	FALSE	46.3333	4.99896	15.1918	7.71014	0	TRUE	181.149	30.9664	92.3438	45.6832	0	FALSE	0.189993	0.141258	0.165925	0.162222	0	TRUE	0.0341807	20.2789	0.0353593	0.0332455	0.0346428	0.0338375	0.0660771	2555	0.286563	1.33933	0.511006	0.383804	0.158248	1.30308	0.0215084	0.20621
ENSMUSG00000001670.14	0.00407361	16.7267	126.22	TRUE	TRUE	0.0508075	9.88644	92.3438	3.00137	0.0170522	3.00137	0.0289466	0	FALSE	41.3942	1.15396	14.1494	1.66281	60	FALSE	434.35	1.79818	52.588	4.80478	42	FALSE	0.181241	0.0839568	0.158601	0.122344	66	FALSE	0.120581	5.74839	0.18332	0.0691011	0.133686	0.0967282	0.214286	8	0.000897263	1.125	0.293972	0.00100942	0.13252	0.00407348	3.22727e-05	0.000539816
ENSMUSG00000001672.15	0.00067199	4.18323	7.33133	TRUE	TRUE	0.0108148	150.193	284.741	3.00137	0.00351043	3.00137	0.00709206	0	FALSE	150.193	1.15396	150.193	1.33162	34	FALSE	284.741	0.331284	37.0797	0.331284	46	FALSE	4.99329	0.334991	2.14651	0.381877	36	FALSE	0.10382	6.67645	0.253794	0.0151804	0.137898	0.0588915	0.1875	4	0.000448632	1.5	0.57735	0.000672948	0.570596	0.000671929	9.16516e-05	0.0003834
ENSMUSG00000001674.12	2.93837	56.6644	137.005	TRUE	TRUE	2.76826	56.6562	137.008	3.00137	2.4244	2.97189	2.60758	0	TRUE	173.317	9.42284	118.614	23.5133	6	FALSE	434.35	17.5495	243.834	39.1864	10	FALSE	0.533838	0.397082	0.483909	0.403181	6	TRUE	0.100338	6.90813	0.101396	0.0986822	0.100572	0.0995108	0.181822	7130	0.799686	2.78191	0.655119	2.22465	0.413593	2.87667	0.0209968	1.18977
ENSMUSG00000001687.16	2.28609	55.1223	140.863	TRUE	TRUE	2.26545	55.1214	140.863	2.26545	2.03509	2.26545	2.26545	0	FALSE	109.78	32.0428	73.4007	47.7672	2	TRUE	318.094	82.9471	207.823	122.368	0	TRUE	0.395921	0.38751	0.393225	0.390357	2	TRUE	0.148844	4.65686	0.151926	0.146097	0.149883	0.148028	0.257468	6295	0.706034	2.33185	0.676385	1.64637	0.391318	2.24958	0.01597	0.880301
ENSMUSG00000001700.11	1.47888	85.2496	284.572	TRUE	TRUE	1.48562	84.7013	284.741	1.70998	1.2907	1.48562	1.48562	0	FALSE	150.193	24.1529	109.028	47.7672	0	FALSE	377.32	92.3438	317.018	140.863	16	FALSE	0.340679	0.291717	0.335809	0.293861	10	TRUE	0.280414	2.47187	0.287001	0.273084	0.282679	0.277561	0.429263	4274	0.479363	1.72157	0.653436	0.825258	0.299571	1.47124	0.00517	0.44074
ENSMUSG00000001707.9	2.96616	48.1509	69.4557	TRUE	TRUE	3.00137	47.7672	69.6863	3.00137	2.60758	3.00137	2.69059	0	TRUE	55.1214	31.0857	47.7672	41.3942	0	TRUE	91.4138	41.0346	69.6863	60.5365	0	TRUE	0.890279	0.68379	0.785223	0.685461	0	TRUE	0.200052	3.46483	0.20378	0.197778	0.20104	0.199381	0.32975	8044	0.902198	4.07297	0.669461	3.67463	0.693261	2.84467	0.0409567	1.9721
ENSMUSG00000001729.15	3.27073	57.925	246.722	TRUE	TRUE	3.45464	55.1214	247.354	3.45464	2.89816	3.45464	3.00137	0	TRUE	112.79	7.42438	53.2828	35.8715	0	TRUE	422.944	109.515	247.354	162.154	2	TRUE	0.285921	0.220679	0.255277	0.222844	0	TRUE	0.0466646	14.8538	0.0473068	0.0456962	0.0468493	0.0464088	0.0891063	6164	0.691341	2.05208	0.629574	1.41869	0.234778	3.22793	0.0130833	0.757849
ENSMUSG00000001739.15	0.124186	14.1877	60.7829	TRUE	TRUE	0.118147	15.1918	60.5365	0.286283	0.102646	0.135989	0.102646	0	TRUE	130.155	4.18697	73.4007	7.42438	2	FALSE	434.35	6.32815	247.354	26.0157	16	FALSE	0.294959	0.212062	0.283991	0.246853	24	TRUE	0.103192	6.71703	0.112237	0.0947559	0.107522	0.0983898	0.18648	386	0.043293	1.24352	0.479275	0.0538358	0.233416	0.123933	0.00203895	0.0289281
ENSMUSG00000001741.13	0.0918534	11.776	40.2607	TRUE	FALSE	0.346418		46.7506	0.665289	0.0948093	0.531973	0.240415	0	FALSE					94	FALSE	111.279	4.25204	75.3688	32.7214	0	FALSE					90	FALSE	0.339936	2.03905	0.369681	0.307046	0.349186	0.323376	0.493318	342	0.038358	1.29532	0.448006	0.049686	0.292493	0.0916443	0.00227627	0.0268053
ENSMUSG00000001750.17	0.724698	55.1212	327.778	TRUE	TRUE	0.735352	55.1214	327.778	2.81065	0.63887	0.735352	0.735352	0	FALSE	84.7013	1.58986	51.6896	11.4085	0	FALSE	427.221	11.1803	186.663	52.588	8	FALSE	0.211442	0.146051	0.188918	0.164113	12	TRUE	0.106188	6.52757	0.110996	0.101564	0.107885	0.104267	0.191339	1596	0.179004	1.27068	0.469101	0.227456	0.168166	0.723099	0.00220607	0.121601
ENSMUSG00000001751.10	0.826071	5.02212	52.645	TRUE	TRUE	0.735352	5.57545	52.588	0.945466	0.555047	0.735352	0.63887	0	TRUE	53.8344	1.0469	13.6717	4.04732	4	FALSE	279.501	13.0161	146.186	50.8618	12	FALSE	0.123544	0.054542	0.10864	0.0928924	6	TRUE	0.0304285	22.7795	0.0317487	0.0290147	0.0309316	0.0298355	0.0590423	1110	0.124495	1.15856	0.38609	0.144235	0.0953961	0.813309	0.0154489	0.0775864
ENSMUSG00000001755.13	0.846001	84.7013	500	TRUE	FALSE	0.846404	84.7013		0.974227	0.701542	0.846404	0.735352	0	TRUE	95.4596	2.73839	59.6912	8.03402	4	FALSE	377.32	14.8155	214.876	26.0157	18	FALSE	0.247146	0.114857	0.194438	0.167757	26	TRUE	0.119282	5.81098	0.12556	0.115245	0.1213	0.118569	0.212242	1845	0.206931	1.29485	0.486317	0.267945	0.169403	0.844572	0.00168914	0.143073
ENSMUSG00000001761.8	1.80502	8.19417	52.6458	TRUE	TRUE	1.70998	8.56742	52.588	4.29004	1.42267	1.96821	1.69188	0	TRUE	19.2221	1.07276	13.165	6.03182	2	FALSE	103.161	4.13987	61.8766	14.427	0	FALSE	0.246225	0.141525	0.183466	0.161727	2	TRUE	0.0711912	9.73641	0.0729123	0.0694236	0.0721546	0.0704644	0.132711	3202	0.35913	1.40631	0.516963	0.505047	0.155647	1.74518	0.0331495	0.271632
ENSMUSG00000001763.15	0.0247549	17.5307	122.368	TRUE	TRUE	0.0383497	9.88644	69.6863	3.00137	0.0148148	0.114272	0.021849	0	FALSE	113.224	1.76217	27.9751	3.50734	20	FALSE	335.771	14.8155	122.368	17.0548	24	FALSE	0.331926	0.0140731	0.200602	0.120052	32	TRUE	0.0706463	9.81152	0.0822259	0.0526382	0.0732739	0.0639818	0.131765	52	0.00583221	1.07692	0.400892	0.00628084	0.143262	0.0247499	0.000202258	0.00354573
ENSMUSG00000001767.6	2.04332	12.829	60.6085	TRUE	TRUE	1.96821	13.165	60.5365	2.26545	1.96821	2.26545	1.96821	0	TRUE	23.3443	7.68156	17.5307	11.4085	0	TRUE	157.364	17.0548	92.3438	60.5365	0	TRUE	0.245502	0.188561	0.218936	0.19987	0	TRUE	0.123859	5.59625	0.125957	0.120929	0.124689	0.122462	0.21942	4307	0.483064	1.61226	0.58615	0.778825	0.21167	1.97668	0.0326138	0.418403
ENSMUSG00000001768.17	0.776045	200	186.663	TRUE	FALSE	0.735352		186.663	0.735352	0.63887	0.735352	0.735352	0	FALSE	173.317	47.7672	105.266	63.6077	38	TRUE	186.663	45.6832	186.663	83.2503	0	FALSE	1.21317	1.04958	1.10328	1.05781	36	TRUE	0.536734	1.29142	0.546576	0.526298	0.542486	0.53284	0.658179	4926	0.55249	2.79679	0.970099	1.5452	1.07145	0.772832	0.00414025	0.82805
ENSMUSG00000001773.15	0.2	0.449137	500.015	TRUE	FALSE	3.00137			3.00137	0	3.00137	3.00137	0	FALSE					100	FALSE					100	FALSE					100	FALSE	0.0353088	19.631	0.134516	0	0.04922	0.0179675	0.0681818	3	0.000336474	1	0	0.000336474	0.000898246	0.19992	0.000399828	0.000179577
ENSMUSG00000001774.9	2.9975	68.1981	229.554	TRUE	TRUE	2.97897	68.1972	229.554	3.07761	2.38528	3.00137	2.66738	0	TRUE	82.9209	3.73826	63.6077	38.958	0	TRUE	377.32	22.4734	247.354	152.766	2	TRUE	0.429357	0.293861	0.312062	0.297287	4	TRUE	0.132769	5.22071	0.13435	0.129618	0.133255	0.131787	0.233206	6469	0.72555	2.26789	0.637139	1.64547	0.29709	2.95886	0.0128896	0.879048
ENSMUSG00000001783.4	3.92622	39.1875	127.222	TRUE	TRUE	3.47052	39.3333	127.196	4.16432	2.84501	3.7855	3.29032	0	TRUE	114.879	4.25782	58.0882	5.66543	0	FALSE	330.43	7.72696	213.697	20.2202	0	FALSE	0.500744	0.29324	0.433425	0.30423	2	TRUE	0.0806982	8.58937	0.081636	0.0796465	0.0811479	0.0801286	0.149045	7313	0.820211	2.67291	0.626536	2.19235	0.308025	3.80868	0.0299373	1.17317
ENSMUSG00000001785.14	2.09978	39.5215	187.047	TRUE	TRUE	1.96821	41.3942	186.663	2.26545	1.96821	2.26545	1.96821	0	TRUE	109.404	18.8388	84.7013	41.3942	0	FALSE	434.35	77.9318	327.778	200.77	22	TRUE	0.248791	0.192595	0.223934	0.194769	22	TRUE	0.126632	5.47371	0.1288	0.123284	0.127229	0.124942	0.223737	4457	0.499888	1.64191	0.602692	0.820772	0.211292	2.07646	0.0111013	0.43874
ENSMUSG00000001786.15	0.977133	4.06876	29.964	TRUE	TRUE	0.974227	4.18697	29.9479	1.44176	0.735352	0.974227	0.846404	0	TRUE	73.4007	2.01302	51.6896	3.62836	0	FALSE	303.442	16.7748	95.8331	22.5999	28	FALSE	0.167227	0.108249	0.160157	0.139128	14	TRUE	0.110844	6.25335	0.116288	0.107501	0.113003	0.109011	0.198835	1708	0.191566	1.23888	0.45409	0.237326	0.135788	0.946275	0.0315804	0.128493
ENSMUSG00000001794.14	3.33286	16.0952	70.6664	TRUE	TRUE	3.25207	15.9067	70.7017	3.45464	2.54542	3.45464	2.97064	0	TRUE	22.111	2.64171	17.5307	6.2047	0	FALSE	125.43	7.42717	80.2191	25.1369	0	FALSE	0.379508	0.217591	0.267159	0.219203	0	TRUE	0.0281503	24.6231	0.0286235	0.0275031	0.0283455	0.0280172	0.054745	6035	0.676873	1.99586	0.609235	1.35094	0.227764	3.18275	0.0450391	0.724915
ENSMUSG00000001802.17	0.366876	3.0029	29.9625	TRUE	TRUE	0.363984	3.14427	29.9479	4.12356	0.274737	0.418953	0.316228	0	TRUE	55.1214	1.55438	16.9314	2.72477	12	FALSE	272.514	12.8702	94.8405	17.0548	4	FALSE	0.142095	0.0791017	0.119979	0.0920445	28	TRUE	0.0735607	9.42279	0.0791951	0.0663169	0.0751491	0.0713617	0.136811	532	0.059668	1.12406	0.344579	0.0670704	0.100222	0.362438	0.0120964	0.0363241
ENSMUSG00000001804.10	0.0610227	0.982835	500	TRUE	FALSE	3.00137			3.00137	0.675309	3.00137	3.00137	0	FALSE					100	FALSE					100	FALSE					100	FALSE	0.0384805	18.0129	0.112019	0	0.0534602	0.0194726	0.0740741	2	0.000224316	1	0	0.000224316	0.00196567	0.0610152	0.00012203	0.000119936
ENSMUSG00000001819.5	0.000663797	31.0851	19.6334	TRUE	TRUE	0.00351043	31.0857	19.6325	3.00137	0.00264969	0.0150725	0.00364296	0	FALSE	150.193	1.30497	85.5712	6.43384	30	FALSE	183.6	0.337543	67.3988	7.60628	8	FALSE	7.47674	0.175351	3.60435	1.3588	26	FALSE	0.361959	1.91499	0.573919	0.0911608	0.413339	0.265603	0.515152	7	0.000785105	2.42857	0.980784	0.00190668	1.58328	0.000663775	3.38085e-05	0.00105094
ENSMUSG00000001827.13	0.0359998	12.113	113.419	TRUE	TRUE	0.067312	2.36124	26.0157	0.135989	0.0344502	0.074936	0.0508075	0	TRUE	36.1477	1.15396	11.4085	1.65492	22	FALSE	353.488	5.53101	106.301	12.8702	8	FALSE	0.181839	0.0439715	0.106021	0.0787082	32	TRUE	0.0666265	10.4035	0.084798	0.0495041	0.0714523	0.0628298	0.124756	58	0.00650516	1.10345	0.275993	0.00717811	0.106799	0.0359884	0.000317306	0.00384353
ENSMUSG00000001829.18	1.16676	70.5521	377.883	TRUE	TRUE	1.12135	73.4007	377.32	1.2907	0.974227	1.12135	1.12135	0	FALSE	97.7417	8.32081	81.8761	31.0857	0	FALSE	343.764	29.3581	214.876	92.3438	30	FALSE	0.222518	0.167267	0.220141	0.189842	34	TRUE	0.0625157	11.0876	0.064308	0.0607942	0.0631563	0.0618432	0.117531	2621	0.293966	1.38382	0.54483	0.406797	0.186704	1.16317	0.00307812	0.217168
ENSMUSG00000001833.18	3.97547	31.1703	69.6627	TRUE	TRUE	3.97635	31.0857	69.6863	3.99739	3.45464	3.97635	3.75215	0	TRUE	56.6018	11.4085	31.0857	26.9383	0	TRUE	118.753	19.6325	78.3239	60.5365	0	TRUE	0.635786	0.423996	0.485986	0.44608	0	TRUE	0.0564645	12.2758	0.0571389	0.0558243	0.0566197	0.0561533	0.106786	8010	0.898385	3.49051	0.635488	3.13582	0.447446	3.76085	0.0539866	1.68278
ENSMUSG00000001844.11	1.05091	22.8182	128.719	TRUE	TRUE	0.555047	41.3942	122.368	0.945466	0.482223	0.63887	0.500429	0	TRUE	173.317	35.8715	150.193	68.5042	6	FALSE	434.35	81.411	284.741	126.992	40	FALSE	0.396021	0.223991	0.343476	0.258884	36	TRUE	0.045295	15.303	0.0469548	0.0428352	0.0459355	0.0445945	0.0866079	2330	0.261328	1.34421	0.930596	0.351279	0.177271	1.0424	0.00809824	0.184787
ENSMUSG00000001847.15	3.88729	17.4011	36.9164	TRUE	TRUE	3.6495	16.9358	37.1079	4.06757	3.03263	3.79415	3.31248	0	TRUE	33.7121	7.55915	21.0595	14.3538	0	TRUE	59.5574	8.29217	43.953	26.9277	0	TRUE	0.675605	0.419659	0.526041	0.44277	0	TRUE	0.0522559	13.2645	0.0528721	0.0516523	0.0524692	0.0519605	0.0992359	7957	0.892441	3.44376	0.623527	3.07335	0.471366	3.51696	0.0952681	1.65777
ENSMUSG00000001855.16	1.30522	118.875	502.911	TRUE	FALSE	1.12135	130.155		1.2907	0.974227	1.12135	1.12135	0	FALSE	130.155	8.56742	112.79	11.4085	0	FALSE	331.493	29.9479	69.6863	34.4744	24	FALSE	0.297851	0.242122	0.287302	0.248667	32	TRUE	0.135313	5.12255	0.138898	0.132078	0.136418	0.133628	0.237098	3390	0.380215	1.51652	0.652225	0.576604	0.236373	1.30184	0.00258862	0.307721
ENSMUSG00000001864.14	0.214444	200	434.35	TRUE	FALSE	0.207373		434.35	0.23869	0.180165	0.207373	0.207373	0	FALSE	173.317	11.2093	91.2215	18.8802	22	FALSE	434.35	23.1976	267.46	45.6832	4	FALSE	0.517529	0.431696	0.512251	0.448262	26	TRUE	0.0460934	15.0379	0.0491991	0.0433644	0.0467048	0.0449465	0.0880653	1084	0.121579	1.50369	0.644779	0.182817	0.460458	0.214338	0.000493468	0.0986937
ENSMUSG00000001865.3	0.2	3.2934	499.994	TRUE	FALSE	3.00137			3.00137	3.00137	3.00137	3.00137	0	FALSE					100	FALSE					100	FALSE					100	FALSE	0.052934	13.0946	0.076156	0.0406263	0.0625391	0.0494061	0.100457	22	0.00246747	1	0	0.00246747	0.00658688	0.19992	0.000399845	0.00131685
ENSMUSG00000001870.17	0.420797	73.149	80.479	TRUE	TRUE	0.418953	73.4007	80.2191	0.482223	0.363984	0.418953	0.418953	0	FALSE	173.317	26.2674	112.79	41.3942	26	FALSE	214.876	30.9664	162.154	69.6863	0	FALSE	0.928499	0.888338	0.921726	0.906115	24	TRUE	0.0503912	13.7553	0.051544	0.0489119	0.0509068	0.0498027	0.0958703	2868	0.321669	2.20572	0.848874	0.709511	0.90892	0.418608	0.00520146	0.380482
ENSMUSG00000001891.17	1.76297	97.7426	140.863	TRUE	TRUE	1.70998	97.7417	140.863	1.70998	1.5361	1.70998	1.70998	0	FALSE	168.114	55.1214	109.028	63.6077	0	TRUE	284.741	80.2191	214.876	106.301	0	FALSE	0.700682	0.688814	0.695996	0.690497	4	TRUE	0.0754137	9.19126	0.0764137	0.0741594	0.0755837	0.0750193	0.140004	6805	0.763235	2.95944	0.792315	2.25875	0.693884	1.74118	0.0123608	1.20818
ENSMUSG00000001901.16	0.00883667	8.94933	101.243	TRUE	FALSE	0.0774774	35.8715		3.00137	0.0251487	3.00137	0.0527257	0	FALSE	33.8049	1.15396	6.43384	1.44202	56	FALSE	434.35	5.53101	92.3438	11.1803	42	FALSE	0.181241	0.0523217	0.137106	0.0796916	54	FALSE	0.0616895	11.2361	0.0970572	0.0306226	0.0823942	0.0545306	0.116071	12	0.0013459	1.08333	0.255125	0.00145805	0.0883949	0.00883589	8.72745e-05	0.000781048
ENSMUSG00000001909.17	2.00446	7.28594	34.5042	TRUE	TRUE	1.96821	7.42438	34.4744	2.26545	1.67828	1.96821	1.96821	0	FALSE	96.6589	2.77048	8.56742	5.57545	0	TRUE	245.82	8.55662	39.685	26.0157	6	TRUE	0.24791	0.18545	0.215885	0.213788	2	TRUE	0.0939443	7.37828	0.0963393	0.0923727	0.0953565	0.0935442	0.171293	4172	0.467923	1.58269	0.571935	0.740579	0.211161	1.89441	0.0549037	0.400025
ENSMUSG00000001910.6	2.19855	13.5185	69.628	TRUE	TRUE	2.26545	13.165	69.6863	2.57686	1.96821	2.26545	1.96821	0	TRUE	22.0362	3.00889	15.1918	9.88644	0	TRUE	122.368	15.2694	80.2191	52.588	0	TRUE	0.274464	0.164695	0.216281	0.188457	0	TRUE	0.121816	5.69009	0.124133	0.118882	0.122853	0.120862	0.216225	4311	0.483513	1.59453	0.575739	0.770974	0.194153	2.13125	0.0306091	0.413789
ENSMUSG00000001911.17	2.83231	39.2855	81.2476	TRUE	TRUE	2.60758	41.3942	80.2191	3.00137	2.60758	3.00137	2.60758	0	TRUE	94.8076	35.8715	70.9476	47.7672	0	TRUE	181.149	60.5365	121.938	80.2191	0	TRUE	0.521493	0.44717	0.516015	0.451556	0	TRUE	0.0705234	9.82861	0.0712553	0.069444	0.0709282	0.0700871	0.131551	7354	0.824809	2.99225	0.671302	2.46803	0.483528	2.7369	0.0336859	1.32337
ENSMUSG00000001918.18	1.30173	8.44136	29.9882	TRUE	TRUE	1.2907	8.56742	29.9479	1.48562	1.12135	1.2907	1.2907	0	FALSE	145.684	7.68156	112.79	9.88644	0	FALSE	434.35	25.3326	284.741	29.9479	34	FALSE	0.303483	0.244583	0.287477	0.271863	30	TRUE	0.0631177	10.9818	0.0652909	0.0615645	0.0638406	0.0624101	0.118593	3654	0.409825	1.58292	0.623246	0.648721	0.281489	1.24758	0.0416023	0.35118
ENSMUSG00000001924.16	3.53236	13.5708	29.4174	TRUE	TRUE	3.32928	13.1742	29.5635	3.7216	2.85651	3.45464	3.09024	0	TRUE	23.3443	8.52047	18.9389	10.1373	0	TRUE	64.86	13.5568	43.1713	19.7674	0	FALSE	0.565369	0.401268	0.481068	0.41792	0	TRUE	0.0466063	14.8724	0.0471562	0.0459759	0.0467224	0.0464176	0.0890001	7671	0.860363	3.12619	0.630345	2.68966	0.461318	3.15368	0.107204	1.45485
ENSMUSG00000001930.18	0.0112076	130.155	327.778	TRUE	TRUE	0.014328	112.79	284.741	0.0417061	0.00971515	0.021849	0.014328	0	TRUE	173.317	1.15396	55.1214	2.36124	18	FALSE	421.028	1.58767	106.301	10.0794	8	FALSE	0.672702	0.263401	0.501123	0.333767	30	TRUE	0.151035	4.5893	0.192097	0.115423	0.160876	0.130802	0.260714	54	0.00605653	1.35185	0.572236	0.00818753	0.397082	0.0112073	3.41916e-05	0.0044502
ENSMUSG00000001942.9	0.2117	6.59655	34.9635	TRUE	TRUE	0.156526	8.56742	34.4744	0.231644	0.135989	0.180165	0.156526	0	TRUE	145.684	4.99896	81.8761	9.88644	0	FALSE	385.874	25.5034	186.663	42.6841	30	FALSE	0.332347	0.157675	0.257153	0.204446	30	TRUE	0.0347639	19.9387	0.0375685	0.0316557	0.0359689	0.0335226	0.0671657	542	0.0607896	1.20849	0.533672	0.0734634	0.188669	0.210426	0.00601845	0.039701
ENSMUSG00000001943.9	0.0102277	13.8765	118.203	TRUE	TRUE	0.0584804	41.3942	434.35	3.00137	0.0260032	0.118147	0.0441413	0	FALSE	37.1141	1.15396	11.8476	4.83159	36	FALSE	434.35	4.17392	69.6863	6.36699	14	FALSE	0.187133	0.0385768	0.138282	0.0606774	32	FALSE	0.0371919	18.6371	0.0550398	0.0215974	0.0428568	0.0302637	0.0716846	18	0.00201884	1.11111	0.282843	0.00224316	0.117396	0.0102268	8.65192e-05	0.00120058
ENSMUSG00000001946.15	0.016468	2.0137	17.3883	TRUE	FALSE	0.0289466	97.7417		3.00137	0.0124481	0.0322252	0.021849	0	TRUE	136.166	4.18697	47.7672	7.42438	42	FALSE	381.064	12.8702	122.368	17.0548	58	FALSE	0.622023	0.192173	0.425839	0.255646	56	FALSE	0.163752	4.23291	0.220712	0.103016	0.179964	0.139295	0.279279	28	0.00314042	1.10714	0.502853	0.0034769	0.115808	0.0164524	0.000946179	0.00190532
ENSMUSG00000001948.11	0.0273117	3.10993	13.0106	TRUE	TRUE	0.021849	3.62836	12.8702	0.947514	0.0164918	0.0289466	0.019699	0	TRUE	150.193	2.00432	63.6077	6.92911	14	FALSE	377.32	14.8155	173.045	24.6359	14	FALSE	0.433365	0.00692996	0.309951	0.19946	22	TRUE	0.0333775	20.7669	0.044246	0.0279074	0.0369768	0.0311426	0.0645756	86	0.00964558	1.22093	0.505839	0.0117766	0.23903	0.0272544	0.00209478	0.00651462
ENSMUSG00000001962.9	1.79404	11.0878	52.6574	TRUE	TRUE	1.70998	11.4085	52.588	2.19857	1.70998	1.96821	1.70998	0	TRUE	30.1525	7.21067	19.555	11.4085	0	TRUE	208.528	39.685	92.3438	60.5365	0	TRUE	0.241783	0.188918	0.218536	0.19229	0	TRUE	0.0556763	12.4496	0.0567339	0.054547	0.0561059	0.0554189	0.105377	3906	0.438089	1.55044	0.577235	0.679228	0.210564	1.73493	0.0329475	0.365314
ENSMUSG00000001964.15	2.4884	66.3803	214.125	TRUE	TRUE	2.60758	63.6077	214.876	2.60758	2.26545	2.60758	2.26545	0	TRUE	97.7417	26.9383	63.6077	35.8715	0	TRUE	377.32	82.9471	239.235	140.863	0	TRUE	0.339932	0.293861	0.337452	0.29602	2	TRUE	0.0775811	8.93449	0.0790443	0.076254	0.0781491	0.0770778	0.143724	6021	0.675303	2.11327	0.658697	1.4271	0.310007	2.45982	0.0114878	0.762561
ENSMUSG00000001983.8	0.989575	2.34139	14.8183	TRUE	TRUE	0.974227	2.36124	14.8155	14.6356	0.877704	1.12135	0.974227	0	TRUE	53.0623	1.00738	17.5307	1.06817	6	FALSE	320.058	5.09107	85.9673	17.7579	10	FALSE	0.190072	0.0127016	0.158988	0.126233	20	TRUE	0.183532	3.7767	0.190185	0.177334	0.185678	0.182368	0.307235	1879	0.210745	1.26557	0.448911	0.266712	0.158006	0.927628	0.0625999	0.146571
ENSMUSG00000001985.10	1.50355	193.413	252.742	TRUE	FALSE	1.2907		247.354	1.48562	1.2907	1.48562	1.2907	0	TRUE	173.317	22.7992	112.79	31.0857	32	FALSE	247.354	27.9189	247.354	45.6832	0	FALSE	0.919817	0.783166	0.806587	0.785223	24	TRUE	0.043812	15.821	0.0448593	0.0431352	0.044153	0.0435289	0.0838947	6525	0.73183	2.92598	0.847959	2.14132	0.765259	1.49466	0.00591378	1.1438
[truncated: 111,417 more rows]

## Sheet: Figure 3
Figure 3d	Spearman P-values
	meanoccupancy	switchingrate	kon	binary_avg	expression	expressionrate	nonzero_avg	burstsize	ksyn	nonzero_cov	koff	degradationrate
meanoccupancy	2.3e-308	2.3e-308	2.3e-308	2.3e-308	2.3e-308	2.3e-308	2.3e-308	3.93e-19	0.556966	5.01e-31	4.5e-12	9.62e-46
[truncated: 25 more rows]

## Sheet: Figure 4
Figure 4d	Spearman P-values
[truncated: 27 more rows]

## Sheet: Figure 5
Figure 5h					Figure 5i					Figure 5j
[truncated: 625,138+ more rows]
