# Supplementary material for: Single-cell new RNA sequencing reveals principles of transcription at the resolution of individual bursts
Source: Nat Cell Biol. 2024 Aug 28;26(10):1725–33. doi: 10.1038/s41556-024-01486-9 (PMC11469958; doi:10.1038/s41556-024-01486-9)
Supplement: Supplementary file 6 — Numerical source data. [file 41556_2024_1486_MOESM6_ESM.xlsx]

## Sheet: Overview
This excel worksheet contain numerical source data for extended data figures, for larger source data datasets and additional files, please see the full data deposit at zenodo: https://doi.org/10.5281/zenodo.12092003.

## Sheet: ED Fig 1a
Extended Data Figure 1a
T_covered	SNR: 2	SNR: 3	SNR: 4	SNR: 5	SNR: 6	SNR: 7	SNR: 8	SNR: 9	SNR: 10	SNR: 11	SNR: 12	SNR: 13	SNR: 14	SNR: 15	SNR: 16	SNR: 17	SNR: 18	SNR: 19	SNR: 20
5	0.059480962000183005	0.06888607676127498	0.07821580027686444	0.08747058670924415	0.09665088839309571	0.1057571558391743	0.11478983773799312	0.12374938096350863	0.1326362305768048	0.14145082982977777	0.15019362016882118	0.15886504123850992	0.1674655308852856	0.1759955251611411	0.18445545832730437	0.19284576285792526	0.20116686944375772	0.20941920699584596	0.21760320264920913
6	0.06136576969156543	0.07261799629329388	0.08375758905275504	0.09478545174564297	0.10570248269777413	0.11650957480703987	0.12720761556531587	0.13779748708032613	0.14828006609746355	0.15865622402156582	0.16892682693864677	0.17909273563758396	0.18915480563176115	0.19911388718066797	0.2089708253114536	0.21872645984043662	0.22838162539457152	0.23793715143286967	0.2473938622677763
7	0.0632468002132256	0.0763349582319981	0.0892660604612554	0.10204168058936525	0.11466337966473031	0.1271327061720855	0.13945119610848775	0.15162037305899823	0.16364174827205843	0.17551682073456054	0.18724707724661238	0.1988339924959987	0.2102790291323365	0.22158363784092983	0.2327492574163197	0.24377731483553314	0.25466922533102904	0.26542639246334726	0.2760502081934521
8	0.065124061134642	0.08003702252766151	0.09474141480717983	0.10923974327001165	0.12353448808492337	0.13762810449466564	0.15152302301678555	0.16522164964322264	0.17872636603869468	0.19203952973787597	0.2051634743413766	0.21810050971052375	0.23085292216095288	0.2434229746550119	0.25581290699298354	0.26802493600313104	0.28006125573057317	0.29192403762499	0.30361543072716846
9	0.06699756001012368	0.08372424889027598	0.10018385119110466	0.11638010604941029	0.1323167076431907	0.14799730564302635	0.16342550565983663	0.17860486968902273	0.19353891655102276	0.20823112232829916	0.222684920798781	0.2369037038657818	0.25089082198441515	0.2646495845845308	0.2781832604901884	0.2914950783356961	0.30458822697822896	0.31746585590705434	0.3301310756493803
10	0.06886730437884087	0.08739669679051544	0.10559356751660896	0.12346323145181985	0.14101092900949136	0.15824182701806008	0.17516101960849628	0.19177352909280598	0.20808430683366963	0.22409823410528706	0.23982012294550126	0.25525471699926994	0.2704066923535587	0.2852806583637222	0.29988115847144514	0.314212671014311	0.32827961002706657	0.3420863260346557	0.3556371068370793
11	0.07073330176485518	0.09105442546069377	0.1109707604974711	0.1304895782938896	0.14961803392923595	0.1683631677753581	0.18673190710897822	0.20473106770454447	0.22236735540781208	0.23964736769035147	0.25657759518517975	0.27316442320369627	0.28941413323412735	0.305332904421654	0.32092681503041987	0.3362018438875997	0.3511638718097117	0.3658186830113614	0.38017196649658935
12	0.07259555967715008	0.09469749389572098	0.1163156256648209	0.13745960171437935	0.15813889531271053	0.17836280904459215	0.19814047755033523	0.21748087022631524	0.2363927938874306	0.2548848953919476	0.27296566422919377	0.2906434350705413	0.30792639028413976	0.32482256241383195	0.3413398366226919	0.35748595310162457	0.3732685094434489	0.38869496298289563	0.40377263310293166
13	0.07445408560966081	0.09832596085405483	0.12162835737425079	0.14437375320364293	0.16657437732360533	0.18824221414626044	0.2093890079253806	0.2300262670964347	0.2501652685467755	0.2698170618169588	0.28899247323416155	0.3077021099786647	0.3259563640843525	0.3437654163741655	0.3611392403314286	0.37808760590798524	0.3946200832700252	0.41074604648251056	0.42647467713308057
14	0.07630888704130476	0.10193988485864776	0.12690914881288262	0.1512324806328722	0.17492533546665517	0.19800282880582454	0.2204797432851449	0.24237053535941763	0.2636893418595592	0.28444998642984565	0.3046659858482379	0.32435055623168285	0.3435166191282475	0.3621768074979363	0.3803434715839909	0.3980286846764668	0.4152442487698439	0.432001700116408	0.4483123146771116
15	0.07815997143601154	0.10553932419789158	0.13215819200639228	0.15803622828310968	0.18319261667440417	0.2076460813652733	0.23141489718695643	0.25451689952199186	0.2769694940103886	0.2987896660605099	0.3199939901682168	0.3405986390477544	0.36061939257781217	0.3800716465661303	0.3989704213359751	0.4173303701377425	0.4351657873889071	0.4524906167454755	0.46931845900804314
16	0.08000734624275307	0.10912433692655742	0.13737567782599308	0.16478543687402658	0.19137705939309757	0.2171733829921439	0.24219665213623762	0.2664685323953871	0.29001012437893875	0.3128419773619027	0.3349841026093982	0.3564559864053236	0.37727660279121567	0.39746442602118914	0.417037442738701	0.43601316388082084	0.45440863631553774	0.4722404542175823	0.48952477018809765
17	0.0818510188955732	0.11269498086673155	0.14256179599537597	0.17148054359247128	0.19947949366771572	0.22658612788602583	0.252827160022102	0.2782285559241181	0.30281555299735463	0.3266126792183772	0.34964377169015304	0.37193199474828154	0.3934998576283183	0.4143692317039609	0.434561367305674	0.4540969101291308	0.47299591724266343	0.49127787270271983	0.5089617027861459
18	0.08369099681361816	0.11625131360874863	0.14771673509760813	0.1781219821207881	0.20750074122615542	0.23588569348258678	0.26330854254684216	0.2898000420014871	0.3153900219813706	0.34010741510578474	0.3639802817330553	0.3870358345539343	0.4093004625398051	0.4307997542613651	0.451558520593079	0.47160081681837734	0.4909499641502284	0.5096285706813796	0.5276585517782567
19	0.08552728740116593	0.11979339251212043	0.1528406825819913	0.18471018266491018	0.2154416155625668	0.24507344065514078	0.27364289164939154	0.30118601327200445	0.32773769693561433	0.3533317154042658	0.37800075648443093	0.4017764557670662	0.42468942844558183	0.4467693002339919	0.4680447374089182	0.48854347599854964	0.5082923501411022	0.5273173196347564	0.5456434967005278
20	0.08735989804765658	0.12332127470646045	0.15793382477087697	0.19124557198222544	0.22330292201985563	0.2541507139137964	0.2838322699228466	0.31238944392095036	0.3398626683335691	0.3662909996647016	0.3917121626541128	0.4161625931033287	0.43967747940792123	0.4622908028326375	0.48403537656496254	0.5049428835817625	0.5250439133627481	0.5443679974836028	0.5629436441207478
21	0.08918883612772138	0.12683501709240666	0.162996346866443	0.1977285734092216	0.2310854578713601	0.26311884160220755	0.2938787110261334	0.3234132604512759	0.3517689528726428	0.3789905788297377	0.40512131337716845	0.4302027712250924	0.45427506010470864	0.4773768324124834	0.49954533518525396	0.520816458456896	0.5412247820457804	0.5608036208208678	0.5795850684929039
22	0.091014109001213	0.1303346763425374	0.16802843295742634	0.2041596068889073	0.23879001240170727	0.271979136091961	0.30378422008989536	0.334260342448049	0.3634604948047998	0.39143565741030384	0.4182348715993153	0.44390530979282605	0.4684923431079933	0.49203960665341584	0.5145890625844952	0.536181060991345	0.5568543986895118	0.5766463759816383	0.5955928514561001
23	0.09283572401323457	0.13382030890228663	0.1730302660258185	0.2105390889980142	0.24641736698686065	0.2807328939746224	0.3135507741166902	0.3449335233306451	0.37494116724319015	0.4036313356185141	0.4310593533877072	0.4572783283950024	0.48233923597291484	0.5062910004547225	0.52918057372925	0.5510530109395179	0.5719515434235362	0.5919176489923201	0.6109911196371304
24	0.09465368849416997	0.13729197099085466	0.1780020279535189	0.21686743297398203	0.25396829517336494	0.2893813962514808	0.3231803223755743	0.3554355910928793	0.38621477344521665	0.41558261145782255	0.4436011311687394	0.4703297513594512	0.49582538814195715	0.5201425555521854	0.5433334622945027	0.5654481047771287	0.5865343565734359	0.606638054439491	0.6258030810136723
25	0.09646800975971273	0.14074971860211366	0.1829438995289487	0.2231450487417258	0.26144356275679814	0.29792590852100204	0.33267478679114754	0.36576928903126993	0.3972850480724575	0.42729438277129317	0.4558664368944788	0.48306731244900336	0.5089601976693211	0.5336054898653507	0.5570609133277344	0.5793816324796657	0.6006203604577074	0.6208274632973853	0.6400510598929113
26	0.09759200423190167	0.14288753458859815	0.1859931547307046	0.2270106813052152	0.26603738656064646	0.30316619269298506	0.33848585824440813	0.37208115686480786	0.40403304873464485	0.4344188449365498	0.4633123650523785	0.49078408825210285	0.5169012981309317	0.5417282215414657	0.5653261616584041	0.587753625504386	0.6090664461569264	0.6293178998480959	0.6485588181605704
27	0.09759475099541767	0.14289537102609987	0.18600805797648814	0.22703429792156518	0.26607106505623235	0.3032110135315799	0.338542661509732	0.3721505677375511	0.4041155009285097	0.43451460223141997	0.463421541054465	0.4909066645030985	0.5170371406808293	0.5418770960926985	0.5654877473823693	0.5879275276251751	0.6092522073911937	0.629515010784429	0.6487667266564805
28	0.0976047149987724	0.1429237409594249	0.1860619030274654	0.22711945213183585	0.26619225396764284	0.3033719706355126	0.33874623520341013	0.37239881944790987	0.40440979502335206	0.4348556882989991	0.463809629096234	0.49134149355003065	0.5175180413113364	0.542403047299649	0.5660574282079456	0.5885393639552052	0.6099044142750731	0.6302056306227153	0.6494936635756309
29	0.09762185288758203	0.1429724387005673	0.18615414351333726	0.22726503337964812	0.26639902226249684	0.30364603412403846	0.3390921593453553	0.37281980564263884	0.4049078436430705	0.4354317472803736	0.46446372916668943	0.49207287109407205	0.5183252498155642	0.5432840582524435	0.5670097222708975	0.5895600131680345	0.6109901560038207	0.6313529339122265	0.6506987885215776
30	0.09764612150990896	0.14304126012625687	0.18628423884660386	0.2274699461835657	0.2666894709075271	0.3040302334161803	0.3395761137364265	0.3734075761709158	0.4056017906076649	0.43623275051678345	0.46537138766339625	0.49308568357043236	0.519440777769063	0.5444990728782466	0.5683203365581342	0.5909618003849872	0.6124782556978173	0.6329221464692063	0.6523436592546745
31	0.09767747791539422	0.14313000266724868	0.1864516541678175	0.22773310995453322	0.26706173239615	0.3045216561975525	0.3401938759542668	0.37415633353060856	0.4064840050567414	0.437248987359817	0.4665205836628684	0.4943653884023723	0.5208473710313909	0.5460279586900711	0.569966117639085	0.5927184333643507	0.6143391892732271	0.6348804439133062	0.6543921066550312
32	0.09771587935439255	0.14323846529767664	0.18665586029131911	0.22805345881538316	0.2675139702825853	0.305117447404083	0.3409413193869152	0.3750604293903991	0.40754707571312654	0.438471056223678	0.4678997155869349	0.4958979948740977	0.5225284831783283	0.5478514708895158	0.5719250043110917	0.5948049413292708	0.6165450078706448	0.6371968549078799	0.6568101157953644
33	0.09776128327711266	0.14336644852448102	0.186896333651463	0.2284299414224114	0.26804437872244813	0.30581480822238005	0.3418144113035285	0.3761143611862233	0.40878380528340263	0.43988985587342044	0.46949758825413984	0.4976700456039267	0.524468249834519	0.5499512177761993	0.5741759820874568	0.5971976163296178	0.6190692636919599	0.6398421688948019	0.6595657128371701
34	0.097813647332759	0.1435137543768999	0.18717255624932025	0.2288615207889794	0.2686511820197174	0.3066109951064723	0.3428092109615249	0.3773127687904867	0.41018720499221195	0.44149657694316	0.47130340030547946	0.4996685985996331	0.5266514638772278	0.5523096274182322	0.5766990394593172	0.5998739570370907	0.6218869391017454	0.6427888481235249	0.6626288574766652
35	0.0978729293686782	0.14368018639603386	0.18748401559985894	0.2293471741111334	0.269332634180005	0.30750331881066933	0.34392186774949807	0.378650431252573	0.411750489247265	0.44328269367844425	0.4733067319941129	0.5018812098784187	0.5290635514828634	0.5549099155396324	0.5794751258650581	0.6028126148767358	0.6249743788554045	0.6460109437827557	0.6659713406794648
36	0.0979390874295091	0.14386554962447412	0.18783020467959807	0.22988589259521602	0.27008701847003513	0.30848914343829004	0.3451486193652492	0.380122263609174	0.4134670704320582	0.44523995589709436	0.47549753332892036	0.5042959166344798	0.5316905489887978	0.5577360545820891	0.5824861113033561	0.6059933424018118	0.6283092253219343	0.6494840160514599	0.6695666874548826
37	0.09801207975633666	0.1440696505960013	0.1882106218747281	0.23047668128744184	0.27091264698325246	0.30956588550600206	0.3464857900282987	0.3817233137630093	0.4153305538233608	0.44736038116297516	0.47786611256209466	0.5069012209376191	0.5345190805438912	0.5607727438999239	0.5857147475282913	0.6093969438225099	0.6318703565746063	0.6531850578938247	0.6733900644321308
38	0.09809186478584771	0.14429229732534957	0.18862477092969654	0.23111855890542565	0.27180786021147685	0.3107310130235335	0.3479297887262497	0.38344875942852363	0.41733473263060583	0.44963624716728234	0.48040312501118043	0.5096860739468575	0.5375363365219585	0.5640053810484953	0.5891446307671747	0.6130052276025239	0.6356378272280486	0.6570924224304648	0.6774181920115847
39	0.09817840114949213	0.14453329929803765	0.18907216089625345	0.2318105576716315	0.27277102662252556	0.31198204458850964	0.34947710749439465	0.38529390514318895	0.41947358315438454	0.4520600843120827	0.4830995622062652	0.5126398606234607	0.5407300526732559	0.5674200341276645	0.5927601659039444	0.6168009610407921	0.6395928119052379	0.6611857537254165	0.6816292608746782
40	0.0982716476726466	0.14479246746026575	0.18955230608295395	0.23255172314873057	0.2738005422437201	0.31331654849617774	0.351124319727952	0.38725417934305656	0.4217412600613001	0.4546246684909503	0.48594674135325977	0.5157523849282544	0.5440884899898302	0.5710034151432183	0.596546532073011	0.6207678267589362	0.6437175512226736	0.6654459208354655	0.6860028526459184
41	0.09837156337378093	0.1450696142088791	0.1900647260051115	0.23334111407683955	0.2748948302512011	0.3147321418637846	0.35286807852634516	0.38932513150123516	0.42413209177250216	0.4573230140616952	0.4889362951044548	0.5190138554885537	0.5476004152613629	0.5747428543504467	0.6004896496104994	0.6248903810180217	0.6479953001866404	0.669854954975034	0.6905198645099997
42	0.09847810746363006	0.1453645533813959	0.1906089453352011	0.23417780221262444	0.27605234056497285	0.31622648976937656	0.354705115068937	0.3915024293279994	0.42664057596328364	0.4601483670062857	0.4920601616277843	0.5224148717204551	0.5512550822988667	0.5786262755452629	0.6045761483117226	0.629154013791211	0.6524102788978529	0.6743959896562484	0.6951624375960535
43	0.0985912393443676	0.14567710024610103	0.1911844938537074	0.23506087217024546	0.2772715494496007	0.31779730440479104	0.3566322370216509	0.3937818560312562	0.42926137517117946	0.46309419827319054	0.4953105749664499	0.5259464103926621	0.5550422138043258	0.5826421722694568	0.6087933369456268	0.6335449105217654	0.6569476254660338	0.6790532036699487	0.6999138889497221
44	0.09871091860878345	0.1460070714922032	0.19179090640041146	0.23598942126412398	0.27855095912048483	0.3194423442426181	0.35864632697390963	0.3961593076361205	0.43198931251005845	0.46615419729749347	0.4986800556807885	0.529599812618422	0.5589519838650511	0.5867795848978004	0.6131291739787201	0.6380500154985687	0.6615933510400351	0.6838117667792416	0.7047586469220042
45	0.0988371050394648	0.146354285220057	0.19242772282611537	0.2369625593535122	0.27988909735563616	0.3211594132169106	0.36074434090534496	0.39863079036238325	0.4348193674877703	0.4693222656942372	0.5021614017644985	0.5333667712625622	0.5629750010522243	0.5910280785758514	0.6175722394627665	0.6426569967840113	0.6663342968630255	0.6886577880028514	0.7096821898117174
46	0.09896975860798012	0.14671856093144817	0.19309448794480086	0.23797940868884365	0.2812845171128817	0.322946359917422	0.3629233066817301	0.40119241805867134	0.437746671924943	0.47259251112057554	0.5057476798275289	0.5372393187509593	0.5671022921037273	0.5953777219783303	0.6221117080421634	0.647354212631604	0.6711580932659923	0.6935782663708616	0.7146709876059515
47	0.0991088394740679	0.14709971951994283	0.19379075148621666	0.23903910375984916	0.2827357961524237	0.32480107679716586	0.3651803225796092	0.40384040969213364	0.44076650597260625	0.4759592413024121	0.5094322165381706	0.5412098152702002	0.571325286172016	0.5998190668590231	0.6267373230385771	0.6521306793331396	0.6760531205164277	0.6985610440406104	0.7197124466700854
48	0.09925430798482643	0.14749758326129905	0.19451606804889038	0.24014079114541217	0.28424153666468477	0.32672149939307515	0.36751255583908715	0.4065710868924895	0.44387429422633917	0.47941695822132024	0.5132085903170726	0.5452709373455094	0.5756357996183894	0.6043431283641147	0.6314393715719264	0.6569760404375729	0.6810084714424884	0.703594761665416	0.7247948572458038
49	0.09940612467390951	0.14791197580394072	0.19526999705356418	0.24128362936514985	0.28580036490336275	0.32870560555956274	0.3699172412442784	0.40938087154933367	0.44706560193471956	0.4829603524576407	0.5170706232761144	0.5494156667854012	0.5800260213356199	0.6089413660818654	0.6362086606783428	0.6618805372860419	0.6860139157562537	0.7086688159135245	0.7299073436221252
50	0.09956425026072294	0.14834272215949373	0.19605210269704784	0.24246678873270067	0.28741093082363084	0.3307514147147733	0.37239167973090165	0.4122662834615786	0.45033613129988204	0.4865842976857475	0.521012373395255	0.553637279981839	0.5844884985814707	0.6136056658024289	0.6410364943871599	0.6668349808096514	0.6910598660028668	0.7137733190391923	0.7350398168506939
51	0.09972864564962722	0.1487896486933854	0.19686195390648675	0.24368945121069488	0.2890719077254102	0.33285698709933054	0.3749332370205256	0.41522393803795876	0.4536817178680526	0.4902838453175915	0.5250281269306643	0.5579293375550208	0.5890161233061979	0.6183283219625544	0.6459146517203862	0.6718307245387067	0.6961373450653814	0.7188990604121236	0.7401829298825944
52	0.09989927192914014	0.14925258311550071	0.1976991242940395	0.2449508102673934	0.29078199190164594	0.3350204230473698	0.3775393422809755	0.41825054404753587	0.45709832700797065	0.4940542192906934	0.5291123910476241	0.5622856743322363	0.5936021189576596	0.6231020207507435	0.650835365579461	0.6768596387741097	0.7012379551580851	0.7240374699156168	0.7453280350096257
53	0.10007609037114597	0.14973135447090605	0.19856319211196571	0.2462500707349773	0.29253990229152455	0.3372398622696827	0.3802074868124298	0.42134290141917285	0.4605820504751594	0.4978908109969066	0.5332598866718765	0.5667003896505513	0.5982400277482103	0.6279198238493175	0.6557913024854023	0.6819140858735735	0.7063538482438521	0.7291805831277479	0.750467143498461
54	0.10025906243010599	0.1502257931306275	0.19945374020811651	0.24758644866946694	0.29434438013856196	0.3395134831487555	0.3829352227587244	0.4244978990889502	0.4641291030600465	0.5017891743482966	0.537465541553245	0.5711678379733733	0.6029236983680208	0.6327751527906147	0.6607755431396781	0.6869868966071581	0.7114776978137722	0.7343210082036684	0.7555928873112796
55	0.100448149742272	0.15073573078249258	0.20037035598182454	0.24895917121225158	0.29619418865349323	0.34183950204553104	0.38572016184341107	0.42771251289453405	0.4677358193179859	0.5057450209766305	0.5417244835355434	0.5756826198112543	0.6076472741300002	0.6376617739053663	0.6657815637743649	0.6920713475384205	0.7166026719698891	0.7394518943807602	0.7606984828114596
56	0.10064331412490504	0.15126100042203106	0.20131263134019223	0.25036747645322005	0.2980881126819109	0.3442161726177012	0.3885599741301137	0.4309838035155181	0.4713986503792792	0.5097542155630292	0.5460320340269499	0.5802395729375789	0.6124051815319432	0.6425737838420292	0.6708032182613124	0.697161139389213	0.7217224077543495	0.744566902031822	0.7657776963576453
57	0.10084451757549545	0.1518014363434349	0.20228016265477408	0.25181061329546156	0.3000249583765744	0.34664178514934646	0.391452386806736	0.4343089144587823	0.47511416083732533	0.5138127712944216	0.5503837016651619	0.5848337638900402	0.6171921192220059	0.6475055956365975	0.675834720951139	0.7022503763477936	0.7268309866706472	0.7496601741947976	0.7708248116940193
58	0.1010517222709866	0.1523568741305769	0.20327255071864697	0.25328784132153104	0.3020035528743359	0.34911466589174145	0.3943951829930793	0.4376850700879287	0.4788790257130824	0.517916845443535	0.5547751761718329	0.5894604797491079	0.622003047354044	0.6524519253131248	0.6808706302139834	0.7073335462815153	0.7319229113449102	0.7547263095107235	0.7758345990489567
59	0.10126489056700268	0.1529271506480893	0.2042894007038697	0.2547984306612551	0.30402274397762047	0.35163317641515185	0.3973862005714492	0.44110957369587994	0.48269002749406464	0.5220627350692317	0.5592023223909192	0.5941152201849327	0.6268331773198014	0.6574077789958714	0.6859058326549675	0.7124055018169044	0.7369930832773827	0.7597603365046124	0.7808022858583308
60	0.10148398499707921	0.15351210403249985	0.20533032211932525	0.25634166186106566	0.3060813998403935	0.35419571297144425	0.40042333103982064	0.44457980561973764	0.4865440532461267	0.5262468728340761	0.5636611745057194	0.5987936897643931	0.631677961845332	0.6623684405146502	0.6909355279783264	0.7174614422513779	0.7420367816363286	0.764757689146892	0.7857235290336964
61	0.10170896827189543	0.15411157368342412	0.20639492876894133	0.25791682575483843	0.3081784086585595	0.3568007058673377	0.403504518387145	0.4480932213970153	0.4904380917963384	0.5304658229361023	0.5681479304295354	0.6034917905102358	0.6365330854394652	0.6673294594855769	0.6959552144751355	0.7224968962623016	0.7470496430486047	0.7697141836357975	0.7905943886993131
62	0.10193980327851289	0.1547254002548193	0.20748283871029133	0.259523223336228	0.310312678364733	0.3594466188481301	0.4066277579904046	0.45164734996239164	0.49436923098529356	0.5347162771518282	0.5726589463650249	0.6082056147045094	0.6413944551825111	0.6722866398500837	0.7009606751104963	0.7275077053804221	0.7520276423430848	0.774625996343791	0.7954113033255753
63	0.10217645307961323	0.155353425646291	0.20859367421356428	0.2611601656324729	0.31248313632731717	0.3621319484917255	0.40979109553299353	0.4552397918841241	0.49833465498721474	0.5389950509876278	0.5771907315274336	0.6129314379287079	0.646258191843775	0.6772360288555855	0.7059479641869317	0.7324900081960284	0.756967074204944	0.7794896428735886	0.800171066189812
64	0.10241888091274336	0.15599549299445994	0.20972706172090924	0.26282697357966683	0.31468872905383954	0.3648552236128054	0.41299262594405284	0.4588682176393042	0.502331641696283	0.5432990799366522	0.5817399430270526	0.6176657123332898	0.6511206213168346	0.6821739064618356	0.710913394561619	0.7374402252674536	0.7618645357006066	0.7843019581718558	0.8048708030987013
65	0.10266705018955995	0.15665144666438335	0.21088263180614536	0.26452297789946455	0.31692842189848097	0.36761500467697983	0.41623049235836057	0.46253036592713803	0.5063575601776236	0.5476254158385623	0.5863033809063544	0.6224050601294271	0.6559782663618798	0.6870967751575194	0.7158535253959193	0.7423550447027358	0.7667169096348507	0.7890600776509241	0.8095079513096464
66	0.10292092449508013	0.15732113224103322	0.21206001913483374	0.266247518977222	0.3192011987737435	0.37040988322475665	0.4195028850964008	0.4662240420194529	0.5104098681814473	0.5519712233393976	0.5908779833273915	0.6271462672960885	0.6608278386447733	0.6920013501721857	0.7207651504164596	0.7472314083864172	0.7715213487031922	0.7937614192711259	0.8140802395914261
67	0.10318046758693276	0.15800439652083006	0.2132588624247136	0.26799994674154237	0.321506061866202	0.3732384813051699	0.4228080406642387	0.46994711614765317	0.514486109718849	0.5563337764489765	0.5954608219051726	0.6318862774957344	0.6656662310627973	0.6968845500691352	0.7256452866678098	0.7520664988245787	0.7762752604042349	0.7984036665384636	0.8185856693672864
68	0.10344564339461464	0.15870108750323136	0.2144788044064928	0.26977962054522076	0.32384203135628264	0.3760994509189234	0.4261442407728392	0.4736975219253605	0.5185839126978282	0.5607104551932903	0.6000490971828298	0.6366221861921297	0.6704905103474229	0.7017434877053879	0.7304911637375329	0.7568577265822862	0.78097629267818	0.8029847523743844	0.8230224968863191
69	0.10371641601874912	0.15941105438237763	0.2157194917849959	0.27158590904756724	0.3262081451420168	0.3789914734708858	0.4295098113764665	0.47747325480598934	0.5227009866181098	0.5650987423594134	0.6046401342445306	0.6413512349639505	0.6752979099347102	0.7065754615453461	0.7353002134351209	0.7616027182886477	0.7856223202391123	0.8075028438163585	0.8273892163715634
70	0.10399274973034756	0.1601341475387893	0.21698057520066083	0.27341819009809404	0.32860345856671064	0.38191325923179187	0.43290312172981077	0.4812723705745214	0.5268351203233761	0.5694962203305196	0.6092313784621712	0.6460708060080771	0.6800858230942725	0.7113779473152043	0.7400700599069988	0.7662993051856857	0.7902114315700646	0.81195632750983	0.8316845440957278
71	0.10427460897007422	0.1608702185311216	0.21826170919138577	0.2752758506215545	0.3310270441504847	0.3848635468090055	0.4363225834634985	0.48509298387276634	0.5309841798095696	0.5739005680086459	0.6138203913720257	0.650778416826623	0.6848517963080318	0.7161485899856604	0.7447985101704806	0.770945512198161	0.7947419165511942	0.8163437959539066	0.8359074033377767
72	0.10456195834751397	0.1616191200879703	0.21956255215471984	0.27715828650431407	0.33347799132562433	0.38784110262619265	0.4397666496776441	0.48893326675739746	0.5351461060879353	0.5783095578229157	0.618404846677611	0.655471715091948	0.6895935228902714	0.720885196070875	0.7494835450501646	0.7755395475024313	0.7992122546926428	0.8206640344648236	0.8400569101758513
73	0.10485476264044336	0.1623807060997344	0.22088276631039813	0.27906490248204163	0.33595540617569514	0.3908447204117686	0.4432338140531114	0.4927914472900755	0.5393189131015133	0.5827210528209813	0.6229825263751327	0.6601484736840715	0.6943088368407836	0.725585726232076	0.7541233105009193	0.7800797925732825	0.8036211039448987	0.8249160088228881	0.8441323600741507
74	0.10515298679410429	0.16315483161052927	0.22222201766321445	0.2809951120287073	0.33845841117836667	0.3938732206959739	0.4467226099801502	0.4966658081589881	0.5435006856938217	0.5871330038415116	0.6275513169979995	0.6648065858950551	0.6989957069231494	0.7302482881746004	0.758716109302169	0.7845647926885276	0.8079672900606262	0.8290988535701385	0.8481332152234091
75	0.10545659592048065	0.16394135281015326	0.2235799759662303	0.2829483372468684	0.3409861449519004	0.396925450316441	0.4502316097040927	0.5005546853311356	0.5476895776284942	0.59154344676559	0.6321092059769499	0.6694440607951248	0.7036522309604812	0.7348711298275605	0.7632603931087941	0.788993247871992	0.8122497964830374	0.833211860927443	0.8520590925965721
76	0.10576555529757889	0.1647401270261094	0.22495631468431898	0.28492400875923285	0.34353776200524494	0.40000028193211845	0.45375942348779275	0.5044564667347214	0.5518838096586677	0.5959504998449661	0.6366542781124775	0.6740590187554064	0.7082766303411898	0.739452632795712	0.7677547548445	0.793364004256256	0.8164677547369715	0.8372544703012151	0.8559097526831054
77	0.10607983036871022	0.1655510127156764	0.226350710958039	0.2869215656014851	0.3461124324916971	0.4030966135454161	0.45730469879048674	0.5083695909710058	0.5560816676449419	0.6003523611051291	0.6411847121562948	0.6786496871223662	0.7128672447275778	0.7439913060734531	0.772197921424047	0.7976760458473224	0.820620435299847	0.8412262583512449	0.8596850888671442
78	0.10639938674177696	0.16637386945803284	0.2277628455678344	0.28894045511635813	0.34870934196607417	0.4062133680324356	0.4608661194627876	0.5122925460550048	0.5602815007207592	0.6047473058212403	0.6456987774986839	0.6832143960391288	0.7174225269603107	0.748485780011253	0.7765887467912473	0.8019284866740461	0.8247072389306591	0.8451269295924733	0.8633851174163745
79	0.10672419018856073	0.1672085579464339	0.2291924028985627	0.29098013284894164	0.3513276911453536	0.40934949268116666	0.46444240495749695	0.5162238681844226	0.5644817195040813	0.6091336840650113	0.6501948309586766	0.6877515744090591	0.7219410381520379	0.752934800525148	0.7809262052601414	0.806120563305911	0.8287276884361188	0.8489563075047839	0.8670099680501405
80	0.10705420664401474	0.16805493998043664	0.2306390709043406	0.2930400624432064	0.3539666956727292	0.4125039587375061	0.46803230955594854	0.5201621405362175	0.5686807943542622	0.6135099183206495	0.6546713136740671	0.6922597459970754	0.7264214429636509	0.7573372235402599	0.7852093851472228	0.8102516277233538	0.8326814208539343	0.8527143261260397	0.8705598750567961
81	0.1073894022055582	0.16891287845818065	0.23210254107371375	0.29511971553974303	0.35662558588504345	0.4156757609589903	0.47163462160959335	0.524105992090223	0.5728772536730461	0.6178745011680526	0.6591267480883712	0.6967375256643407	0.7308625050568945	0.7616920096596447	0.7894374826830651	0.814321140525518	0.8365681800341154	0.8564010221047866	0.8740351689317926
82	0.10772974313237446	0.16978223736871517	0.23358250839513914	0.297218571674686	0.35930360658354354	0.41886391717610116	0.4752481627965409	0.5280540964792445	0.5770696822486356	0.6222259930314815	0.6635597350319082	0.7011836157320853	0.7352630827172372	0.7659982190500398	0.7936097961921329	0.8183286644609139	0.8403878095999913	0.8600165271900732	0.8774362685093692
83	0.10807519584471058	0.17066288178437833	0.23507867132278265	0.29933611817981937	0.3620000168079192	0.4220674678610365	0.4788717873927758	0.5320051708650684	0.581256719641808	0.6265630199919686	0.6679689508942624	0.705596802470452	0.739622124641116	0.7702550065364339	0.7977257205299848	0.8222738582670507	0.8441402462714339	0.8635610611369188	0.8807636735620354
84	0.10842572692318156	0.17155467785322737	0.23659073174262735	0.30147185008385446	0.3647140896135764	0.425285475703812	0.48250438155778175	0.5359579748398444	0.5854370586130827	0.6308842716617857	0.672353144885471	0.7099759527083932	0.7439386658818682	0.7744616168976134	0.8017847417675024	0.8261564708056929	0.8478255135335465	0.867034925006928	0.8840179578433195
85	0.10878130310807653	0.1724574927915169	0.2381183949388906	0.30362527001485456	0.3674451118521051	0.4285170251955926	0.4861448626342987	0.5399113093522871	0.5896094435899482	0.6351884991193233	0.676711136383336	0.7143200105607372	0.7482118239488433	0.7786173803551685	0.8057864321121592	0.829976335480916	0.851443715634797	0.8704384948445104	0.8871997625504444
86	0.10914189129866753	0.17337119487622704	0.23966136956074446	0.30579588810380437	0.3701923839548948	0.4317612222191181	0.48979217846194734	0.5438640156581821	0.593772669173203	0.6394745129027728	0.6810418123643582	0.7186279942686935	0.7524407950543687	0.7827217082486708	0.8097304450567318	0.8337333649276789	0.8549950318992718	0.8737722157100664	0.8903097901847226
87	0.10950745855252217	0.17429565343764153	0.24121936758934304	0.30798322188930666	0.37295521971985585	0.43501719364612274	0.4934453067044726	0.5478149742946716	0.5979255786814754	0.6437411810610618	0.6853441249158312	0.7228989931501612	0.7566248505034298	0.7867740888900202	0.8136165107462318	0.8374275459591234	0.8584797113384166	0.8770365960523625	0.8933487987885995
88	0.10987797208481831	0.17523073885197354	0.24279210430514497	0.31018679622339485	0.3757329461012047	0.43828408694162907	0.49710325419033685	0.5517631040778151	0.6020670627329985	0.6479874272605061	0.6896170888267299	0.7271321646563241	0.7607633332210848	0.7907740835901998	0.8174444315541695	0.8410589347613027	0.8618980675482383	0.8802322024031614	0.896317596539276
89	0.11025339926766153	0.17617632253404017	0.24437929825553809	0.31240614317844645	0.37852490300226926	0.4415610697750079	0.5007650562664239	0.5557073611229311	0.6061960578637583	0.6522122289457112	0.6938597792550736	0.731326731531108	0.7648556544128002	0.7947213228519059	0.8212140778596255	0.8446276523244962	0.865250473878582	0.883359654377931	0.8992170366798407
90	0.11063370762940633	0.17713227692998562	0.24598067122275596	0.31464080195519223	0.3813304430712805	0.4448473296376907	0.5044297761646002	0.5596467378872305	0.6103115451811444	0.6564146155532624	0.6980713294695259	0.7354819790702135	0.7689012903530613	0.7986155027217895	0.8249253840169177	0.8481338801007187	0.8685373588616838	0.8864196199672594	0.9020480127698114
91	0.111018864853979	0.17809847551005165	0.24759594819208808	0.3168903187917973	0.38414893150009405	0.4481420734674315	0.5080965043809003	0.5635802622342692	0.6144125490522386	0.6605936667768021	0.7022509286630355	0.7395972524764948	0.7728997792977575	0.8024563812962251	0.8285783445099787	0.8515778558774714	0.8717592018877456	0.8894128111042694	0.9048114542378544
92	0.11140883878020427	0.17907479276139626	0.24922485732038047	0.31915424687401484	0.3869797458258211	0.45144452727901124	0.5117643580670934	0.5675069965197508	0.6184981358259259	0.6647485108821279	0.7063978198364043	0.7436719543085906	0.7768507185159914	0.8062437753747804	0.8321730102838466	0.8549598698581685	0.8749165291158386	0.8923399794940569	0.9075083222203262
93	0.11180359740113431	0.1800611041809587	0.25086712990482174	0.32143214624639127	0.3898222757353137	0.45475393580127527	0.5154324804343993	0.5714260366982227	0.6225674125880024	0.6688783230709558	0.7105112977497199	0.7477055420197904	0.7807537614371133	0.8099775572557397	0.835709485245991	0.8582802609400995	0.8780099096089444	0.8952019126918231	0.910139605670097
94	0.11220310886338002	0.181057286268372	0.2525225003520166	0.3237235837245137	0.3926759228724718	0.45806956212040983	0.5191000401691299	0.5753365114502218	0.6266195259484897	0.6729823238920659	0.7145907069396432	0.7516975255842083	0.7846086149089202	0.8136576516682643	0.8391879229304525	0.8615394131811279	0.881039951682452	0.8979994304169848	0.9127063177208884
95	0.11260734146644638	0.18206321651892204	0.2541907061473384	0.3260281328082913	0.39554010064833267	0.46139068732934896	0.5227662308600249	0.5792375813294298	0.6306536608603837	0.6770597776985441	0.7186354398006005	0.7556474652074487	0.7884150365630826	0.8172840328359435	0.8426085233180596	0.8647377524467472	0.8840072994558816	0.9007333810911669	0.9152094922931068
96	0.11301626366206936	0.18307877341655332	0.2558714878245654	0.3283453735962531	0.3984142340539059	0.4647166101832152	0.5264302704370696	0.5831284379294045	0.6346690394690753	0.6811099911498956	0.7226449347280002	0.7595549691189992	0.7921728322840131	0.8208567216666915	0.8459715298062471	0.8678757432293996	0.8869126295980894	0.9034046385885468	0.9176501809278472
97	0.1134298440535561	0.18410383642692008	0.2575645889357909	0.3306748927008561	0.4012977594757129	0.4680466467606966	0.5300914006215719	0.587008303069475	0.6386649199916986	0.6851323117578074	0.7266186743216144	0.7634196914437126	0.7958818537775002	0.8243757830641377	0.8492772263222532	0.8709538856323484	0.8897566482566113	0.9060140991875613	0.9200294498364313
98	0.11384805139512812	0.18513828599048393	0.25926975602161056	0.3330162831647892	0.40419012451399705	0.47138013013126306	0.5337488863872891	0.590876427999384	0.6426405956256969	0.6891261264744061	0.7305561836473504	0.7672413301497836	0.7995419962355692	0.827841323355804	0.8525259345736999	0.8739727125107034	0.8925400881622467	0.9085626787135184	0.9223483771534644
99	0.11427085459126618	0.1861820035156557	0.2609867385815818	0.33536914437826393	0.40709078780356495	0.47471641002812603	0.5374020154323992	0.5947320926222753	0.6465953934858844	0.6930908603218423	0.7344570285556731	0.7710196250707329	0.8031531960941312	0.8312534878335699	0.8557180114308276	0.8769327867624929	0.8952637059003588	0.9110513098621558	0.9246080503820262
100	0.1146982226960589	0.18723487137198463	0.2627152890449521	0.3377330819972778	0.409999218837228	0.4780548525268491	0.5410500976621037	0.5985746047356318	0.6505286735693195	0.6970259750621127	0.7383208140549848	0.7747543559989715	0.8067154288801184	0.8346124584020559	0.8588538464348352	0.8798346987629997	0.8979282793407746	0.913480939694649	0.9268095640201646
101	0.11513012491255446	0.18829677288339017	0.26445516274165726	0.3401077078628448	0.4129148977918007	0.48139483972951874	0.5446924646816713	0.602403299289777	0.6544398277473225	0.7009309679060064	0.7421471827383233	0.7784453408486046	0.8102287071448988	0.8379184513307442	0.8619338594270376	0.8826790639358361	0.9005346052185018	0.9158525272950496	0.9289540173584385
102	0.11556653059211336	0.18936759232144024	0.2662061178735841	0.34249263992117446	0.4158373153566275	0.48473576945438024	0.5483284692997177	0.6062175376635605	0.6583282787839603	0.7048053702601339	0.7459358132617838	0.7820924338851991	0.8136930784808812	0.8411717151057793	0.8649584982937263	0.8854665204545343	0.9030834968578612	0.9181670415815473	0.9310425124387676
103	0.11600740923376528	0.19044721489867222	0.26796791548609566	0.3448875021447973	0.41876597256460113	0.4880770549308565	0.551957485041529	0.6100167069568599	0.6621934793803782	0.708648746511008	0.7496864188731202	0.7856955240203088	0.8171086236183178	0.8443725283775643	0.8679282368218405	0.8881977270686704	0.9055757820329471	0.9204254592633812	0.933076152165345
104	0.11645273048356783	0.19153552676195923	0.26974031943981813	0.3472919244546179	0.4217003806256362	0.4914181244998545	0.5555789056722441	0.6138002192995338	0.6660349112443288	0.7124606928451517	0.7533987459890119	0.7892545331686338	0.8204754545994138	0.8475211980003966	0.8708435726607375	0.890873361048801	0.9080123009576551	0.9226287629356014	0.9350560385588549
105	0.11690246413396901	0.19263241498591963	0.27152309638268696	0.34970554264289355	0.42464006076256494	0.49475842131927916	0.5591921447297026	0.6175675111764662	0.6698520841842993	0.7162408361042853	0.7570725728195374	0.7927694146657257	0.823793713026964	0.8506180571605181	0.8737050253855392	0.8934941162447351	0.9103939043988213	0.9247779393042759	0.9369832711456776
106	0.11735658012317067	0.1937377675663694	0.27331601572224695	0.35212799829711916	0.4275845440494298	0.4980974030746655	0.5627966350667757	0.6213180427683622	0.6736445352276268	0.7199888326746089	0.7607077080384417	0.7962401517442672	0.827063568384811	0.8536634635891197	0.8765131346577184	0.8960607012518911	0.9127214519063135	0.9268739775351019	0.9388589454742094
107	0.11781504853449631	0.19485147341382042	0.27511884959820887	0.3545589387248175	0.4305333712521227	0.5014345416948489	0.5663918284030057	0.625051297307947	0.6774118277620256	0.7237043674092712	0.7643039894977985	0.7996667560669457	0.8302852164275201	0.8566577978569107	0.879268458478743	0.8985738376807253	0.9149958101541988	0.9289178677186888	0.9406841517508161
108	0.11827783959576002	0.19597342234701662	0.27693137285525676	0.35699801687921534	0.4334860926713563	0.5047693230725872	0.5699771948853732	0.6287667804512398	0.6811535506999433	0.727387152583107	0.7678612829857484	0.8030492663140769	0.8334588776367621	0.8596014617470568	0.8819715715327828	0.9010342585244008	0.9172178513873626	0.9309105994461646	0.942459973588351
109	0.11874492367863987	0.1971035050865192	0.2787533630161053	0.35944489128580365	0.4364422679879257	0.508101246790058	0.5735522226580156	0.6324640196635677	0.6848693176651987	0.7310369268787739	0.7713794810259903	0.8063877468241232	0.8365847957419655	0.8624948767033392	0.8846230636146245	0.9034427066201186	0.9193884519682414	0.9328531604890091	0.9441874868605128
110	0.11921627129805105	0.1982416132483277	0.2805846002548028	0.36189922596976565	0.4394014661102285	0.5114298258491454	0.5771164174407335	0.6361425636200051	0.6885587662013423	0.734653454403412	0.774858501717773	0.8096822862853769	0.839663236302894	0.8653384823505693	0.8872235381390983	0.9057999331996825	0.9215084910185402	0.9347465355773718	0.9458677586556998
111	0.11969185311152576	0.19938763933754858	0.2824248673702834	0.36436069038426855	0.44236326502401996	0.5147545864064458	0.5806693021161118	0.639801981619931	0.6922215570012217	0.7382365237350136	0.7782982876151563	0.8129329964770615	0.8426944853518791	0.8681327350843411	0.8897736107284845	0.9081066965250919	0.9235788491510855	0.9365917052713647	0.9475018463243247
112	0.1201716399185905	0.20054147674210324	0.2842739497601575	0.3668289593396028	0.44532725164436193	0.5180750675129079	0.5842104163250996	0.6434418630153754	0.6958573731572179	0.7417859469976642	0.7816988046443398	0.8161400110582295	0.845678848093523	0.8708781067273623	0.8922739078744738	0.9103637606051176	0.9256004072871379	0.9383896449201374	0.9490907966138956
113	0.12065560266015177	0.20170301972647675	0.2861316353947473	0.36930371293316533	0.4482930216697426	0.5213908208580338	0.5877393160708717	0.6470618166528824	0.6994659194316478	0.7453015589648718	0.7850600410579062	0.8193034844028223	0.8486166476597445	0.873575083249675	0.8947250656714322	0.912571893989008	0.9275740455547555	0.9401413237037736	0.9506356448864548
114	0.12114371241787861	0.20287216342550982	0.28799771479135894	0.3717846364802763	0.45126017943833485	0.524701410518569	0.5912555733308344	0.6506614703285735	0.7030469215468464	0.7487832161902214	0.7883820064248515	0.822423590479363	0.8515082239181383	0.8762241635501898	0.8971277286178169	0.9147318686336147	0.9295006422639588	0.9418477037532893	0.952137414413273
115	0.12163594041359163	0.20404880383823112	0.28987198098879036	0.3742714204458119	0.45422833778636296	0.5280064127116012	0.594758775676602	0.6542404702561312	0.706600125494421	0.7522307961645768	0.7916647306553024	0.8255005217737611	0.8543539323316627	0.8788258582970563	0.8994825484827466	0.9168444588404181	0.9313810729546849	0.9435097393442802	0.9535971157419372
116	0.12213225800865381	0.2052328378217289	0.29175422952207924	0.37676376037665926	0.4571971179085499	0.5313054155520044	0.5982485259018044	0.6577984805474217	0.7101252968632316	0.755644196499126	0.79490826305887	0.8285344882537784	0.8571541428677613	0.881380688824467	0.9017901832348234	0.9189104402590562	0.9332162095136743	0.9451283761599584	0.9550157461312855
117	0.1226326367033623	0.2064241630850676	0.2936442583974749	0.37926135683496953	0.4601661492206179	0.5345980188141437	0.601724441657568	0.6613351827054786	0.7136222201856116	0.7590233341335251	0.7981126714355898	0.8315257163737453	0.8599092389550651	0.8838891860836151	0.90405129603044	0.9209305889541358	0.9350069193566389	0.9467045506195396	0.9563942890498268
118	0.12313704813634457	0.20762267818323776	0.29554186806764987	0.38176391533220716	0.4631350692238044	0.5378838336977895	0.6051861550955249	0.6648502751295738	0.7170906983013895	0.7623681445684769	0.8012780411984584	0.8344744481181543	0.8626196164859148	0.8863518896455602	0.9062665542589077	0.9229056805322144	0.9367540646722051	0.9482391892681616	0.9577337137335659
119	0.1236454640839561	0.20882828251115312	0.2974468614071328	0.3842711462639866	0.466103523371384	0.5411624825981499	0.6086333125182114	0.668343472632115	0.7205305517392703	0.7656785811220389	0.8044044745265974	0.8373809400828175	0.8652856828629744	0.8887693467539094	0.9084366286418568	0.9248364893260175	0.938458501724325	0.9497332082246908	0.9590349747993565
120	0.12415785645968047	0.2100408762976818	0.2993590436879713	0.38678276484568586	0.4690711649371449	0.5444335988799714	0.6120655740367047	0.6718145059671075	0.7239416181151367	0.7689546142090161	0.8074920895480752	0.8402454625922929	0.8679078560882834	0.8911421114252241	0.9105621923844538	0.9267237876330355	0.9401210802099734	0.9511875126839643	0.9602990119101161
121	0.12467419731353334	0.2112603605997215	0.3012782225556211	0.3892984910488281	0.4720376548858183	0.5476968266556334	0.6154826132353688	0.6752631213699276	0.7273237515468604	0.7721962306427957	0.8105410195515	0.843068298852355	0.8704865638931616	0.8934707435952072	0.9126439203760912	0.9285683450058191	0.9417426426691125	0.9526029964701938	0.9615267494884449
122	0.12519445883146613	0.21248663729631057	0.3032042080050515	0.3918180495382224	0.4750026617454094	0.5509518205671647	0.6188841168435606	0.6786890801081592	0.7306768220852076	0.7754034329589926	0.813551412225467	0.8458497441362888	0.8730222429073997	0.8957558083087517	0.9146824884382897	0.9303709275913812	0.9433240239440646	0.9539805416384208	0.962719096475384
123	0.12571861333477602	0.21371960908277915	0.3051368123570803	0.3943411696098584	0.47796586148142023	0.554198245572135	0.6222697844141831	0.6820921580432433	0.734000715160436	0.7785762387602989	0.8165234289250075	0.8485901050038651	0.8755153378662692	0.8979978749520315	0.9166785726176616	0.9321322975172256	0.9448660506855268	0.9553210181210904	0.9638769461312161
124	0.12624663327951424	0.21495917946494097	0.3070758502349177	0.396867585129539	0.48092693737293396	0.557435776733334	0.625639328008925	0.6854721452027193	0.7372953310441953	0.781714680081944	0.8194572439641958	0.8512896985518467	0.8779663008538984	0.9001975165248812	0.9186328485218493	0.9338532123216586	0.9463695409026572	0.9566252834169203	0.9650011758754004
125	0.12677849125590018	0.21620525275332014	0.3090211385409344	0.39939703447225317	0.4838855798905304	0.5606640990121929	0.6289924718900837	0.6888288453627947	0.740560584326346	0.7848188027771913	0.8223530439340916	0.8539488516949619	0.8803755905816361	0.902355308951747	0.920545990696463	0.9355344244261063	0.9478353035547131	0.9578941823194449	0.9660926471628845
126	0.12731415998773624	0.2174577340574191	0.310972496433642	0.40192926046226957	0.48684148657601123	0.5638829070658837	0.6323289522188325	0.6921620756410521	0.7437964034063265	0.7878886659222999	0.8252110270452402	0.8565679004762649	0.882743671700061	0.9044718304296223	0.9224186720411093	0.9371766806473104	0.9492641381819232	0.9591285466827054	0.9671522053942052
127	0.12785361233182557	0.2187165292800238	0.312929745304885	0.40446401031395135	0.48979436192390996	0.5670919050480273	0.6356485167598109	0.6954716660990329	0.7470027299986979	0.7909243412404172	0.828031402493944	0.8591471894058778	0.8850710141433397	0.9065476608113567	0.9242515632626788	0.9387807217473206	0.9506568345732977	0.9603291952217162	0.9681806798569166
128	0.12839682127739221	0.21998154511154552	0.3148927087572462	0.4070010355732776	0.4927439172647596	0.570290806412957	0.6389509245919105	0.69875745935451	0.7501795186525191	0.7939259125438515	0.8308143898515659	0.8616870708271215	0.8873580925046964	0.9085833810228726	0.9260453323641492	0.9403472820193243	0.9520141724692922	0.9614969333454357	0.9691788836960468
129	0.12894375994550336	0.22125268902440184	0.3168612125816586	0.4095400920600714	0.4956898706500969	0.5734793337234796	0.6422359458251453	0.702019310203207	0.7533267362841977	0.7968934751942276	0.8335602184761475	0.8641879043090681	0.8896053854417835	0.9105795725128089	0.9278006441672221	0.9418770889074464	0.95333692129724	0.962632553020136	0.9701476139114023
130	0.12949440158849485	0.2225298692674347	0.3188350847352285	0.4120809398109151	0.49863194673917416	0.5766572184620723	0.6455033613234843	0.7052570852497813	0.7564443617234788	0.7998271355799953	0.836269126945621	0.8666500560646103	0.8918133751107926	0.9125368167332201	0.929518159867184	0.9433708626587092	0.9546258399376711	0.9637368326611201	0.9710876513796651
131	0.13004871958939776	0.2238129948603631	0.3208141553192601	0.4146233430227553	0.5015698766873579	0.5798242008454577	0.6487529624335276	0.7084706625478376	0.7595323852722401	0.8027270106108231	0.8389413625119435	0.8690738983931229	0.8939825466281918	0.9144556946499813	0.9311985366184553	0.9448293160054637	0.9558816765196282	0.9648105370508903	0.9719997608993581
132	0.13060668746136864	0.22510197558827658	0.3227982565574856	0.4171670699971872	0.5045033980361932	0.5829800296425085	0.6519845507189196	0.7116599312487972	0.7625908082757802	0.8055932272283751	0.8415771805754895	0.871459809146878	0.8961133875590029	0.9163367862816209	0.932842427149346	0.9462531538766356	0.9571051682432833	0.9658544172819532	0.9728846912568553
133	0.1311682788471216	0.22639672199616342	0.3247872227744979	0.4197118930854045	0.5074322546051037	0.5861244619954115	0.655197937700382	0.7148247912594026	0.7656196427062618	0.8084259219330265	0.8441768441790531	0.8738081712203463	0.898206387430578	0.9181806702653211	0.9344504794046111	0.9476430731362496	0.9582970412281476	0.9668692107225477	0.9737431753117239
134	0.13173346751836226	0.22769714538347252	0.32678089037438274	0.4222575886338161	0.5103561963847132	0.5892572632440567	0.6583929446012614	0.7179651529076831	0.7686189107580258	0.8112252403260463	0.8467406235208385	0.8761193720615966	0.9002620372708756	0.9199879234489277	0.936023336214439	0.9489997623477237	0.9594580103853412	0.9678556410036797	0.974575930099793
135	0.1323022273752254	0.22900315779871766	0.3287790978195477	0.4248039369303167	0.5132749794317563	0.5923782067535782	0.6615694020984834	0.721080936617182	0.7715886444544597	0.8139913366668136	0.84926879548583	0.8783938032049909	0.9022808291702571	0.9217591205078051	0.9375616349885946	0.9503239015625414	0.9605887793123882	0.9688144180259239	0.9753836569524315
136	0.13287453244571326	0.23031467203411016	0.3307816856097521	0.42735072215120445	0.5161883657655646	0.5954870737450089	0.6647271500788041	0.7241720725892586	0.7745288852661343	0.8167243734446381	0.8517616431949553	0.8806318598244205	0.9042632558658766	0.9234948335854312	0.9390660074344515	0.9516161621319221	0.9616900402091314	0.9697462379845537	0.9761670416306116
137	0.13345035688513793	0.23163160162023377	0.3327884962613258	0.4298977323087394	0.519096123266103	0.59858365312899	0.6678660374002626	0.7272385004932985	0.7774396837399189	0.8194245209647636	0.8542194555714694	0.8828339403063488	0.9062098103477659	0.9251956319567006	0.9405370792977477	0.9528772065402208	0.9627624738134251	0.9706517834116404	0.9769267544724278
138	0.13402967497556365	0.23295386082075142	0.3347993742865854	0.43244475919933556	0.5219980255735314	0.6016677413424787	0.6709859216587282	0.7302801691646336	0.7803210991387926	0.8220919569481452	0.8566425269240023	0.8850004458419419	0.9081209854857245	0.926862081712896	0.9419754701249086	0.9541076882588133	0.9638067493552952	0.9715317232338023	0.9776634505528076
139	0.13461246112525516	0.23428136462714697	0.3368141661734428	0.43499159835237955	0.5248938519892768	0.6047391421884272	0.6740866689594428	0.7332970363100222	0.7831731990920878	0.82472686614461	0.8590311565457412	0.8871317800376125	0.9099972736762146	0.928494745467371	0.9433817930458617	0.955308251619303	0.9648235245283905	0.9723867128444207	0.9783777698542485
140	0.13519868986812414	0.23561402875350443	0.33883272036519824	0.4375380489796643	0.5277833873785874	0.6077976666783461	0.6771681536934644	0.7362890682204948	0.7859960592558862	0.8273294399590068	0.861385648329209	0.8892283485432916	0.911839166508405	0.930094182080991	0.9447566545762802	0.9564795317049329	0.9658134454775208	0.973217394189147	0.9790703374474642
141	0.13578833586318145	0.2369517696313198	0.34085488724052715	0.44008391392543883	0.5306664220745577	0.6108431328777449	0.6802302583189132	0.7392562394914245	0.7887897629833219	0.8298998760899757	0.8637063103961541	0.8912905586978049	0.9136471544486366	0.9316609464064483	0.9461006544382904	0.9576221542591331	0.9667771468012476	0.9740243958636354	0.9797417636809191
142	0.1363813738939887	0.23829450440434774	0.3428805190936495	0.442628999617062	0.53354275178359	0.6138753657543645	0.6832728731469242	0.7421985327496343	0.7915544010045192	0.8324383781809717	0.8659934547420381	0.8933188191907049	0.9154217265425085	0.9331955890505792	0.9474143853986507	0.9587367356101886	0.9677152515684304	0.9748083332224563	0.9803926443782706
143	0.1369777788681152	0.2396421509234839	0.344909470114686	0.44517311601625087	0.5364121774922864	0.6168941970291866	0.6862958961322205	0.7451159383874093	0.7942900711159383	0.834945155483181	0.8682473968946652	0.8953135397399913	0.9171633701339059	0.9346986561538454	0.9486984331235181	0.9598238826110721	0.9686283713477946	0.9755698084982553	0.9810235610428234
144	0.13757752581659421	0.24099462774167923	0.3469415963701967	0.4477160765709238	0.5392745053757445	0.6198994650301434	0.6892992326682099	0.7480084543032259	0.7969968778788696	0.8374204225299883	0.8704684555864692	0.8972751307850984	0.9188725706002353	0.9361706891862039	0.949953376048917	0.9608841925935117	0.9695171062495512	0.9763094109302313	0.9816350810681416
145	0.1381805898933839	0.24235185410889049	0.34897675578390147	0.45025769816762656	0.5421295467072326	0.6228910145485144	0.6922827953865198	0.7508760856490831	0.7996749323268483	0.8398643988226596	0.8726569524400302	0.8992040031946159	0.9205498111032258	0.937612224758578	0.9511797852660732	0.9619182533354272	0.9703820449782233	0.9770277169010779	0.9822277579540232
146	0.13878694637482775	0.243713749967062	0.35101480811757885	0.45279780108453505	0.5449771177692359	0.6258686966979302	0.6952465039608821	0.7537188445842482	0.8023243516817589	0.8422773085269046	0.8748132116663724	0.9011005679881807	0.9221955723546215	0.9390237944492092	0.9523782244208229	0.9629266430408924	0.9712237648958033	0.9777252900816025	0.9828021315271069
147	0.1393965706591216	0.24508023594514342	0.3530556149521462	0.4553362089450321	0.5478170397658452	0.6288323687759755	0.6981902849152806	0.756536750035305	0.8049452590784026	0.8446593801800144	0.8769375597756235	0.9029652360720234	0.9238103323961698	0.9404059246441772	0.9535492496263309	0.9639099303318397	0.9720428320944978	0.9784026815822489	0.9833587281654167
148	0.14000943826577775	0.2464512333541381	0.35509903966891415	0.4578727486718426	0.5506491387364724	0.6317818941283122	0.701114071436284	0.7593298274623329	0.8075377832973093	0.8470108464082445	0.8790303252996278	0.9047984179876533	0.9253945663932732	0.9417591363914156	0.9546934093883793	0.964868674250747	0.9728398014782582	0.9790604301108263	0.983898061026193
149	0.14062552483509488	0.2478266641821874	0.35714494743101544	0.46040725044173536	0.5534732454708766	0.6347171420153133	0.70401780318947	0.762098108631103	0.810102058505577	0.84933194365416	0.8810918385261162	0.9066005236731935	0.9269487464417557	0.9430839452675753	0.9558112445425494	0.9658034242736001	0.9736152168524479	0.9796990621357661	0.9844206302764255
150	0.1412448061276288	0.2492064510896843	0.3591932051650114	0.4629395476407704	0.5562891954254777	0.6376379874811376	0.7069014261398686	0.7648416313911306	0.8126382240055345	0.851622911913632	0.883122431244046	0.9083719622368832	0.9284733413871622	0.944380861257109	0.9569032882026088	0.9667147203324328	0.9743696110209311	0.9803190920542881	0.984926923325517
151	0.14186725802366643	0.2505905174044238	0.3612436815426657	0.46546947682009243	0.5590968286409418	0.6405443112252212	0.7097648923763475	0.767560439459467	0.8151464239910234	0.8538839944822215	0.8851224364997355	0.9101131417423051	0.9299688166560715	0.9456503886429771	0.9579700657194918	0.9676030928468167	0.9751035058899743	0.9809210223648972	0.9854174150595738
152	0.1424928565226997	0.25197878711678023	0.3632962469628923	0.46799687765226405	0.5618959896610215	0.6434359994761406	0.7126081599398504	0.770254582210095	0.81762680731109	0.85611543771064	0.8870921883634342	0.9118244690048689	0.9314356340988929	0.9468930259084101	0.9590120946502426	0.9684690627636656	0.9758174125783646	0.9815053438436303	0.9858925680768241
153	0.14312157774290502	0.25337118487492377	0.36535077353386963	0.47052159288813555	0.5646865274526295	0.6463129438678029	0.7154311926554221	0.7729241144687915	0.8200795272409096	0.8583174907690547	0.8890320217059787	0.9135063493991391	0.9328742518436568	0.9481092656491751	0.9600298847363584	0.9693131416047878	0.9765118315331723	0.9820725357235772	0.9863528329237395
154	0.1437533979206217	0.254767635980062	0.36740713505532485	0.47304346831423383	0.5674682953271352	0.6491750413179292	0.71823395996794	0.7755690963133492	0.8225047412597386	0.8604904054199429	0.8909422719851829	0.915159186676582	0.9342851241603164	0.9492995944958089	0.9610239378909718	0.9701358315216212	0.977187252650637	0.9826230658771583	0.9867986483314269
155	0.14438829340983456	0.25616806638171824	0.36946520700098356	0.4755623527106808	0.5702411508628599	0.6520221939087935	0.721016436781485	0.7781895928790145	0.8249026108357222	0.8626344357992574	0.8928232750416527	0.9167833827933464	0.935668701335101	0.9504644930453303	0.9619947481943537	0.9709376253566291	0.9778441554016716	0.9831573910007386	0.9872304414519306
156	0.1450262406816579	0.2575724026730385	0.37152486650117994	0.47807809780961896	0.5730049558287518	0.6548543087701663	0.7237786033022624	0.7807856741690331	0.8272733012173576	0.8647498382056462	0.8946753669036728	0.9183793377476578	0.9370254295544691	0.9516044358019283	0.9629428018972078	0.9717190067108501	0.9784830089615041	0.9836759568011162	0.9876486280940626
157	0.145667216323822	0.2589805720861317	0.37358599232563877	0.4805905582541538	0.5757595761092394	0.6576712979644496	0.7265204448850311	0.7833574148701907	0.8296169812314714	0.8668368708974924	0.8964988836008986	0.9199474494264983	0.9383557507982486	0.9527198911261875	0.963868577431319	0.9724804500171407	0.9791042723430365	0.9841791981835412	0.9880536129584784
158	0.14631119704016096	0.26039250248743867	0.37564846486640846	0.48309959155778825	0.5785048816302244	0.6604730783739354	0.7292419518829372	0.7859048941732178	0.8319338230874945	0.868895793897525	0.8982941609865052	0.9214881134611618	0.9396601027415369	0.9538113211923687	0.9647725454270504	0.9732224206186492	0.9797083945334744	0.984667539440858	0.9884457898716533
159	0.1469581596501043	0.26180812237313655	0.37771216612096387	0.48560505806436893	0.5812407462862169	0.6632595715901816	0.7319431195007153	0.788428195597957	0.834224002187908	0.8709268688047874	0.9000615345675376	0.9230017230913697	0.9409389186649748	0.9548791819533583	0.9656551687372937	0.9739453748521044	0.9802958146338504	0.9851413944434443	0.9888255420185229
160	0.14760808108816895	0.2632273608645677	0.37977697967546215	0.4881068209085121	0.5839670478685867	0.6660307038054468	0.7346239476511677	0.7909274068231853	0.8364876969446713	0.8729303586137299	0.9018013393431625	0.9244886690376005	0.9421926273730137	0.9559239231128525	0.9665169024674234	0.9746497601355063	0.980866962001073	0.9856011668296308	0.9891932421735208
161	0.14826093840345378	0.26465014770370465	0.38184279068815674	0.49060474597652015	0.5866836679949156	0.6687864057061602	0.7372844408148653	0.793402619520973	0.8387250886014798	0.8749065275402086	0.9035139096505498	0.9259493393812949	0.9434216531197942	0.9569459881043888	0.9673581940108826	0.9753360150598468	0.9814222563921353	0.9860472501963041	0.9895492529297755
162	0.14891670875913746	0.26607641324864356	0.3839094858729694	0.49309870186777904	0.5893904920394407	0.6715266123683932	0.7399246079030083	0.795853929195482	0.8409363610617036	0.8768556408541937	0.9051995790181194	0.9273841194526392	0.9446264155423152	0.9579458140768627	0.9681794830900086	0.9760045694844877	0.9819621081101851	0.9864800282894091	0.9898939269262799
163	0.1495753694319771	0.2675060884691256	0.3859769534832159	0.49558855985663014	0.5920874090645653	0.6742512631552848	0.7425444621233762	0.7982814350260953	0.8431217007218398	0.8787779647189604	0.9068586800258954	0.9287933917256085	0.9458073296005147	0.9589238318861564	0.9689812018017451	0.9766558446358721	0.9824869181521175	0.9868998751941146	0.990227607072823
164	0.1502368978118089	0.2689391049420926	0.38804508329548265	0.49807419385471086	0.5947743117534277	0.6769603016164095	0.7451440208493088	0.800685239714786	0.8452812963103512	0.8806737660365864	0.9084915441727178	0.9301775357199915	0.9469648055239753	0.9598804660925498	0.969763774667893	0.9772902532092193	0.982997078357439	0.9873071555243863	0.9905506267725246
165	0.15090127140105228	0.2703753948472685	0.3901137665936595	0.5005554803737595	0.5974510963435155	0.6796536753890355	0.7477233054916606	0.8030654493376108	0.8474153387317298	0.8825433122995457	0.9100985017500745	0.9315369279100986	0.9480992487649064	0.9608161349635705	0.9705276186895854	0.977908199472927	0.9834929715580946	0.9877022246117739	0.9908633101418153
166	0.15156846781421415	0.2718148909627736	0.3921828961531186	0.5030322984888794	0.6001176625612957	0.6823313361012459	0.7502823413736585	0.8054221732002473	0.849524020915646	0.8843868714482107	0.9116798817223019	0.9328719416398841	0.9492110599571292	0.9617312504819802	0.9712731434056572	0.9785100793753606	0.9839749717290451	0.9880854286931751	0.9911659722277096
167	0.15223846477739703	0.2732575266607661	0.39425236622504706	0.5055045298022566	0.602773913557871	0.6849932392769006	0.7528211576086209	0.807755523697474	0.8516075376710602	0.8862047117340979	0.9132360116129589	0.9341829470442274	0.9503006348807621	0.9626262183586015	0.9720007509546396	0.979096280653793	0.9844434441393348	0.9884571050974392	0.9914589192222735
168	0.15291124012780866	0.274703235903112	0.396322072520922	0.5079720584073228	0.6054197558456202	0.6876393442423921	0.7553397869804598	0.8100656161764941	0.8536660855451468	0.8879971015886501	0.9147672173971176	0.9354703109761062	0.9513683644323205	0.9635014380496746	0.97271083614007	0.9796671829452009	0.9848987455034275	0.9888175824306005	0.991742448674149
169	0.15358677181327254	0.2761519532370894	0.39839191219713754	0.5104347708533682	0.6080550992358316	0.6902696140351754	0.7578382658269285	0.8123525688040294	0.8556998626869066	0.8897643094974098	0.9162738233993872	0.9367343969394225	0.9524146345999893	0.9643573027785014	0.9734037864988871	0.9802231578987042	0.9853412241326367	0.9891671807596033	0.992016849697058
170	0.1542650378917419	0.277603613791113	0.4004617838397724	0.5128925561105828	0.6106798567773011	0.6928840153140403	0.7603166339255463	0.814616502437075	0.8577090687153426	0.8915066038793972	0.9177561521974468	0.9379755650272433	0.9534398264437783	0.9651941995610851	0.9740799823726148	0.9807645692894051	0.9857712200864147	0.9895062117943801	0.9922824031751885
171	0.15494601653081608	0.2790581532704964	0.40253158744950573	0.5153453055355404	0.6132939446958847	0.695482518271089	0.7627749343821564	0.8168575404972463	0.8596939045920685	0.893224252971536	0.9192145245308934	0.9391941718652249	0.9544443160803436	0.9660125092355367	0.9747397969811393	0.9812917731334053	0.9861890653233657	0.9898349790681399	0.9925393819653875
172	0.15562968600725624	0.2805155079532354	0.4046012244266709	0.5177929128371019	0.6158972823349981	0.6980650965453986	0.7652132135220496	0.8190758088486231	0.8616545724982348	0.8949175247179659	0.9206492592152159	0.9403905705599981	0.9554284746722128	0.9668126064949892	0.9753835964988097	0.981805117803829	0.9865950838517835	0.9901537781157684	0.9927880510961095
173	0.1563160247065071	0.281975614685824	0.406670597556455	0.5202352740427458	0.618489792097036	0.700631727138336	0.7676315207836202	0.8212714356790085	0.8635912757156524	0.896586686664095	0.922060673060693	0.9415651106523162	0.9563926684212105	0.9675948599238083	0.9760117401326845	0.9823049441476198	0.98698959187959	0.9904628966502076	0.9930286679630499
174	0.15700501112221685	0.28343841087909816	0.4087396109942359	0.52267228746532	0.6210713993857168	0.7031823903304919	0.7700299086144858	0.8234445513845278	0.8655042185119953	0.8982320058552254	0.9234490807960576	0.9427181380747343	0.9573372585658415	0.9683596320368765	0.9766245802026854	0.9827915856029658	0.9873728979635048	0.9907626147367484	0.9932614825214352
175	0.15769662385576155	0.2849038345041052	0.41080817025105787	0.525103853670197	0.6236420325493193	0.7057170696002176	0.7724084323700297	0.8255952884574848	0.8673936060299748	0.8998537487396281	0.9248147949967216	0.943849995113644	0.9582626013824446	0.9691072793217201	0.9772224622234839	0.9832653683171614	0.9877453031573434	0.9910532049651268	0.993486737474918
176	0.15839084161577116	0.28637182408800194	0.412876182179248	0.5275298754428486	0.6262016228248162	0.7082357515437219	0.7747671502143154	0.8277237813773906	0.8692596441803726	0.9014521810758988	0.9261581260174159	0.9449610203754601	0.9591690481898936	0.9698381522833232	0.9778057249879357	0.9837266112647761	0.9881071011592957	0.9913349326193545	0.9937046684610575
177	0.15908764321765548	0.2878423187099834	0.41494355495816326	0.5299502577568167	0.6287501042828781	0.7107384257967156	0.7771061230233218	0.8298301665051049	0.871102539538826	0.9030275678444898	0.9274793819290711	0.9460515487567872	0.9600569453576769	0.9705525954913917	0.9783747006518727	0.9841756263659461	0.9884585784580969	0.9916080558452213	0.993915504233367
178	0.15978700758313558	0.2893152579972324	0.4170101980800801	0.5323649077420873	0.6312874137737443	0.7132250849575666	0.7794254142904568	0.831914581979999	0.8729224992462662	0.9045801731632448	0.9287788684597751	0.9471219114183707	0.9609266343171414	0.9712509476299295	0.9789297148201095	0.9846127186046859	0.9888000144779704	0.9918728258154047	0.9941194668399074
179	0.15978966676674597	0.28932084728818297	0.41701802449099223	0.5323740336244915	0.6312969838605142	0.7132344450182361	0.779434126651774	0.8319223961213591	0.8729293080895094	0.9045859699244647	0.9287837102624603	0.9471258913480124	0.9609298614415545	0.9712535336487939	0.9789317658165844	0.9846143304958266	0.9888012710050603	0.9918737981803317	0.9941202143331542
180	0.15979246375463813	0.2893296656971791	0.4170344884737542	0.5323980306347849	0.6313271819446751	0.7132689029311476	0.7794707820658945	0.8319593820083355	0.8729651165459772	0.9046195043106766	0.9288142665507131	0.9471531015027944	0.9609536219653116	0.9712739338857981	0.9789490240827249	0.9846287415879689	0.9888131657908795	0.9918835143513803	0.9941280766317647
181	0.1597980672629017	0.28934729709374923	0.41706734008438706	0.5324458168268542	0.6313871950953456	0.7133372430887374	0.7795433330521759	0.8320324382990363	0.8730357030655702	0.9046854732207025	0.9288742540154845	0.9472064104445094	0.9610000769548407	0.9713137369987606	0.9789826274354961	0.984656743269588	0.9888362302753715	0.9919023153239461	0.994143258697213
182	0.15980647606610277	0.2893737022007348	0.4171164402743335	0.532517094325776	0.6314765293885141	0.713438766855834	0.7796508936611634	0.8321405279063269	0.8731399258514358	0.9047826792037227	0.9289624655056727	0.9472846405383448	0.9610681089902743	0.9713719076072448	0.9790316360925239	0.9846974978168554	0.9888697295666791	0.9919295655570094	0.9941652179180145
183	0.15981768886107892	0.28940884162731806	0.41718165042426836	0.5326115673898507	0.6315946961965886	0.7135727854301034	0.7797925932875861	0.832282635007743	0.8732766701121765	0.9049099568706136	0.9290777299420233	0.9473866529846914	0.9611566409512735	0.9714474508625263	0.9790951499534155	0.9847502054547732	0.9889129643222203	0.9919646622056129	0.9941934412648643
184	0.15983170426766477	0.2894526758728684	0.4172628323506189	0.5327289424093089	0.6317412121550923	0.7137386197407815	0.7799675764596925	0.8324577646862512	0.8734448475241164	0.9050661721615485	0.9292189113894384	0.9475113467102402	0.9612646347531089	0.9715394110633662	0.9791723071344762	0.98481410285106	0.988965269239924	0.9920070336433847	0.9942274438727748
185	0.15984852082941564	0.28950516533075055	0.4173598483119285	0.532868927904742	0.631915599129176	0.7139356003478884	0.7801750026306452	0.8326649425759316	0.8736433957027268	0.9052502216283378	0.9293849081506431	0.947657657287735	0.9613910901188965	0.9716468703151087	0.9792622825531984	0.9848884616651737	0.9890260116086563	0.9920561380468881	0.9942667676862471
186	0.15986813701432367	0.28956627029208043	0.4174725610150594	0.5330312345252561	0.6321173841799461	0.7141630673419037	0.7804140459719752	0.8329032145125426	0.8738712776830875	0.9054610317312295	0.9295746518807781	0.9478245558837142	0.9615350433870146	0.9717689472308335	0.979364286560948	0.9849725871505991	0.9890945899156801	0.9921114620393795	0.9943109801648154
187	0.15989055121553056	0.28963595094943917	0.41760083362124667	0.533215575046359	0.6323460995306296	0.7144203702439285	0.7806838951690984	0.8331716461888964	0.874127481409265	0.9056975581499508	0.9297871067224805	0.948011048233569	0.9616955663527729	0.9719047956733543	0.9794775636223088	0.9850658168085303	0.9891704325089972	0.9921725193915811	0.9943596730464147
188	0.1599157617520381	0.2897141674005425	0.41774452975199694	0.533421664367588	0.632601282532579	0.7147068679063557	0.780983753218888	0.8334693228150447	0.8744110192324839	0.9059587851087114	0.9300212684610406	0.9482161736432846	0.9618717651434455	0.9720536035368484	0.979601391039582	0.9851675190911965	0.989252996312566	0.9922388497772286	0.9944124611661272
189	0.15994376686940703	0.28980087965186013	0.41790351349483446	0.5336492195098769	0.6328824756311301	0.7150219284140259	0.7813128372292875	0.833795348783188	0.8747209274179634	0.9062437247149452	0.9302761636992013	0.9484390040172207	0.9620627791257456	0.9722145915669678	0.9797350777210128	0.985277092153091	0.9893417655923883	0.9923100175812078	0.994468981327953
190	0.15997456474045965	0.2898960476221989	0.4180776494089081	0.5338979596126826	0.6331892263313307	0.7153649289859296	0.7816703782209935	0.8341488473373024	0.8750562656603129	0.9065514163115467	0.930550849051218	0.9486786429113179	0.9622677798449177	0.972387012218294	0.9798779629913337	0.9853939626484616	0.9894362507716054	0.9923856107581643	0.9945288912273664
191	0.16000815346597336	0.28999963114623506	0.41826680253044457	0.5341676059308621	0.6335210871635373	0.7157352558774107	0.782055620931164	0.8345289602474062	0.8754161166073542	0.9068809258423527	0.930844410355744	0.9489342246111282	0.962485969994566	0.9725701485480399	0.9800294154432609	0.9855175845734279	0.9895359872927302	0.9924652397395883	0.994591868422481
192	0.1600445310753687	0.29011158997800646	0.4184708383780607	0.5344578818313119	0.6338776156489007	0.7161323042829257	0.7824678236191706	0.8349348474884521	0.8757995853922603	0.9072313452306529	0.9311559619071814	0.9492049132340614	0.9627165824164351	0.9727633131449354	0.9801888318286324	0.9856474381511922	0.9896405345252901	0.9925485363874258	0.9946576093517622
193	0.16008369552739637	0.2902318837943618	0.41868962295793755	0.5347685127893821	0.6342583742647451	0.71655547823934	0.7829062578743919	0.8353656869237789	0.8762057991738865	0.907601791770478	0.9314846457050832	0.9494899018552857	0.9629588791292935	0.9729658470922345	0.9803556359879018	0.9857830287588276	0.9897494747171384	0.9926351529923407	0.9947258283962921
194	0.1601256447108165	0.290360472198366	0.4189230227688514	0.535099226385058	0.6346629304098553	0.7170041905297853	0.7833702084260248	0.8358206739930901	0.8766339066851859	0.9079914075304549	0.9318296307212443	0.9497884116566933	0.9632121503861937	0.9731771189638647	0.9805292778167524	0.985923885894189	0.9898624119878198	0.9927247613148464	0.9947962569846875
195	0.16017037644507587	0.2904973147226636	0.41917090480706864	0.5354497522989243	0.6350908563696722	0.7174778625880736	0.7838589729549217	0.8362990214049071	0.8770830777895823	0.9083993587699936	0.9321901121840956	0.9500996910983989	0.9634757137592832	0.9733965238527078	0.9807092322686285	0.9860695621815508	0.989978971362388	0.9928170516675625	0.994868642738827
196	0.16021788848097845	0.2906423708328012	0.4194331365711077	0.5358198223079167	0.6355417292814145	0.71797592440369	0.7843718619074423	0.8367999588334623	0.8775525030452006	0.9088248353675903	0.9325653108800475	0.9504230151122063	0.9637489132514813	0.973623482430068	0.9808949983920167	0.9862196324145915	0.9900987978441601	0.9929117320369558	0.9949427486586562
197	0.16026817850135336	0.2907955999305065	0.4197095860663637	0.5362091702808581	0.6360151310991323	0.7184978144273553	0.78490819831131	0.837322732619972	0.8780413932768214	0.9092670502610166	0.9329544724714083	0.9507576843165211	0.9640311184342447	0.9738574400353951	0.9810860984013418	0.9863736926354314	0.9902215555249201	0.9930085272429483	0.9950183523443595
198	0.16032124412171841	0.29095696135693083	0.42000012180960755	0.5366175321738001	0.6365106485587021	0.7190429794771875	0.785467317593471	0.8378666054782631	0.8785489791554721	0.9097252388991949	0.9333568668305373	0.9511030242521881	0.9643217236107586	0.9740978657953576	0.9812820767803969	0.9865313592484377	0.990346926731169	0.9931071781348726	0.9950952452543158
199	0.16037708289093683	0.29112641439584463	0.42030461283334963	0.5370446460251538	0.6370278731427683	0.7196108746454383	0.7860485673999427	0.8384308562046925	0.8790745107855148	0.9101986587055425	0.933771787389879	0.9514583846387471	0.9646201470038186	0.9743442517713954	0.9814824994172309	0.9866922681675806	0.9904746112050402	0.9932074408222944	0.9951732319972676
200	0.16043569229187293	0.29130391827679813	0.42062292869008233	0.5374902519506385	0.6375664010456452	0.7202009632058449	0.7866513074176469	0.8390147793923204	0.8796172572991485	0.910686588552562	0.9341985505075387	0.9518231386505989	0.9649258299677744	0.9745961121348795	0.9816869527694655	0.9868560739961405	0.9906043253185642	0.9933090859392735	0.9952521296572369
201	0.160497069742041	0.291489432178238	0.42095493945639134	0.5379540921380315	0.63812583313818	0.7208127165215736	0.787274909198213	0.8396176851492961	0.8801765064581866	0.9111883282474902	0.9346364948480699	0.9521966822126067	0.9652382362238386	0.9748529823690656	0.981895043059052	0.987022449237623	0.9907358013200115	0.9934118979407172	0.9953317671497514
202	0.1605612125942511	0.2916829152305889	0.4213005157369485	0.5384359108417432	0.6387057749325942	0.7214456139537846	0.787918755983751	0.8402388988214042	0.8807515642630337	0.911703198028791	0.9350849807781328	0.9525784333146476	0.9655568511181543	0.9751144184970282	0.9821063954954957	0.987191083536781	0.9908687866110849	0.9935156744294935	0.9954119846080343
203	0.1606281181372506	0.2918843265192923	0.42165952866838097	0.5389354543772069	0.6393058365473022	0.7220991427708043	0.7885822425345785	0.8408777607187343	0.8813417545687237	0.9122305380733036	0.9355433897767286	0.9529678313446539	0.9658811809019783	0.9753799963347918	0.9823206535266099	0.9873616829496547	0.9910030430537939	0.9936202255130712	0.9954926327978453
204	0.16069778359635978	0.29209362508780623	0.42203184992301823	0.5394524711150931	0.639925632671718	0.7227727980579193	0.7892647749588914	0.8415336258464182	0.8819464187079298	0.9127697080138247	0.9360111238596611	0.9533643364396913	0.96621075203337	0.9756493107688912	0.9825374781158934	0.9875339692416152	0.9911383463058432	0.9937253731884464	0.995573572559706
205	0.16077020613410634	0.2923107699405715	0.42241735171252626	0.5399867114753647	0.6405647825310602	0.7234660826278039	0.7899657705443719	0.8422058636394033	0.8825649151208445	0.9133200864669616	0.9364876050179416	0.9537674288546154	0.9665451104998168	0.9759219750576279	0.9827565470456484	0.9877076792123892	0.991274485183475	0.9938309507542108	0.9956546742773437
206	0.16084538285085304	0.29253572004593414	0.42281590679142167	0.5405379279211526	0.6412229098511577	0.7241785069315638	0.790684657591723	0.8428938577012076	0.8831966189918034	0.9138810705710405	0.9369722746698227	0.9541766083478908	0.9668838211611847	0.9761976201553053	0.9829775542449952	0.9878825640471105	0.9914112610506758	0.9939368022486407	0.9957358173711695
207	0.1609233107854211	0.29276843433903377	0.4232273884604718	0.5411058749524846	0.6418996428232635	0.7249095889704287	0.7914208752501153	0.8435970055466138	0.883840921892583	0.9144520755338995	0.9374645931261641	0.9545913935841265	0.9672264671124688	0.9764758940587266	0.983200209141942	0.9880583886924645	0.9915484872337545	0.9940427819127278	0.9958168898157059
208	0.1610039869157121	0.2930088717246533	0.42365167056998476	0.541690309099847	0.6425946140688858	0.7256588542080677	0.792173873354536	0.8443147183482581	0.8844972314322292	0.9150325341903572	0.9379640390688386	0.9550113215529341	0.9675726490657546	0.9767564611752947	0.9834242360387272	0.9882349312570136	0.9916859884602873	0.9941487536771231	0.9958977876799088
209	0.16108740815932243	0.29325699108003267	0.4240886275229846	0.5422909889176042	0.6433074606046438	0.7264258354835601	0.7929431122650376	0.8450464206870771	0.8851649709133647	0.9156218965692067	0.9384701090418963	0.9554359470036832	0.9679219847508994	0.9770390017120458	0.9836493735096448	0.9884119824348427	0.9918236003215134	0.9942545906719964	0.9959784146893698
210	0.16117357137415603	0.2935127512576432	0.4245381342782799	0.5429076749772621	0.6440378238071472	0.7272100729249957	0.7937280627078541	0.8457915503065495	0.8858435789948177	0.9162196294695261	0.9389823169551955	0.9558648418957642	0.9682741083343714	0.9773232110849783	0.9838753738206092	0.9885893449516744	0.9919611687572337	0.9943601747588687	0.9960586818094248
211	0.16126247335903218	0.2937761110879332	0.4250000663534273	0.5435401298605992	0.6447853493779169	0.7280111138637415	0.7945282056184059	0.8465495578707145	0.886532509360536	0.9168252160461451	0.9395001936002382	0.9562975948639733	0.9686286698557796	0.977608799348042	0.984102002369733	0.9887668330326413	0.9920985495623762	0.9944653960834928	0.9961385068482483
212	0.16135411085428852	0.2940470293820248	0.4254742998275797	0.5441881181526433	0.6455496873083376	0.7288285127493335	0.7953430319861402	0.8473199067258907	0.8872312303946249	0.9174381554040836	0.9400232861779295	0.9567338106986332	0.9689853346815578	0.9778954906412032	0.9843290371482035	0.9889442718909335	0.9922356079143456	0.9945701526489097	0.996217814079045
213	0.16144848054238153	0.29432546493438977	0.4259607113442434	0.5448514064345322	0.6463304918446702	0.729661831065049	0.7961720427012378	0.8481020726660934	0.8879392248624711	0.9180579622018012	0.940551157838002	0.9571731098400897	0.9693437829753682	0.9781830226569822	0.9845562682207939	0.9891214972365635	0.9923722179203777	0.9946743499078295	0.9962965338804757
214	0.16154557904848144	0.29461137652548103	0.42645917811392214	0.5455297632762272	0.647127421453104	0.7305106372441098	0.7970147484031349	0.8488955437020616	0.8886559895978083	0.9186841662630882	0.9410833872298421	0.9576151278872063	0.9697037091847078	0.9784711461249009	0.9847834972253232	0.989298354804505	0.9925082621840848	0.9947779003735346	0.996374602394516
215	0.1616454029410648	0.29490472292433	0.4269695779166641	0.5462229592291085	0.6479401387848736	0.7313745065865582	0.7978706693308808	0.8496998198338817	0.8893810351956684	0.9193163121974077	0.941619568064467	0.9580595151195195	0.9700648215433053	0.9787596243132733	0.9850105368904525	0.9894746999015094	0.9926436313904586	0.9948807232485231	0.9964519612009609
216	0.1617479487325013	0.29520546289111355	0.42749178910451147	0.5469307668184458	0.648768310641437	0.7322530211767818	0.7987393351752904	0.8505144128271601	0.8901138857110905	0.919953959028571	0.9421593086873996	0.9585059360326892	0.9704268415888267	0.9790482325478207	0.9852372105711753	0.9896503969709154	0.9927782239085996	0.994982744070138	0.996528557007824
217	0.16185321287963733	0.29551355517968286	0.42802569060384643	0.5476529605357475	0.6496116079397222	0.733145769801706	0.7996202849329073	0.8513388459926906	0.8908540783635334	0.9205966798315408	0.9427022316622004	0.9589540688869375	0.9707895036954894	0.9793367577465755	0.9854633518014178	0.9898253191747791	0.992911945411467	0.9950838943724734	0.99660434135692
218	0.16196119178437693	0.29582895854006164	0.42857116191764716	0.5483893168309959	0.6504697056774486	0.7340523478696406	0.8005130667617323	0.8521726539695835	0.8916011632468548	0.9212440613772374	0.9432479733644141	0.9594036052681059	0.9711525546211272	0.979624997970561	0.9856888038631506	0.9899993479927102	0.9930447085119826	0.9951841113638719	0.9966792703439444
219	0.1620718817942566	0.2961516317209075	0.4291280831276459	0.5491396141047725	0.651342282898523	0.7349723573297965	0.8014172378387369	0.8530153825118097	0.8923547030448192	0.9218957037851654	0.9437961835856946	0.9598542496610445	0.9715157530683347	0.9799127619897733	0.98591341937148	0.9901723728367781	0.9931764324148362	0.9952833376193354	0.9967533043523963
220	0.162185279203018	0.2964815334719433	0.4296963348963932	0.5499036327002694	0.652229022658525	0.7359054065924591	0.8023323642191227	0.8538665882781205	0.8931142727519916	0.9225512201837289	0.9443465251478873	0.9603057190349906	0.9718788692592557	0.980199868863964	0.9861370598751328	0.9903442906819057	0.9933070425833713	0.995381520787231	0.9968264078007044
221	0.1623013802511747	0.29681862254635255	0.43027579846923114	0.5506811548952022	0.6531296119902698	0.7368511104498293	0.8032580206973291	0.8547258386252989	0.8938794593999787	0.923210236378083	0.9448986735268259	0.9607577424406554	0.9722416845236534	0.9804861475377873	0.9863595954718438	0.9905150057111716	0.9934364704209567	0.9954786133096732	0.996898548901977
222	0.1624201811265785	0.29716285770314627	0.43086635567617654	0.5514719648936158	0.6540437418694758	0.7378090899975317	0.8041937906697663	0.8555927114047012	0.8946498617888887	0.9238723905253513	0.9454523164856442	0.9612100606186933	0.9726039908998642	0.9807714364498218	0.9865809044381212	0.9906844289754795	0.9935646529662463	0.995574572156003	0.9969696994357714
223	0.16254167796497818	0.2975141977094936	0.431467888933715	0.5522758488175963	0.6549711071805171	0.7387789725567804	0.8051392659992722	0.8564667947620468	0.8954250902239584	0.9245373328170972	0.9460071537173708	0.961662425619278	0.9729655907482733	0.9810555831550698	0.9868008728728901	0.9908524780670441	0.9936915326017963	0.9956693585687939	0.9970398345313678
224	0.1626658668505775	0.29787260134302457	0.43208028124650893	0.5530925946988877	0.6559114066822861	0.7397603915972201	0.8060940468812632	0.8573476869404149	0.8962047662572366	0.9252047251688819	0.9465628964965982	0.9621146004324931	0.973326296376966	0.9813384439604893	0.9870193943545549	0.9910190768061931	0.9938170567754814	0.9957629378218569	0.99710893246198
225	0.16279274381658665	0.29823802739409533	0.4327034162090152	0.5539219924704143	0.6568643429741505	0.7407529866604202	0.8070577417115766	0.858234996086409	0.896988522434258	0.92587424091678	0.9471192673400242	0.9625663586292523	0.9736859296791665	0.9816198835731361	0.9872363696109899	0.9911841549409749	0.9939411777342156	0.9958552789897206	0.9971769744494375
226	0.16292230484577214	0.29861043466802994	0.433337178007024	0.5547638339577159	0.6578296224620279	0.7417564032840473	0.8080299669559919	0.8591283400594465	0.8977760020456103	0.926545564520704	0.9476759996756514	0.9630174840124912	0.9740443217821799	0.9818997747605426	0.9874517062020463	0.9913476478591083	0.9940638522694634	0.9959463547280936	0.9972439444788258
227	0.16305454587100265	0.2989897819873244	0.4339814514191086	0.5556179128703029	0.6588069553245693	0.7427702929266911	0.8090103470214078	0.8600273462441353	0.8985668588833327	0.9272183912744189	0.9482328375204634	0.963467770278346	0.9744013127074497	0.9821779980229204	0.9876653182141081	0.9915094963117964	0.994185041474078	0.9960361410648283	0.9973098291226503
228	0.16318946277578963	0.29937602819382403	0.4346361218179988	0.55648402479292	0.6597960554794554	0.7437943128933608	0.8099985141286695	0.8609316513656875	0.8993607570020375	0.9278924270220954	0.9487895351663554	0.9639170206870731	0.9747567510414508	0.982454441276831	0.9878771259663044	0.9916696461489707	0.9943047105099974	0.9961246172009394	0.9973746173740502
229	0.16332705139482653	0.2997691321508693	0.43530107517187	0.557361967176742	0.6607966405498196	0.7448281262616426	0.810994108187029	0.8618409013083554	0.9001573704847112	0.9285673878812891	0.9493458568741637	0.9643650477434434	0.9751104936170741	0.9827289995499336	0.988087055727955	0.9918280480655207	0.9944228283863732	0.9962117653212272	0.9974383004886811
230	0.1634673075145218	0.3001690527454113	0.43597619804555277	0.558251539330483	0.6618084318307886	0.7458714018085225	0.8119967766702211	0.8627547509368145	0.9009563832130779	0.9292429999721911	0.9499015765755667	0.9648116728863815	0.9754624052052279	0.9830015746864835	0.9882950394468683	0.9919846573581037	0.9945393677476833	0.9962975704140948	0.9975008718348227
231	0.16361022687353036	0.3005757488900974	0.4366613776016678	0.5591525424114379	0.6628311542561475	0.7469238139378632	0.813006174494151	0.8636728639204839	0.9017574886424755	0.9299189991530515	0.9504564775827095	0.9652567261875844	0.9758123582163177	0.9832720750632133	0.9885010144881062	0.9921394336921414	0.99465430467144	0.9963820201001546	0.9975623267513474
232	0.16375580516328034	0.30098917952532833	0.4373565016016818	0.5600647794164584	0.6638645363651431	0.7479850426085549	0.8140219638961687	0.8645949125607358	0.9025603895811664	0.9305951307616417	0.9510103523053547	0.9657000460589048	0.9761602324113636	0.9835404153152821	0.9887049233828529	0.9922923408785919	0.9947676184751016	0.9964651044692362	0.9976226624131849
233	0.1639040380284973	0.30140930362128715	0.4380614584068879	0.5609880551728492	0.6649083102694107	0.7490547732633102	0.8150438143159185	0.8655205776209425	0.9033647979739843	0.9312711493626132	0.951563001975381	0.966141478968253	0.9765059146224314	0.9838065160719496	0.9889067135870266	0.9924433466601467	0.994879291531787	0.9965468159254225	0.9976818777039089
234	0.16405492106772213	0.30183608017993324	0.4387761369793118	0.561922176329211	0.6659622116200408	0.750132696758127	0.8160714022777529	0.8664495481593502	0.9041704346902766	0.9319468185006674	0.9521142363784696	0.9665808791638002	0.9768492984821305	0.9840703037016777	0.9891063372493001	0.9925924225064898	0.9949893090944615	0.9966271490397699	0.9977399730951325
235	0.16420844983383004	0.30226946823697876	0.4395004268825483	0.5628669513462179	0.6670259795747859	0.7512185092924083	0.8171044112746991	0.8673815213647152	0.9049770293160414	0.9326219104593937	0.9526638735928048	0.967018108406267	0.977190284161899	0.9843317100663509	0.9893037509881912	0.9927395434182588	0.9950976591282218	0.9967061004103566	0.9977969505323684
236	0.1643646198345401	0.3027094268638244	0.44023421828252063	0.5638221904873325	0.6680993567654046	0.7523119123397282	0.8181425316539523	0.868316202394678	0.9057843199502019	0.9332962060256701	0.9532117397346158	0.967453035709074	0.9775287781188281	0.9845906722843063	0.9894989156779022	0.9928846877393933	0.9952043321503529	0.99678366852935	0.9978528133270635
237	0.16452342653292784	0.3031559151694768	0.4409774019481743	0.5647877058094668	0.6691820892651529	0.7534126125792592	0.8191854605038923	0.8692533042168314	0.9065920530049408	0.9339694942595042	0.9537576687104145	0.9678855370861499	0.9778646928507531	0.9848471325019068	0.9896917962426012	0.993027836977527	0.995309321077831	0.9968598536567603	0.9979075660545004
238	0.16468486534792853	0.3036088923024334	0.4417298692521002	0.5657633111535937	0.6702739265564205	0.7545203218278493	0.8202329015426063	0.8701925474524628	0.9073999830100297	0.9346415722692151	0.9543015019757577	0.968315495307192	0.9781979466593999	0.9851010376733694	0.9898823614588461	0.9931689756321321	0.9954126210819731	0.9969346577006017	0.997961214457291
239	0.16484893165483988	0.30406831745254065	0.442491512171087	0.5667488221352941	0.6713746214985178	0.7556347569727435	0.8212845650079015	0.8711336602229036	0.9082078724210754	0.9353122449918412	0.9548430883003831	0.9687427996601881	0.9785284634213055	0.985352339348572	0.9900705837658509	0.9933080910301086	0.995514229449916	0.9970080841031582	0.9980137653541912
240	0.1650156207858215	0.3045341498528269	0.44326222328661036	0.5677440561352716	0.6724839302956134	0.756755639904959	0.8223401675487977	0.8720763779984816	0.909015491431631	0.9359813249786535	0.9553822835395758	0.9691673457209923	0.9788561723663277	0.985600993468598	0.9902564390833335	0.993445173168518	0.9956141454526592	0.997080137733089	0.9980652265539834
241	0.16518492803038926	0.30500634878130356	0.4440418957852563	0.5687488322898042	0.6736016124648245	0.757882697453302	0.8233994321184775	0.8730204434500101	0.9098226177890788	0.9366486321856935	0.9559189504115997	0.9695890351297736	0.9791810078634715	0.9858469601687362	0.990439906636647	0.9935802145642129	0.995712370219374	0.9971508247830984	0.9981156067741719
242	0.16535684863590824	0.30548487356274734	0.4448304234590759	0.5697629714811655	0.6747274308044653	0.7590156613190252	0.8244620878686872	0.8739656063028124	0.9106290366142525	0.9373139937692097	0.9564529582810706	0.9700077753741531	0.9795029092138496	0.9860902035887245	0.9906209687889598	0.9937132101100515	0.995808906617738	0.9972201526729298	0.9981649155642686
243	0.16553137780807958	0.305969683570448	0.44562770070588076	0.5707862963279919	0.6758611513624533	0.7601542680111313	0.8255278700455781	0.8749116231932135	0.9114345402246964	0.9379772438859052	0.9569841829481116	0.9704234795788451	0.9798218204505519	0.9863306916899623	0.9907996108802111	0.9938441569374873	0.9959037591400244	0.9972881299574382	0.9982131632334319
244	0.16570851071142795	0.30646073822793596	0.4464336225294754	0.5718186311756213	0.6770025434048746	0.7612982587823096	0.826596519886956	0.8758582575274815	0.9122389279615363	0.9386382234978808	0.9575125064431601	0.9708360663016347	0.9801376901452015	0.9865683960794933	0.9909758210726033	0.9939730542852442	0.9959969337947014	0.9973547662394964	0.9982603607822678
245	0.1658882424697809	0.3069579970106812	0.447248084539826	0.5728598020863815	0.6781513793847125	0.7624473795655098	0.8276677845209465	0.8768052793431771	0.9130420060198527	0.9392967801821955	0.9580378168272935	0.9712454593355081	0.980450471221022	0.986803291840516	0.9911495902024016	0.9940999033738512	0.9960884380033167	0.9974200720875344	0.9983065198385476
246	0.1660705681667487	0.307461419447767	0.4480709829531719	0.5739096368298575	0.6793074349107402	0.7636013809111478	0.8287414168660463	0.8777524651728964	0.9138435872825504	0.9399527679449307	0.9585600079979282	0.9716515875167839	0.9807601207721981	0.9870353573692091	0.991320911637794	0.994224707285819	0.9961782805024421	0.9974840589574893	0.9983516525967088
247	0.16625548284619857	0.30797096512353905	0.4489022145920752	0.5749679648731127	0.6804704887165787	0.7647600179249436	0.8298171755325583	0.8786995979103351	0.9146434911576016	0.9406060470396731	0.9590789794997847	0.9720543845390622	0.9810665998893593	0.9872645742176619	0.991489781142616	0.9943474708512178	0.9962664712504457	0.9975467391189493	0.9983957717608785
248	0.1664429815127272	0.3084865936792285	0.44974167688541544	0.576034617370887	0.6816403226299228	0.7659230502063832	0.8308948247253797	0.879646466678677	0.915441543418655	0.9412564837903135	0.9595946363409643	0.9724537887728606	0.9813698734909715	0.987490926942704	0.9916561967457012	0.9944682005384377	0.9963530213388994	0.9976081255853245	0.9984388904913166
249	0.1666330591321284	0.3090082648145514	0.450589267868324	0.5771094271557612	0.6828167215419371	0.7670902417878072	0.8319741341481501	0.8805928667012558	0.9162375760489121	0.9419039504180856	0.9601068888140349	0.9728497430907541	0.9816699101604955	0.9877144029604534	0.9918201586156687	0.9945869043499551	0.9964379429084214	0.9976682320478291	0.9984810223540459
250	0.16682571063185847	0.3095359382892824	0.45144488618206463	0.5781922287282992	0.6839994733768198	0.768261361074118	0.8330548789087306	0.881538599174456	0.9170314270882439	0.9425483248727424	0.9606156523219939	0.9732421946978843	0.9819666819890991	0.9879349924063484	0.9919816689409354	0.9947035917228605	0.9965212490687461	0.9977270728131186	0.9985221812735555
251	0.16702093090149897	0.3100695739248054	0.45230843107385826	0.5792828582471585	0.6851883690615439	0.7694361807831128	0.8341368394260013	0.882483471142836	0.9178229404834553	0.9431894906677822	0.961120847208993	0.9736310949676864	0.9822601644237886	0.9881526880005372	0.992140731814779	0.9948182734340018	0.996602953822865	0.9977846627443941	0.9985623814883867
252	0.1672187147932146	0.3106091316056397	0.4531798023966547	0.5803811535191846	0.686383202495769	0.7706144778864199	0.8352198013379735	0.8834272953764174	0.9186119659416803	0.943827336719651	0.9616223985957113	0.9740163992826947	0.9825503361207573	0.9883674849183931	0.9922973531252367	0.9949309615095276	0.9966830719950303	0.997841017205827	0.9986016375094855
253	0.16741905712220811	0.3111545712809405	0.45405890060884924	0.581486953989476	0.6875837705219253	0.7717960335510587	0.836303555411186	0.8843698902501316	0.9193983587868078	0.9444617571908169	0.9621202362192467	0.9743980668802771	0.9828371788038255	0.9885793806660181	0.9924515404496927	0.9950416691386602	0.9967616191624777	0.9978961520101257	0.9986399640811505
254	0.1676219526671744	0.3117058529659791	0.4549456267739488	0.5826001007314378	0.6887898728954804	0.7729806330816	0.8373878974513891	0.8853110796253718	0.9201819798189246	0.9450926513366563	0.9626142942774463	0.9747760607031682	0.9831206771277883	0.9887883749605315	0.9926033029539539	0.9951504105915367	0.9968386115906842	0.9979500833691202	0.9986773761444725
255	0.16782739617074754	0.31226293674359784	0.4558398825601868	0.5837204364368136	0.6900013122553795	0.7741680658629381	0.8384726282154918	0.8862506927336415	0.9209626951766915	0.9457199233560482	0.9631045112775312	0.9751503472546742	0.9834008185465404	0.988994469615024	0.9927526512956599	0.9952572011409343	0.9969140661720268	0.9980028278471991	0.9987138888031148
256	0.16803538233994877	0.31282578276564155	0.45674157024008816	0.5848478054056985	0.6912178940946647	0.775358125303663	0.8395575533247607	0.887188564062251	0.9217403762026083	0.9463434822456115	0.9635908298889378	0.9755208964584063	0.9836775931858144	0.9891976684279755	0.9928995975318682	0.9953620569877445	0.9969880003676725	0.9980544023174704	0.998749517291322
257	0.16824590584662713	0.3133943512543674	0.45765059268998326	0.585982053536546	0.6924394267312747	0.7765506087800284	0.8406424831792544	0.8881245332420294	0.9225148993111225	0.9469632416575036	0.9640731968002539	0.9758876815224289	0.9839509937203972	0.9893979770770072	0.9930441550306413	0.995464995190023	0.9970604321525643	0.998104823920525	0.9987842769440418
258	0.1684589613279014	0.3139686025038322	0.4585668533894769	0.5871230283161524	0.6936657212790263	0.7777453175805231	0.8417272328734918	0.8890584449370429	0.9232861458595139	0.9475791197607025	0.964551562580158	0.976250678807691	0.9842210152556924	0.9895954030168207	0.9931863383865089	0.9955660335954784	0.9971313799633648	0.9981541100256518	0.9988181831690501
259	0.16867454338659493	0.3145484968812566	0.45949025642086655	0.588270578809642	0.694896591618776	0.7789420568510246	0.8428116221133215	0.8899901487362695	0.9240540020215231	0.9481910391056915	0.9650258815422601	0.9766098677006314	0.9844876552134713	0.989789955381166	0.9933261633396351	0.9956651907772607	0.9972008626492264	0.9982022781944128	0.998851251420971
260	0.1688926465916703	0.3151339948283658	0.4604207064685152	0.5894245556504291	0.6961318543697641	0.7801406355405482	0.8438954751339942	0.8909194990472047	0.9248183586636465	0.9487989264924807	0.9654961116137384	0.9769652304898178	0.9847509132217072	0.9899816448887128	0.9934636466985675	0.9957624859728961	0.9972688994252541	0.9982493461464453	0.9988834971770821
261	0.1691132654786591	0.3157250568627116	0.4613581088181806	0.5905848110301873	0.6973713288611441	0.781340866347582	0.8449786206194222	0.8918463549913779	0.9255791112240896	0.9494027128418997	0.9659622142076999	0.977316752246545	0.9850107910083516	0.9901704837526801	0.9935988062664283	0.9958579390262626	0.9973355098285519	0.9982953317273909	0.9989149359148403
262	0.1693363945500892	0.3163216435789702	0.46230236935629593	0.5917511986887988	0.6986148371036953	0.7825425656669952	0.8460608916226016	0.8927705803017421	0.9263361595942747	0.9500023330700602	0.96642415409914	0.9776644207092406	0.98526729229893	0.9903564855941042	0.9937316607704056	0.9959515703324657	0.9974007136767178	0.9983402528788355	0.9989455830909918
263	0.16956202827591	0.3169237156502198	0.4632533945692101	0.5929235739043114	0.6998622037617194	0.7837455535375331	0.8471421254872029	0.8936920432219039	0.9270894080029123	0.9505977259659584	0.9668818993044367	0.9780082261715931	0.9855204227178282	0.9905396653586085	0.9938622297944367	0.9960434007854816	0.9974645310286868	0.9983841276101779	0.9989754541222229
264	0.16979016109391287	0.31753123382919696	0.464211091542384	0.5941017934828843	0.7011132561251266	0.7849496535898822	0.848222163770298	0.8946106164071888	0.9278387649025432	0.9511888340721195	0.9673354209642884	0.9783481613742955	0.9857701896931854	0.9907200392365529	0.9939905337149463	0.9961334517284859	0.997526982147824	0.9984269739723113	0.9990045643672375
265	0.1700207874101501	0.3181441589495302	0.4651753679595434	0.5952857157487356	0.7023678240817028	0.7861546929953037	0.8493008521662233	0.8955261768274796	0.928584142858533	0.9517756035682321	0.9677846932299827	0.9786842214002934	0.9860166023652283	0.9908976245864609	0.9941165936395265	0.9962217449067082	0.9975880874671397	0.9984688100330374	0.9990329291102023
266	0.17025390159934992	0.31876245192695485	0.46614613210179023	0.5964752005340861	0.7036257400895659	0.7873605024148386	0.8503780404315591	0.8964386056718335	0.9293254584404549	0.9523579841576961	0.9682296931529524	0.9790164035734469	0.986259671497989	0.991072439861585	0.9942404313484491	0.9963083024227476	0.9976478675565482	0.9985096538541276	0.9990605635454732
267	0.17048949800532903	0.31938607376050704	0.4671232928466767	0.5976701091691121	0.7048868391498136	0.78856691594907	0.8514535823112173	0.8973477882548214	0.9300626321158354	0.9529359289570318	0.968670400577502	0.9793447073605018	0.9864994093942596	0.9912445045395114	0.9943620692388937	0.9963931466942278	0.9977063430920652	0.9985495234699437	0.9990874827635369
268	0.17072757094140206	0.3200149855336966	0.46810675966723575	0.5988703044718929	0.7061509587793511	0.7897737710884509	0.8525273354656185	0.898253613924595	0.9307955881461961	0.9535093943880794	0.9691067980366406	0.9796691342762816	0.986735829813708	0.9914138390547114	0.9944815302717911	0.996476300413678	0.9977635348268639	0.9985884368675347	0.9991137017380953
269	0.1709681146907886	0.32064914841565945	0.46909644263097466	0.6000756507383673	0.7074179389839121	0.7909809086641781	0.8535991613989513	0.89915597597262	0.931524254485367	0.9540783400729288	0.9695388706509364	0.9799896877919976	0.9869689478940259	0.9915804647339013	0.9945988379211735	0.9965577865105673	0.9978194635640861	0.9986264119681427	0.9991392353142408
270	0.17121112350701562	0.32128852366229205	0.4700922523988302	0.6012860137322891	0.7086876222312711	0.792188172799629	0.8546689253884996	0.9000547715450782	0.9322485626800132	0.9546427287315106	0.9699666060303243	0.9803063732466067	0.9871987800750492	0.9917444037341405	0.994714016125945	0.9966376281153948	0.9978741501313438	0.9986634666100379	0.9991640981976395
271	0.17145659161431953	0.3219330726173635	0.4710941002240853	0.6025012606751998	0.7099598534246342	0.793395410862335	0.855736496415022	0.9009499015558915	0.9329684477723499	0.9552025260818124	0.9703899941787777	0.980619197761107	0.9874253440257098	0.9919056789835627	0.9948270892439626	0.9967158485257245	0.9979276153568135	0.9986996185326148	0.9991883049446871
272	0.17170451320804356	0.3225827567136106	0.4721018979512513	0.6037212602363973	0.7112344798762348	0.7946024734165043	0.8568017470941762	0.9018412706013634	0.9336838482049831	0.9557577007426329	0.9708090274017827	0.9809281701556992	0.9876486585737695	0.9920643141246347	0.9949380820083453	0.996792471174119	0.9979798800468603	0.9987348853616853	0.9992118699535623
273	0.17195488245503243	0.3232375374738105	0.47311555801491073	0.6049458825229215	0.7125113512811021	0.7958092141760822	0.8578645536089684	0.90272878687639	0.9343947057278572	0.9563082241388361	0.9712237002165334	0.981233300869726	0.9878687436382148	0.9922203334598568	0.9950470194859216	0.996867519597848	0.998030964965115	0.9987692845959076	0.999234807456139
274	0.1722076934940247	0.32389737651183936	0.47413499343853116	0.6061749990695475	0.7137903196910325	0.7970154899583518	0.8589247956432285	0.903612362092236	0.9351009653072488	0.9568540704090418	0.9716340092647938	0.9815346018843174	0.9880856201642496	0.9923737618998417	0.9951539270377303	0.9969410174103288	0.9980808908129332	0.9988028335942842	0.9992571315107028
275	0.17246294043604304	0.3245622355337051	0.4751601178332355	0.6074084828287897	0.7150712394887455	0.7982211606380557	0.8599823563160816	0.9044919113958299	0.9358025750367865	0.957395216315702	0.972039953228334	0.9818320866476496	0.9882993100607755	0.9925246249136315	0.9952588302814883	0.9970129882742002	0.9981296782111582	0.9988355495646735	0.9992788559954198
276	0.17272061736477923	0.3252320763385686	0.4761908453965482	0.6086462081609185	0.7163539673622257	0.7994260891020573	0.8610371221174163	0.9053673532905832	0.9364994860504375	0.9579316411575076	0.9724415327468953	0.9821257700027467	0.9885098361403095	0.9926729484812346	0.9953617550559563	0.9970834558759601	0.9981773476831509	0.9988674495532696	0.999299994602514
277	0.17298071833697892	0.3259068608197411	0.4772270909111017	0.609888050823993	0.7176383622792624	0.8006301412045174	0.8620889828443343	0.9062386095586757	0.9371916524374465	0.9584633266840658	0.97283875033861	0.9824156681177593	0.9887172220612302	0.9928187590482511	0.9954627273871061	0.9971524439021138	0.9982239196389959	0.9988985504349788	0.999320560833121
278	0.17324323738282277	0.3265865509656657	0.4782687697433141	0.6111338879639034	0.718924285462175	0.8018331857225948	0.8631378315385693	0.9071056051848101	0.9378790311591628	0.9589902570128077	0.9732316103228087	0.9827017984186303	0.9889214922722946	0.992962083482538	0.9955617734560485	0.9972199760167356	0.9982694143608422	0.9989288689046655	0.9993405679927589
279	0.1735081685063033	0.32727110886088057	0.4793157978420328	0.6123835981044354	0.7202116003627281	0.803035094312662	0.864183564424859	0.9079682682814013	0.938561581967746	0.959512418548072	0.9736201187451606	0.9829841795240962	0.9891226719593401	0.9931029490328317	0.9956589195686142	0.997286075840413	0.9983138519893183	0.9989584214691982	0.9993600291873931
280	0.17377550568560224	0.32796049668696314	0.48036809173714995	0.613637061137345	0.7215001726372399	0.8042357414670295	0.8652260808502659	0.9088265300151729	0.9392392673266887	0.9600297999023097	0.9740042833050802	0.9832628311829389	0.9893207869941106	0.9932413832892539	0.9957541921265449	0.9973507669304882	0.9983572525109593	0.9989872244402707	0.9993789573200492
281	0.17404524287346174	0.3286546767234595	0.4814255685381855	0.6148941583124562	0.7227898701218749	0.8054350044711813	0.8662652832244331	0.9096803245351535	0.9399120523331387	0.9605423918193705	0.9743841132853431	0.9835377742134316	0.9895158638851218	0.9933774141456303	0.9958476176002221	0.9974140727625418	0.9983996357466155	0.9990152939279411	0.9993973650879433
282	0.17431737399755579	0.3293536113487914	0.4824881459328418	0.6161547722277753	0.7240805628081337	0.8066327633615125	0.8673010769607539	0.9105295889020337	0.9405799046419796	0.9610501870998082	0.9747596194838521	0.9838090304449052	0.9897079297305058	0.9935110697635662	0.9959392225028647	0.9974760167130705	0.9984410213407696	0.9990426458348463	0.9994152649800983
283	0.17459189296085603	0.3300572630411496	0.4835557421855283	0.6174187868196219	0.7253721228185257	0.8078289008835634	0.868333370418461	0.911374263018868	0.9412427943916265	0.9615531805281844	0.9751308141474985	0.9840766226613866	0.9898970121727739	0.9936423785381933	0.9960290333661361	0.997536622043293	0.9984814287517245	0.9990692958510712	0.9994326692754038
284	0.17486879364199762	0.3307655943793712	0.48462827613585996	0.6186860873527898	0.7266644243824352	0.8090233024507596	0.8693620748456099	0.9122142895631065	0.9419006941315294	0.9620513688022946	0.9754977109080634	0.9843405745472255	0.9900831393554256	0.9937713690655424	0.9961170767171172	0.9975959118840405	0.9985208772426242	0.999095259449613	0.999449590041111
285	0.17514806989564066	0.33147856804379505	0.48570566719712477	0.6199565604107168	0.7279573438121774	0.8102158561036267	0.8703871043229519	0.9130496139199237	0.9425535787513084	0.9625447504642919	0.9758603247200998	0.9846009106346719	0.9902663398813363	0.9938980701114748	0.9962033790565589	0.9976539092216774	0.998559385873256	0.999120551882417	0.9994660391317095
286	0.17542971555283016	0.33219614681710496	0.4867878353547284	0.6212300938856878	0.7292507594792398	0.8114064524695059	0.8714083757086757	0.9138801841168321	0.9432014254115355	0.9630333258336614	0.9762186718007513	0.9848576562533291	0.9904466427728805	0.9940225105821142	0.9962879668383865	0.9977106368849974	0.9985969734925887	0.9991451881769499	0.9994820281881781
287	0.17571372442135147	0.3329182935851531	0.4878747011646082	0.6225065769690541	0.7305445517907148	0.8125949847227459	0.8724258085840282	0.9147059507595502	0.9438442134760895	0.9635170969419975	0.9765727695714469	0.9851108374814314	0.9906240774337141	0.9941447194957159	0.9963708664503909	0.9977661175330607	0.9986336587320257	0.9991691831332712	0.9994975686375734
288	0.17600009028608654	0.3336449713377705	0.48896618575162504	0.6237859001414824	0.7318386031659238	0.8137813485453835	0.8734393251997774	0.9155268669691161	0.9444819244460868	0.9639960674695446	0.9769226366014361	0.9853604810989016	0.9907986736121791	0.9942647259559313	0.996452104196058	0.9978203736439288	0.9986694599993076	0.9991925513215891	0.9995126716929448
289	0.1762888069093629	0.3343761431695579	0.49006221080792706	0.6250679551632211	0.7331327980132218	0.8149654420882793	0.8744488504235213	0.9163428883202148	0.9451145418953256	0.9644702426834603	0.9772682925530903	0.9856066145421112	0.9909704613662443	0.9943825591264039	0.9965317062774889	0.9978734275042266	0.9987043954730607	0.9992153070802445	0.9995273483535306
290	0.17657986803130432	0.335111772280662	0.4911626985912922	0.626352635064403	0.7344270227069973	0.8161471659327479	0.875454311687834	0.9171539727807096	0.9457420514072419	0.9649396293777632	0.9776097581289531	0.9858492658603161	0.9911394710299696	0.9944982482066476	0.9966096987793606	0.9979253011995376	0.9987384830979295	0.999237464514124	0.9995416094052465
291	0.176873267370177	0.33585182197753605	0.4922675719234424	0.6276398341353646	0.735721165564857	0.8173264230526375	0.8764556389392267	0.9179600806523479	0.9463644405133211	0.965404235814922	0.9779470550204679	0.9860884636736977	0.9913057331814012	0.9946118224091642	0.9966861076538851	0.9979760166055452	0.9987717405802706	0.9992590374934586	0.9995554654214076
292	0.17716899862273283	0.3365962556736837	0.4933767541883374	0.628929447916998	0.7370151168249941	0.8185031187768853	0.8774527645879233	0.9187611745126236	0.9469816986329622	0.965864071669044	0.9782802058583515	0.9863242371329732	0.9914692786118876	0.9947233109377372	0.9967609587067278	0.998025595379914	0.9988041853843841	0.9992800396529818	0.9995689267637033
293	0.17746705546455077	0.33734503689038914	0.4944901693304463	0.6302213731911299	0.7383087686237505	0.8196771607525186	0.8784456234584365	0.9195572191577911	0.9475938170147382	0.9663191479706388	0.9786092341645651	0.9865566158805203	0.9916301382967251	0.994832742966879	0.9968342775838279	0.9980740589548731	0.9988358347292462	0.9993004843914414	0.9995820035833766
294	0.17776743155037628	0.3380981292574304	0.4956077418529951	0.6315155079709289	0.7396020149733604	0.8208484589081212	0.8794341527409303	0.9203481815469873	0.9482007886790498	0.9667694770529095	0.9789341643058385	0.9867856300129695	0.991788343367125	0.9949401476223636	0.996906089759105	0.9981214285304381	0.998866705585707	0.9993203848714135	0.9995947058226087
295	0.17807012051445603	0.33885549651377644	0.4967293968161902	0.6328117514913416	0.7408947517398766	0.8220169254177481	0.8804182919433661	0.9211340307474623	0.9488026083621195	0.9672150724995282	0.9792550214487014	0.9870113100452194	0.9919439250834355	0.995045553962809	0.996976420522983	0.9981677250682806	0.9988968146741369	0.9993397540194325	0.9996070432160827
296	0.17837511597087352	0.3396171025082719	0.4978550598354278	0.6341100041995611	0.7421868766212908	0.8231824746652808	0.8813979828444173	0.9219147378808932	0.9493992724613279	0.9676559490938821	0.9795718315159946	0.987233686875837	0.9920969148095709	0.9951489909622853	0.9970452949717262	0.9982129692861786	0.9989261784624996	0.9993586045263817	0.9996190252927204
297	0.17868241151387923	0.340382911200305	0.4989846570794747	0.6354101677455217	0.7434782891258312	0.824345023209234	0.8823731694471394	0.9226902760707604	0.9499907789818341	0.9680921227697338	0.9798846211448035	0.9874527917537869	0.9922473439886269	0.995250487493877	0.9971127379975253	0.9982571816530382	0.9989548131648058	0.999376948848151	0.999630661377567
298	0.1789920007182191	0.3411528866604626	0.5001181152686343	0.6367121449724339	0.7447688905504452	0.8255044897479948	0.8833437979333922	0.9234606203907754	0.9505771274844795	0.9685236105632754	0.9801934176457844	0.9876686562464609	0.9923952441196117	0.9953500723141806	0.9971787742793095	0.9983003823844474	0.9989827347399549	0.999394799206533	0.999641960593823
299	0.17930387713946216	0.3419269930711658	0.5012553616728909	0.638015839907337	0.7460585839594703	0.8266607950855012	0.8843098166190043	0.9242257478143354	0.9511583190349278	0.9689504305665356	0.9804982489638447	0.987881312208959	0.992540646735281	0.9954477740487073	0.9972434282742624	0.9983425914387376	0.9990099588909056	0.9994121675903375	0.9996529318649918

## Sheet: ED Fig 1b-h
Extended Data Figure 1b			Extended Data Figure 1c			Extended Data Figure 1d			Extended Data Figure 1e			Extended Data Figure 1f			Extended Data Figure 1g				Extended Data Figure 1h
Index	Pc		Index	Pe		Index	Signal-to-noise		Index	mean_power		Index	fraction_new		Index	n_genes_by_total	total_total		Index	n_genes_by_new	total_new
AAGCCTGTTAAACAAGGTCA	0.03278447376362335		AAGCCTGTTAAACAAGGTCA	0.0020148191658519833		AAGCCTGTTAAACAAGGTCA	16.271670589236308		AAGCCTGTTAAACAAGGTCA	0.63835436		AAGCCTGTTAAACAAGGTCA	0.20651477186644135		AAGCCTGTTAAACAAGGTCA	9683	85805.0		AAGCCTGTTAAACAAGGTCA	6158	17720.0
AAGCCTGTTAAACCGAATGA	0.08170674115306194		AAGCCTGTTAAACCGAATGA	0.0018765269801813839		AAGCCTGTTAAACCGAATGA	43.54146890292204		AAGCCTGTTAAACCGAATGA	0.9348522		AAGCCTGTTAAACCGAATGA	0.18863644059188028		AAGCCTGTTAAACCGAATGA	9139	88599.0		AAGCCTGTTAAACCGAATGA	6156	16713.0
AAGCCTGTTAACAAGTGCAA	0.06306591091733836		AAGCCTGTTAACAAGTGCAA	0.002030178696725393		AAGCCTGTTAACAAGTGCAA	31.06421667169568		AAGCCTGTTAACAAGTGCAA	0.8871458		AAGCCTGTTAACAAGTGCAA	0.19982724917034142		AAGCCTGTTAACAAGTGCAA	9344	109985.0		AAGCCTGTTAACAAGTGCAA	6507	21978.0
AAGCCTGTTAACCTACTCAA	0.052494440153905635		AAGCCTGTTAACCTACTCAA	0.0018205325839376271		AAGCCTGTTAACCTACTCAA	28.83466114095332		AAGCCTGTTAACCTACTCAA	0.8343594		AAGCCTGTTAACCTACTCAA	0.2224086522533691		AAGCCTGTTAACCTACTCAA	9500	93571.0		AAGCCTGTTAACCTACTCAA	6707	20811.0
AAGCCTGTTAACGGAGGTCT	0.06416996374328726		AAGCCTGTTAACGGAGGTCT	0.0019329735018341085		AAGCCTGTTAACGGAGGTCT	33.19753927428357		AAGCCTGTTAACGGAGGTCT	0.89379966		AAGCCTGTTAACGGAGGTCT	0.1588428721263146		AAGCCTGTTAACGGAGGTCT	8295	70554.0		AAGCCTGTTAACGGAGGTCT	4713	11207.0
AAGCCTGTTAAGCATCAGAA	0.051108848436685124		AAGCCTGTTAAGCATCAGAA	0.0020259705399780334		AAGCCTGTTAAGCATCAGAA	25.226846801651554		AAGCCTGTTAAGCATCAGAA	0.8176236		AAGCCTGTTAAGCATCAGAA	0.2608474202962392		AAGCCTGTTAAGCATCAGAA	9500	72644.0		AAGCCTGTTAAGCATCAGAA	6316	18949.0
AAGCCTGTTAAGCGATACGG	0.09369360099323178		AAGCCTGTTAAGCGATACGG	0.0019514891074978217		AAGCCTGTTAAGCGATACGG	48.011336898192944		AAGCCTGTTAAGCGATACGG	0.94996893		AAGCCTGTTAAGCGATACGG	0.22533731922113598		AAGCCTGTTAAGCGATACGG	9213	86639.0		AAGCCTGTTAAGCGATACGG	6426	19523.0
AAGCCTGTTAAGGTATCCAA	0.07420892402936777		AAGCCTGTTAAGGTATCCAA	0.0020530315161829166		AAGCCTGTTAAGGTATCCAA	36.146022817681896		AAGCCTGTTAAGGTATCCAA	0.91575515		AAGCCTGTTAAGGTATCCAA	0.22414582905523875		AAGCCTGTTAAGGTATCCAA	10214	126614.0		AAGCCTGTTAAGGTATCCAA	7600	28380.0
AAGCCTGTTAATCCGAACAA	0.08830574240507846		AAGCCTGTTAATCCGAACAA	0.0018775900826633286		AAGCCTGTTAATCCGAACAA	47.03142779696531		AAGCCTGTTAATCCGAACAA	0.94180906		AAGCCTGTTAATCCGAACAA	0.2292751014231858		AAGCCTGTTAATCCGAACAA	8868	76659.0		AAGCCTGTTAATCCGAACAA	6020	17576.0
AAGCCTGTTACCTGATTCGA	0.09643730432596723		AAGCCTGTTACCTGATTCGA	0.0019911519039794347		AAGCCTGTTACCTGATTCGA	48.43292173401315		AAGCCTGTTACCTGATTCGA	0.95628357		AAGCCTGTTACCTGATTCGA	0.13705690103075505		AAGCCTGTTACCTGATTCGA	8608	71598.0		AAGCCTGTTACCTGATTCGA	4491	9813.0
AAGCCTGTTACTAAGACCAA	0.05868398874188436		AAGCCTGTTACTAAGACCAA	0.002050018362714108		AAGCCTGTTACTAAGACCAA	28.62607955578997		AAGCCTGTTACTAAGACCAA	0.86523575		AAGCCTGTTACTAAGACCAA	0.2804298378630584		AAGCCTGTTACTAAGACCAA	9218	68584.0		AAGCCTGTTACTAAGACCAA	6394	19233.0
AAGCCTGTTACTAGGCATCC	0.06168427682007736		AAGCCTGTTACTAGGCATCC	0.0019428547626570206		AAGCCTGTTACTAGGCATCC	31.74929902414261		AAGCCTGTTACTAGGCATCC	0.86993635		AAGCCTGTTACTAGGCATCC	0.246814144646108		AAGCCTGTTACTAGGCATCC	9363	90635.0		AAGCCTGTTACTAGGCATCC	6747	22370.0
AAGCCTGTTACTCCGCAGTT	0.06018094997752419		AAGCCTGTTACTCCGCAGTT	0.0019430950952776887		AAGCCTGTTACTCCGCAGTT	30.971695684777437		AAGCCTGTTACTCCGCAGTT	0.8706634		AAGCCTGTTACTCCGCAGTT	0.2616604869385747		AAGCCTGTTACTCCGCAGTT	9003	83337.0		AAGCCTGTTACTCCGCAGTT	6517	21806.0
AAGCCTGTTAGATACCTACA	0.05313321642081152		AAGCCTGTTAGATACCTACA	0.0018735032720019317		AAGCCTGTTAGATACCTACA	28.360354217068448		AAGCCTGTTAGATACCTACA	0.821119		AAGCCTGTTAGATACCTACA	0.261463474075428		AAGCCTGTTAGATACCTACA	9545	82065.0		AAGCCTGTTAGATACCTACA	6780	21457.0
AAGCCTGTTAGCCGAACCAA	0.07575279494278843		AAGCCTGTTAGCCGAACCAA	0.0018637108250820903		AAGCCTGTTAGCCGAACCAA	40.64621717237264		AAGCCTGTTAGCCGAACCAA	0.92310125		AAGCCTGTTAGCCGAACCAA	0.18909145416049913		AAGCCTGTTAGCCGAACCAA	9055	106742.0		AAGCCTGTTAGCCGAACCAA	6244	20184.0
AAGCCTGTTAGTAGTGGCTT	0.03252899895255766		AAGCCTGTTAGTAGTGGCTT	0.00210277944085863		AAGCCTGTTAGTAGTGGCTT	15.469524915687336		AAGCCTGTTAGTAGTGGCTT	0.64324635		AAGCCTGTTAGTAGTGGCTT	0.22179554674677154		AAGCCTGTTAGTAGTGGCTT	9083	64582.0		AAGCCTGTTAGTAGTGGCTT	5214	14324.0
AAGCCTGTTAGTGTACTCAA	0.0714801071943929		AAGCCTGTTAGTGTACTCAA	0.0018346288042139015		AAGCCTGTTAGTGTACTCAA	38.961618301322034		AAGCCTGTTAGTGTACTCAA	0.91059315		AAGCCTGTTAGTGTACTCAA	0.2382360248447205		AAGCCTGTTAGTGTACTCAA	8768	80500.0		AAGCCTGTTAGTGTACTCAA	6164	19178.0
AAGCCTGTTATAACCTAGGA	0.03010302683869563		AAGCCTGTTATAACCTAGGA	0.0020521876875720362		AAGCCTGTTATAACCTAGGA	14.668749364884272		AAGCCTGTTATAACCTAGGA	0.5951182		AAGCCTGTTATAACCTAGGA	0.16081647181228267		AAGCCTGTTATAACCTAGGA	9221	73046.0		AAGCCTGTTATAACCTAGGA	5059	11747.0
AAGCCTGTTATATTCGGCCG	0.03246554557984246		AAGCCTGTTATATTCGGCCG	0.002016395967074226		AAGCCTGTTATATTCGGCCG	16.100778869811815		AAGCCTGTTATATTCGGCCG	0.6439833		AAGCCTGTTATATTCGGCCG	0.16356321429842988		AAGCCTGTTATATTCGGCCG	8644	56174.0		AAGCCTGTTATATTCGGCCG	4394	9188.0
AAGCCTGTTATCTGGTACAA	0.06441151844502008		AAGCCTGTTATCTGGTACAA	0.001901202304080506		AAGCCTGTTATCTGGTACAA	33.879360606062356		AAGCCTGTTATCTGGTACAA	0.8917614		AAGCCTGTTATCTGGTACAA	0.24420025695394676		AAGCCTGTTATCTGGTACAA	9450	95737.0		AAGCCTGTTATCTGGTACAA	6854	23379.0
AATCGTCGGAAACGGCGGAA	0.06877778958070929		AATCGTCGGAAACGGCGGAA	0.0020427271084213798		AATCGTCGGAAACGGCGGAA	33.66959262309922		AATCGTCGGAAACGGCGGAA	0.92038494		AATCGTCGGAAACGGCGGAA	0.21284470744133976		AATCGTCGGAAACGGCGGAA	7328	43769.0		AATCGTCGGAAACGGCGGAA	4392	9316.0
AATCGTCGGAACACCTTCCG	0.07014159757301902		AATCGTCGGAACACCTTCCG	0.002074772300185582		AATCGTCGGAACACCTTCCG	33.806889347204546		AATCGTCGGAACACCTTCCG	0.9212895		AATCGTCGGAACACCTTCCG	0.2082382647318305		AATCGTCGGAACACCTTCCG	5927	32871.0		AATCGTCGGAACACCTTCCG	3414	6845.0
AATCGTCGGAACTAAGTCGG	0.09152951024694421		AATCGTCGGAACTAAGTCGG	0.002005947166610324		AATCGTCGGAACTAAGTCGG	45.62907327295762		AATCGTCGGAACTAAGTCGG	0.9632754		AATCGTCGGAACTAAGTCGG	0.15641379310344827		AATCGTCGGAACTAAGTCGG	6059	32625.0		AATCGTCGGAACTAAGTCGG	2846	5103.0
AATCGTCGGAAGCTAAGGAA	0.10370353559631854		AATCGTCGGAAGCTAAGGAA	0.0019394872318694977		AATCGTCGGAAGCTAAGGAA	53.46956344556974		AATCGTCGGAAGCTAAGGAA	0.9739164		AATCGTCGGAAGCTAAGGAA	0.18972230906972118		AATCGTCGGAAGCTAAGGAA	6524	35183.0		AATCGTCGGAAGCTAAGGAA	3518	6675.0
AATCGTCGGACCAACTAGGC	0.09311619800019595		AATCGTCGGACCAACTAGGC	0.0020033426450652083		AATCGTCGGACCAACTAGGC	46.48041523479127		AATCGTCGGACCAACTAGGC	0.9635881		AATCGTCGGACCAACTAGGC	0.17029149938907315		AATCGTCGGACCAACTAGGC	6108	28645.0		AATCGTCGGACCAACTAGGC	2914	4878.0
AATCGTCGGACCATAACCAA	0.09619004216029085		AATCGTCGGACCATAACCAA	0.001997119613083625		AATCGTCGGACCATAACCAA	48.16438711538662		AATCGTCGGACCATAACCAA	0.9670857		AATCGTCGGACCATAACCAA	0.20321325467553658		AATCGTCGGACCATAACCAA	6485	31868.0		AATCGTCGGACCATAACCAA	3327	6476.0
AATCGTCGGACCATTCCTTA	0.08947107663154681		AATCGTCGGACCATTCCTTA	0.001923391094674087		AATCGTCGGACCATTCCTTA	46.51736034303904		AATCGTCGGACCATTCCTTA	0.96016383		AATCGTCGGACCATTCCTTA	0.22942430703624733		AATCGTCGGACCATTCCTTA	6643	37520.0		AATCGTCGGACCATTCCTTA	4017	8608.0
AATCGTCGGACGCATTACAA	0.05957265224948715		AATCGTCGGACGCATTACAA	0.0021066242183332877		AATCGTCGGACGCATTACAA	28.278727516300773		AATCGTCGGACGCATTACAA	0.8852827		AATCGTCGGACGCATTACAA	0.20668239372201627		AATCGTCGGACGCATTACAA	7177	41542.0		AATCGTCGGACGCATTACAA	4104	8586.0
AATCGTCGGACTGCCAGTAA	0.06224656141539972		AATCGTCGGACTGCCAGTAA	0.0018774819893199613		AATCGTCGGACTGCCAGTAA	33.15427885300029		AATCGTCGGACTGCCAGTAA	0.89729804		AATCGTCGGACTGCCAGTAA	0.2388162012338688		AATCGTCGGACTGCCAGTAA	7385	33553.0		AATCGTCGGACTGCCAGTAA	4126	8013.0
AATCGTCGGACTTAAGCCTA	0.07041353770325733		AATCGTCGGACTTAAGCCTA	0.0019385217403830582		AATCGTCGGACTTAAGCCTA	36.32331597650454		AATCGTCGGACTTAAGCCTA	0.92587894		AATCGTCGGACTTAAGCCTA	0.2669500866005354		AATCGTCGGACTTAAGCCTA	6558	31755.0		AATCGTCGGACTTAAGCCTA	4253	8477.0
AATCGTCGGACTTCGTTACA	0.06642839334003676		AATCGTCGGACTTCGTTACA	0.0020486921790912214		AATCGTCGGACTTCGTTACA	32.42478007091515		AATCGTCGGACTTCGTTACA	0.9083118		AATCGTCGGACTTCGTTACA	0.20774317662618733		AATCGTCGGACTTCGTTACA	7164	41585.0		AATCGTCGGACTTCGTTACA	4171	8639.0
AATCGTCGGAGCAAGCACCT	0.08959525323161686		AATCGTCGGAGCAAGCACCT	0.001924979141547507		AATCGTCGGAGCAAGCACCT	46.54349301654795		AATCGTCGGAGCAAGCACCT	0.96325743		AATCGTCGGAGCAAGCACCT	0.2290324708158375		AATCGTCGGAGCAAGCACCT	7652	45487.0		AATCGTCGGAGCAAGCACCT	4737	10418.0
AATCGTCGGAGCTAGCGGAA	0.09351316403864804		AATCGTCGGAGCTAGCGGAA	0.0018911759894889905		AATCGTCGGAGCTAGCGGAA	49.44709776265506		AATCGTCGGAGCTAGCGGAA	0.9664546		AATCGTCGGAGCTAGCGGAA	0.1663665092255938		AATCGTCGGAGCTAGCGGAA	6414	29429.0		AATCGTCGGAGCTAGCGGAA	2890	4896.0
AATCGTCGGAGCTTCGTACC	0.06463546842533201		AATCGTCGGAGCTTCGTACC	0.001958001195450491		AATCGTCGGAGCTTCGTACC	33.0109443117377		AATCGTCGGAGCTTCGTACC	0.9071266		AATCGTCGGAGCTTCGTACC	0.25682660679789066		AATCGTCGGAGCTTCGTACC	6935	38306.0		AATCGTCGGAGCTTCGTACC	4518	9838.0
AATCGTCGGAGGAAGATCCG	0.10293452698787789		AATCGTCGGAGGAAGATCCG	0.00204137306159941		AATCGTCGGAGGAAGATCCG	50.424162503265805		AATCGTCGGAGGAAGATCCG	0.9748196		AATCGTCGGAGGAAGATCCG	0.16972680013272867		AATCGTCGGAGGAAGATCCG	7011	36164.0		AATCGTCGGAGGAAGATCCG	3220	6138.0
AATCGTCGGAGGCAACTCAA	0.10001216270220492		AATCGTCGGAGGCAACTCAA	0.0019022813371506022		AATCGTCGGAGGCAACTCAA	52.57485354506584		AATCGTCGGAGGCAACTCAA	0.9709009		AATCGTCGGAGGCAACTCAA	0.16223496268472298		AATCGTCGGAGGCAACTCAA	6580	40466.0		AATCGTCGGAGGCAACTCAA	3101	6565.0
AATCGTCGGAGGTCAGGTTC	0.06466331325952446		AATCGTCGGAGGTCAGGTTC	0.0019560135203521957		AATCGTCGGAGGTCAGGTTC	33.05872509914007		AATCGTCGGAGGTCAGGTTC	0.90759623		AATCGTCGGAGGTCAGGTTC	0.22681567724060642		AATCGTCGGAGGTCAGGTTC	6541	32123.0		AATCGTCGGAGGTCAGGTTC	3817	7286.0
AATCGTCGGATACAGAGGAA	0.08112084550132109		AATCGTCGGATACAGAGGAA	0.0018659991213773588		AATCGTCGGATACAGAGGAA	43.47314238896478		AATCGTCGGATACAGAGGAA	0.9498273		AATCGTCGGATACAGAGGAA	0.24107045923352513		AATCGTCGGATACAGAGGAA	6656	36844.0		AATCGTCGGATACAGAGGAA	4173	8882.0
AATCGTCGGATCCTCGTTAA	0.10029945996265162		AATCGTCGGATCCTCGTTAA	0.0019991632554268654		AATCGTCGGATCCTCGTTAA	50.17072002017938		AATCGTCGGATCCTCGTTAA	0.970828		AATCGTCGGATCCTCGTTAA	0.13492621222768797		AATCGTCGGATCCTCGTTAA	6118	38421.0		AATCGTCGGATCCTCGTTAA	2612	5184.0
AATCGTCGGATTGTAGATCC	0.07001250917962186		AATCGTCGGATTGTAGATCC	0.0020160146939113095		AATCGTCGGATTGTAGATCC	34.72817405104782		AATCGTCGGATTGTAGATCC	0.9192437		AATCGTCGGATTGTAGATCC	0.1718881180681366		AATCGTCGGATTGTAGATCC	7066	45262.0		AATCGTCGGATTGTAGATCC	3940	7780.0
ACACACTCCGAACGGCGGAA	0.08675075934774722		ACACACTCCGAACGGCGGAA	0.001663231535596244		ACACACTCCGAACGGCGGAA	52.157957260381274		ACACACTCCGAACGGCGGAA	0.95424706		ACACACTCCGAACGGCGGAA	0.19282345325071673		ACACACTCCGAACGGCGGAA	7328	54065.0		ACACACTCCGAACGGCGGAA	4350	10425.0
ACACACTCCGACACCTTCCG	0.07351164354038668		ACACACTCCGACACCTTCCG	0.0017952326436616497		ACACACTCCGACACCTTCCG	40.9482547011002		ACACACTCCGACACCTTCCG	0.9246976		ACACACTCCGACACCTTCCG	0.21303212113791273		ACACACTCCGACACCTTCCG	8185	49002.0		ACACACTCCGACACCTTCCG	4780	10439.0
ACACACTCCGACTAAGTCGG	0.10703091527054714		ACACACTCCGACTAAGTCGG	0.0017856353410947608		ACACACTCCGACTAAGTCGG	59.93996243652258		ACACACTCCGACTAAGTCGG	0.9709001		ACACACTCCGACTAAGTCGG	0.23011209239130434		ACACACTCCGACTAAGTCGG	8053	58880.0		ACACACTCCGACTAAGTCGG	5321	13549.0
ACACACTCCGAGCTAAGGAA	0.09057260030798187		ACACACTCCGAGCTAAGGAA	0.001749827504148495		ACACACTCCGAGCTAAGGAA	51.7608736251157		ACACACTCCGAGCTAAGGAA	0.9601393		ACACACTCCGAGCTAAGGAA	0.16876143779565622		ACACACTCCGAGCTAAGGAA	7357	57922.0		ACACACTCCGAGCTAAGGAA	4174	9775.0
ACACACTCCGCCAACTAGGC	0.0767880029833238		ACACACTCCGCCAACTAGGC	0.0018046368645593769		ACACACTCCGCCAACTAGGC	42.550390325796926		ACACACTCCGCCAACTAGGC	0.9393988		ACACACTCCGCCAACTAGGC	0.2077850992610682		ACACACTCCGCCAACTAGGC	7969	47501.0		ACACACTCCGCCAACTAGGC	4562	9870.0
ACACACTCCGCCATAACCAA	0.09485658226665421		ACACACTCCGCCATAACCAA	0.0017347440255284178		ACACACTCCGCCATAACCAA	54.680449029222096		ACACACTCCGCCATAACCAA	0.96075356		ACACACTCCGCCATAACCAA	0.15013568686893383		ACACACTCCGCCATAACCAA	6746	40903.0		ACACACTCCGCCATAACCAA	3015	6141.0
ACACACTCCGCCATTCCTTA	0.09585123824728618		ACACACTCCGCCATTCCTTA	0.0017497044568890662		ACACACTCCGCCATTCCTTA	54.781387719448034		ACACACTCCGCCATTCCTTA	0.96570545		ACACACTCCGCCATTCCTTA	0.20269837984306494		ACACACTCCGCCATTCCTTA	7512	53143.0		ACACACTCCGCCATTCCTTA	4594	10772.0
ACACACTCCGCTGCCAGTAA	0.08725980038847286		ACACACTCCGCTGCCAGTAA	0.001785300366559947		ACACACTCCGCTGCCAGTAA	48.87681760611056		ACACACTCCGCTGCCAGTAA	0.9542668		ACACACTCCGCTGCCAGTAA	0.22918794954654437		ACACACTCCGCTGCCAGTAA	8369	47965.0		ACACACTCCGCTGCCAGTAA	4939	10993.0
ACACACTCCGCTTAAGCCTA	0.09795508367312837		ACACACTCCGCTTAAGCCTA	0.001814828328295983		ACACACTCCGCTTAAGCCTA	53.97484827950775		ACACACTCCGCTTAAGCCTA	0.9678884		ACACACTCCGCTTAAGCCTA	0.16038105782760131		ACACACTCCGCTTAAGCCTA	7589	43353.0		ACACACTCCGCTTAAGCCTA	3353	6953.0
ACACACTCCGCTTCGTTACA	0.09221313600822649		ACACACTCCGCTTCGTTACA	0.0016786061995570421		ACACACTCCGCTTCGTTACA	54.934347336832246		ACACACTCCGCTTCGTTACA	0.96216744		ACACACTCCGCTTCGTTACA	0.15506884761112652		ACACACTCCGCTTCGTTACA	7742	54105.0		ACACACTCCGCTTCGTTACA	4215	8390.0
ACACACTCCGGCAAGCACCT	0.08450041918017183		ACACACTCCGGCAAGCACCT	0.0017414246107472523		ACACACTCCGGCAAGCACCT	48.52373089175095		ACACACTCCGGCAAGCACCT	0.9508314		ACACACTCCGGCAAGCACCT	0.1932744767384188		ACACACTCCGGCAAGCACCT	7517	50405.0		ACACACTCCGGCAAGCACCT	4479	9742.0
ACACACTCCGGCTAGCGGAA	0.032489326391407114		ACACACTCCGGCTAGCGGAA	0.0018599271589081594		ACACACTCCGGCTAGCGGAA	17.468063862500646		ACACACTCCGGCTAGCGGAA	0.6829599		ACACACTCCGGCTAGCGGAA	0.19095687492533747		ACACACTCCGGCTAGCGGAA	6856	33484.0		ACACACTCCGGCTAGCGGAA	3294	6394.0
ACACACTCCGGCTTCGTACC	0.060805927182796676		ACACACTCCGGCTTCGTACC	0.0017286957398147944		ACACACTCCGGCTTCGTACC	35.17445307600005		ACACACTCCGGCTTCGTACC	0.8941791		ACACACTCCGGCTTCGTACC	0.2013482889299385		ACACACTCCGGCTTCGTACC	7743	52511.0		ACACACTCCGGCTTCGTACC	4739	10573.0
ACACACTCCGGGAAGATCCG	0.10053835014189325		ACACACTCCGGGAAGATCCG	0.0017514525407720696		ACACACTCCGGGAAGATCCG	57.40284010069394		ACACACTCCGGGAAGATCCG	0.9701657		ACACACTCCGGGAAGATCCG	0.18852884472786594		ACACACTCCGGGAAGATCCG	7619	53944.0		ACACACTCCGGGAAGATCCG	4347	10170.0
ACACACTCCGGGCAACTCAA	0.06895420453525723		ACACACTCCGGGCAACTCAA	0.0017094446862893128		ACACACTCCGGGCAACTCAA	40.33719551636148		ACACACTCCGGGCAACTCAA	0.9225838		ACACACTCCGGGCAACTCAA	0.21855432171165887		ACACACTCCGGGCAACTCAA	7507	52861.0		ACACACTCCGGGCAACTCAA	4688	11553.0
ACACACTCCGGGTCAGGTTC	0.0790833502655368		ACACACTCCGGGTCAGGTTC	0.001801344977140551		ACACACTCCGGGTCAGGTTC	43.90239030786509		ACACACTCCGGGTCAGGTTC	0.9428469		ACACACTCCGGGTCAGGTTC	0.2070310707237597		ACACACTCCGGGTCAGGTTC	7070	43578.0		ACACACTCCGGGTCAGGTTC	4302	9022.0
ACACACTCCGTACAGAGGAA	0.07051533517857289		ACACACTCCGTACAGAGGAA	0.0017616819308808166		ACACACTCCGTACAGAGGAA	40.027279580097755		ACACACTCCGTACAGAGGAA	0.92055		ACACACTCCGTACAGAGGAA	0.22342661594316188		ACACACTCCGTACAGAGGAA	7693	57567.0		ACACACTCCGTACAGAGGAA	5160	12862.0
ACACACTCCGTCCTCGTTAA	0.07552271925426625		ACACACTCCGTCCTCGTTAA	0.0017669500733363565		ACACACTCCGTCCTCGTTAA	42.74185241219872		ACACACTCCGTCCTCGTTAA	0.9368197		ACACACTCCGTCCTCGTTAA	0.20478089245997555		ACACACTCCGTCCTCGTTAA	8231	49907.0		ACACACTCCGTCCTCGTTAA	4562	10220.0
ACACACTCCGTTGTAGATCC	0.10524439530519221		ACACACTCCGTTGTAGATCC	0.0017049329515386258		ACACACTCCGTTGTAGATCC	61.72934555004866		ACACACTCCGTTGTAGATCC	0.97178984		ACACACTCCGTTGTAGATCC	0.16634773100054676		ACACACTCCGTTGTAGATCC	7848	65844.0		ACACACTCCGTTGTAGATCC	4342	10953.0
ACGTTAGAGTAACAAGGTCA	0.08889306885765978		ACGTTAGAGTAACAAGGTCA	0.0020629774525107807		ACGTTAGAGTAACAAGGTCA	43.08969482408594		ACGTTAGAGTAACAAGGTCA	0.9359959		ACGTTAGAGTAACAAGGTCA	0.1868285728832544		ACGTTAGAGTAACAAGGTCA	6434	39282.0		ACGTTAGAGTAACAAGGTCA	3648	7339.0
ACGTTAGAGTAACCGAATGA	0.06030402337426462		ACGTTAGAGTAACCGAATGA	0.0019437076137269033		ACGTTAGAGTAACCGAATGA	31.025254492179766		ACGTTAGAGTAACCGAATGA	0.8694529		ACGTTAGAGTAACCGAATGA	0.21256899069078708		ACGTTAGAGTAACCGAATGA	9634	96571.0		ACGTTAGAGTAACCGAATGA	6836	20528.0
ACGTTAGAGTACAAGTGCAA	0.07042115330195012		ACGTTAGAGTACAAGTGCAA	0.001992749334689195		ACGTTAGAGTACAAGTGCAA	35.338691162044		ACGTTAGAGTACAAGTGCAA	0.9031863		ACGTTAGAGTACAAGTGCAA	0.2035377818781825		ACGTTAGAGTACAAGTGCAA	9694	112726.0		ACGTTAGAGTACAAGTGCAA	6858	22944.0
ACGTTAGAGTACCTACTCAA	0.07165228940544621		ACGTTAGAGTACCTACTCAA	0.0018704270977061982		ACGTTAGAGTACCTACTCAA	38.307982969941534		ACGTTAGAGTACCTACTCAA	0.89655584		ACGTTAGAGTACCTACTCAA	0.20469454181271907		ACGTTAGAGTACCTACTCAA	8502	79880.0		ACGTTAGAGTACCTACTCAA	5792	16351.0
ACGTTAGAGTACGGAGGTCT	0.038597707532830025		ACGTTAGAGTACGGAGGTCT	0.002211635764975314		ACGTTAGAGTACGGAGGTCT	17.45210859043096		ACGTTAGAGTACGGAGGTCT	0.7141836		ACGTTAGAGTACGGAGGTCT	0.26421154343417846		ACGTTAGAGTACGGAGGTCT	9640	73479.0		ACGTTAGAGTACGGAGGTCT	6420	19414.0
ACGTTAGAGTAGCATCAGAA	0.0867122927524834		ACGTTAGAGTAGCATCAGAA	0.0018993795067282606		ACGTTAGAGTAGCATCAGAA	45.65295795038243		ACGTTAGAGTAGCATCAGAA	0.9449683		ACGTTAGAGTAGCATCAGAA	0.20863318372157166		ACGTTAGAGTAGCATCAGAA	8863	79762.0		ACGTTAGAGTAGCATCAGAA	5957	16641.0
ACGTTAGAGTAGCGATACGG	0.04195141903670168		ACGTTAGAGTAGCGATACGG	0.002015937924992238		ACGTTAGAGTAGCGATACGG	20.80987639381962		ACGTTAGAGTAGCGATACGG	0.74722445		ACGTTAGAGTAGCGATACGG	0.24659462404649474		ACGTTAGAGTAGCGATACGG	9587	88096.0		ACGTTAGAGTAGCGATACGG	6797	21724.0
ACGTTAGAGTAGGTATCCAA	0.06019124594456144		ACGTTAGAGTAGGTATCCAA	0.001956086280776835		ACGTTAGAGTAGGTATCCAA	30.771263280195004		ACGTTAGAGTAGGTATCCAA	0.86815023		ACGTTAGAGTAGGTATCCAA	0.2768157347482168		ACGTTAGAGTAGGTATCCAA	8319	51453.0		ACGTTAGAGTAGGTATCCAA	5590	14243.0
ACGTTAGAGTATCCGAACAA	0.05533807348411474		ACGTTAGAGTATCCGAACAA	0.0019579153348099117		ACGTTAGAGTATCCGAACAA	28.263772442176286		ACGTTAGAGTATCCGAACAA	0.8389245		ACGTTAGAGTATCCGAACAA	0.25227893706023163		ACGTTAGAGTATCCGAACAA	9096	82714.0		ACGTTAGAGTATCCGAACAA	6513	20867.0
ACGTTAGAGTCCTGATTCGA	0.07579577040925795		ACGTTAGAGTCCTGATTCGA	0.0018882991781346322		ACGTTAGAGTCCTGATTCGA	40.13970417766811		ACGTTAGAGTCCTGATTCGA	0.92386985		ACGTTAGAGTCCTGATTCGA	0.20433130593327672		ACGTTAGAGTCCTGATTCGA	8205	71849.0		ACGTTAGAGTCCTGATTCGA	5402	14681.0
ACGTTAGAGTCTAAGACCAA	0.05706737182183677		ACGTTAGAGTCTAAGACCAA	0.001961915680575715		ACGTTAGAGTCTAAGACCAA	29.08757618221932		ACGTTAGAGTCTAAGACCAA	0.8564672		ACGTTAGAGTCTAAGACCAA	0.22604398481476634		ACGTTAGAGTCTAAGACCAA	7660	61112.0		ACGTTAGAGTCTAAGACCAA	4812	13814.0
ACGTTAGAGTCTAGGCATCC	0.045997913679195125		ACGTTAGAGTCTAGGCATCC	0.002069659102816785		ACGTTAGAGTCTAGGCATCC	22.224874432988713		ACGTTAGAGTCTAGGCATCC	0.76873064		ACGTTAGAGTCTAGGCATCC	0.2590946672178586		ACGTTAGAGTCTAGGCATCC	9140	67732.0		ACGTTAGAGTCTAGGCATCC	6222	17549.0
ACGTTAGAGTCTCCGCAGTT	0.027189653932316198		ACGTTAGAGTCTCCGCAGTT	0.002315186513284985		ACGTTAGAGTCTCCGCAGTT	11.74404471358862		ACGTTAGAGTCTCCGCAGTT	0.51479715		ACGTTAGAGTCTCCGCAGTT	0.17593785219771374		ACGTTAGAGTCTCCGCAGTT	6369	24844.0		ACGTTAGAGTCTCCGCAGTT	2636	4371.0
ACGTTAGAGTGATACCTACA	0.09221015841962736		ACGTTAGAGTGATACCTACA	0.001930142615918996		ACGTTAGAGTGATACCTACA	47.77375394912125		ACGTTAGAGTGATACCTACA	0.9525438		ACGTTAGAGTGATACCTACA	0.1696089068251184		ACGTTAGAGTGATACCTACA	9514	98621.0		ACGTTAGAGTGATACCTACA	6031	16727.0
ACGTTAGAGTGCCGAACCAA	0.0872904357984516		ACGTTAGAGTGCCGAACCAA	0.001930669317733937		ACGTTAGAGTGCCGAACCAA	45.21252551985756		ACGTTAGAGTGCCGAACCAA	0.95192194		ACGTTAGAGTGCCGAACCAA	0.18477328956715577		ACGTTAGAGTGCCGAACCAA	8733	81646.0		ACGTTAGAGTGCCGAACCAA	5308	15086.0
ACGTTAGAGTGTAGTGGCTT	0.07715571431544388		ACGTTAGAGTGTAGTGGCTT	0.0019666495537886096		ACGTTAGAGTGTAGTGGCTT	39.2320605197855		ACGTTAGAGTGTAGTGGCTT	0.9226951		ACGTTAGAGTGTAGTGGCTT	0.1946322086442108		ACGTTAGAGTGTAGTGGCTT	9003	105481.0		ACGTTAGAGTGTAGTGGCTT	6243	20530.0
ACGTTAGAGTGTGTACTCAA	0.06760931230791688		ACGTTAGAGTGTGTACTCAA	0.0013697682497715294		ACGTTAGAGTGTGTACTCAA	49.35821247075466		ACGTTAGAGTGTGTACTCAA	0.83121765		ACGTTAGAGTGTGTACTCAA	0.21132559756162772		ACGTTAGAGTGTGTACTCAA	4960	18701.0		ACGTTAGAGTGTGTACTCAA	2601	3952.0
ACGTTAGAGTTAACCTAGGA	0.05484461892349809		ACGTTAGAGTTAACCTAGGA	0.0021161032470695456		ACGTTAGAGTTAACCTAGGA	25.917742435038956		ACGTTAGAGTTAACCTAGGA	0.8262455		ACGTTAGAGTTAACCTAGGA	0.16369055041524302		ACGTTAGAGTTAACCTAGGA	9022	80194.0		ACGTTAGAGTTAACCTAGGA	5256	13127.0
ACGTTAGAGTTATTCGGCCG	0.054347601269946325		ACGTTAGAGTTATTCGGCCG	0.0020791562101421055		ACGTTAGAGTTATTCGGCCG	26.139258322601837		ACGTTAGAGTTATTCGGCCG	0.8436562		ACGTTAGAGTTATTCGGCCG	0.29438754366230535		ACGTTAGAGTTATTCGGCCG	8839	67564.0		ACGTTAGAGTTATTCGGCCG	6346	19890.0
CAACCACCTTAACGGCGGAA	0.07621173221301591		CAACCACCTTAACGGCGGAA	0.0018126503161886376		CAACCACCTTAACGGCGGAA	42.0443653871764		CAACCACCTTAACGGCGGAA	0.936332		CAACCACCTTAACGGCGGAA	0.2449640651887843		CAACCACCTTAACGGCGGAA	7664	49395.0		CAACCACCTTAACGGCGGAA	5019	12100.0
CAACCACCTTACACCTTCCG	0.1040223030112284		CAACCACCTTACACCTTCCG	0.001781207671930911		CAACCACCTTACACCTTCCG	58.39987366462634		CAACCACCTTACACCTTCCG	0.97176564		CAACCACCTTACACCTTCCG	0.14410989365708446		CAACCACCTTACACCTTCCG	6960	55763.0		CAACCACCTTACACCTTCCG	3434	8036.0
CAACCACCTTACTAAGTCGG	0.11533545728887352		CAACCACCTTACTAAGTCGG	0.0018340081736528666		CAACCACCTTACTAAGTCGG	62.88710102046892		CAACCACCTTACTAAGTCGG	0.9805638		CAACCACCTTACTAAGTCGG	0.21284658716804447		CAACCACCTTACTAAGTCGG	8200	68345.0		CAACCACCTTACTAAGTCGG	5456	14547.0
CAACCACCTTAGCTAAGGAA	0.09387427992136502		CAACCACCTTAGCTAAGGAA	0.0018058175602018956		CAACCACCTTAGCTAAGGAA	51.984365414449506		CAACCACCTTAGCTAAGGAA	0.96726966		CAACCACCTTAGCTAAGGAA	0.18291771554436753		CAACCACCTTAGCTAAGGAA	7230	50848.0		CAACCACCTTAGCTAAGGAA	4101	9301.0
CAACCACCTTCCAACTAGGC	0.09794232695568476		CAACCACCTTCCAACTAGGC	0.001816120929851546		CAACCACCTTCCAACTAGGC	53.929408194029676		CAACCACCTTCCAACTAGGC	0.9645131		CAACCACCTTCCAACTAGGC	0.1809655937846837		CAACCACCTTCCAACTAGGC	7376	54060.0		CAACCACCTTCCAACTAGGC	4265	9783.0
CAACCACCTTCCATAACCAA	0.08995983102041663		CAACCACCTTCCATAACCAA	0.0017512185448394688		CAACCACCTTCCATAACCAA	51.36984831819668		CAACCACCTTCCATAACCAA	0.9583245		CAACCACCTTCCATAACCAA	0.16897041243275554		CAACCACCTTCCATAACCAA	8106	53536.0		CAACCACCTTCCATAACCAA	4296	9046.0
CAACCACCTTCCATTCCTTA	0.07072660560597405		CAACCACCTTCCATTCCTTA	0.0018088029778640276		CAACCACCTTCCATTCCTTA	39.101331914818836		CAACCACCTTCCATTCCTTA	0.92547804		CAACCACCTTCCATTCCTTA	0.2626648941609572		CAACCACCTTCCATTCCTTA	7826	48895.0		CAACCACCTTCCATTCCTTA	5161	12843.0
CAACCACCTTCGCATTACAA	0.08474242325883863		CAACCACCTTCGCATTACAA	0.0017649792057797724		CAACCACCTTCGCATTACAA	48.0132700608216		CAACCACCTTCGCATTACAA	0.95472		CAACCACCTTCGCATTACAA	0.18951112428447045		CAACCACCTTCGCATTACAA	7883	53981.0		CAACCACCTTCGCATTACAA	4595	10230.0
CAACCACCTTCTGCCAGTAA	0.08989803470109366		CAACCACCTTCTGCCAGTAA	0.0017706470153198732		CAACCACCTTCTGCCAGTAA	50.77129090286427		CAACCACCTTCTGCCAGTAA	0.9587495		CAACCACCTTCTGCCAGTAA	0.19224144619442937		CAACCACCTTCTGCCAGTAA	7877	64445.0		CAACCACCTTCTGCCAGTAA	4825	12389.0
CAACCACCTTCTTAAGCCTA	0.07403506253032448		CAACCACCTTCTTAAGCCTA	0.0018757488168917506		CAACCACCTTCTTAAGCCTA	39.46960374630855		CAACCACCTTCTTAAGCCTA	0.929899		CAACCACCTTCTTAAGCCTA	0.19114441416893732		CAACCACCTTCTTAAGCCTA	7634	51380.0		CAACCACCTTCTTAAGCCTA	4294	9821.0
CAACCACCTTCTTCGTTACA	0.07860417682439404		CAACCACCTTCTTCGTTACA	0.0018267125884268273		CAACCACCTTCTTCGTTACA	43.03040189375839		CAACCACCTTCTTCGTTACA	0.9442625		CAACCACCTTCTTCGTTACA	0.2101265388704091		CAACCACCTTCTTCGTTACA	8268	58322.0		CAACCACCTTCTTCGTTACA	5108	12255.0
CAACCACCTTGCAAGCACCT	0.08210298923416734		CAACCACCTTGCAAGCACCT	0.0017862377576414676		CAACCACCTTGCAAGCACCT	45.96419982890486		CAACCACCTTGCAAGCACCT	0.94780695		CAACCACCTTGCAAGCACCT	0.2119745881657679		CAACCACCTTGCAAGCACCT	7820	54148.0		CAACCACCTTGCAAGCACCT	4816	11478.0
CAACCACCTTGCTTCGTACC	0.10440613776320629		CAACCACCTTGCTTCGTACC	0.0016588740792941319		CAACCACCTTGCTTCGTACC	62.937952353582006		CAACCACCTTGCTTCGTACC	0.97463423		CAACCACCTTGCTTCGTACC	0.13852272727272727		CAACCACCTTGCTTCGTACC	8002	61600.0		CAACCACCTTGCTTCGTACC	3906	8533.0
CAACCACCTTGGAAGATCCG	0.0775199592878653		CAACCACCTTGGAAGATCCG	0.0018374463901363566		CAACCACCTTGGAAGATCCG	42.18896382719093		CAACCACCTTGGAAGATCCG	0.9463964		CAACCACCTTGGAAGATCCG	0.21409290824319988		CAACCACCTTGGAAGATCCG	7899	52977.0		CAACCACCTTGGAAGATCCG	4564	11342.0
CAACCACCTTGGCAACTCAA	0.10596359088499079		CAACCACCTTGGCAACTCAA	0.001806477213733281		CAACCACCTTGGCAACTCAA	58.65758509403257		CAACCACCTTGGCAACTCAA	0.9727618		CAACCACCTTGGCAACTCAA	0.18386260652283365		CAACCACCTTGGCAACTCAA	7892	53627.0		CAACCACCTTGGCAACTCAA	4334	9860.0
CAACCACCTTGGTCAGGTTC	0.09740227610094013		CAACCACCTTGGTCAGGTTC	0.0018514463405469228		CAACCACCTTGGTCAGGTTC	52.60874915346842		CAACCACCTTGGTCAGGTTC	0.9675168		CAACCACCTTGGTCAGGTTC	0.19399438727782975		CAACCACCTTGGTCAGGTTC	8435	53450.0		CAACCACCTTGGTCAGGTTC	4532	10369.0
CAACCACCTTTACAGAGGAA	0.08514570967232553		CAACCACCTTTACAGAGGAA	0.001866637638410881		CAACCACCTTTACAGAGGAA	45.61448238277911		CAACCACCTTTACAGAGGAA	0.9542379		CAACCACCTTTACAGAGGAA	0.2029598913276614		CAACCACCTTTACAGAGGAA	8090	69935.0		CAACCACCTTTACAGAGGAA	5167	14194.0
CAACCACCTTTCCTCGTTAA	0.10503347854537849		CAACCACCTTTCCTCGTTAA	0.0017664025428909453		CAACCACCTTTCCTCGTTAA	59.461802162873745		CAACCACCTTTCCTCGTTAA	0.9727072		CAACCACCTTTCCTCGTTAA	0.20929844747944704		CAACCACCTTTCCTCGTTAA	7893	59967.0		CAACCACCTTTCCTCGTTAA	4968	12551.0
CAACCACCTTTTGTAGATCC	0.10313569101668098		CAACCACCTTTTGTAGATCC	0.0018186213339780855		CAACCACCTTTTGTAGATCC	56.71092111906555		CAACCACCTTTTGTAGATCC	0.9738677		CAACCACCTTTTGTAGATCC	0.237033279884813		CAACCACCTTTTGTAGATCC	8069	61118.0		CAACCACCTTTTGTAGATCC	5474	14487.0
CAACGGCGAAAACGGCGGAA	0.048962169993181016		CAACGGCGAAAACGGCGGAA	0.0018509661053829072		CAACGGCGAAAACGGCGGAA	26.4522239768687		CAACGGCGAAAACGGCGGAA	0.8382064		CAACGGCGAAAACGGCGGAA	0.23885564069578835		CAACGGCGAAAACGGCGGAA	7850	35758.0		CAACGGCGAAAACGGCGGAA	4202	8541.0
CAACGGCGAAACACCTTCCG	0.08302422210120036		CAACGGCGAAACACCTTCCG	0.001848472571304014		CAACGGCGAAACACCTTCCG	44.915041418564584		CAACGGCGAAACACCTTCCG	0.94991153		CAACGGCGAAACACCTTCCG	0.2132916722067101		CAACGGCGAAACACCTTCCG	7759	45126.0		CAACGGCGAAACACCTTCCG	4510	9625.0
CAACGGCGAAACTAAGTCGG	0.08640719609681674		CAACGGCGAAACTAAGTCGG	0.0019850010143357107		CAACGGCGAAACTAAGTCGG	43.53005135653963		CAACGGCGAAACTAAGTCGG	0.9533994		CAACGGCGAAACTAAGTCGG	0.2728876894332572		CAACGGCGAAACTAAGTCGG	8826	67438.0		CAACGGCGAAACTAAGTCGG	6240	18403.0
CAACGGCGAAAGCTAAGGAA	0.09440709038529854		CAACGGCGAAAGCTAAGGAA	0.0018119123676648792		CAACGGCGAAAGCTAAGGAA	52.10356310276013		CAACGGCGAAAGCTAAGGAA	0.96671087		CAACGGCGAAAGCTAAGGAA	0.17437475188566892		CAACGGCGAAAGCTAAGGAA	7308	60456.0		CAACGGCGAAAGCTAAGGAA	4284	10542.0
CAACGGCGAACCAACTAGGC	0.089879931967629		CAACGGCGAACCAACTAGGC	0.001832640978734294		CAACGGCGAACCAACTAGGC	49.043938780472		CAACGGCGAACCAACTAGGC	0.95475346		CAACGGCGAACCAACTAGGC	0.18460064772157095		CAACGGCGAACCAACTAGGC	6802	43846.0		CAACGGCGAACCAACTAGGC	3693	8094.0
CAACGGCGAACCATAACCAA	0.07812700720653316		CAACGGCGAACCATAACCAA	0.0018091313473089527		CAACGGCGAACCATAACCAA	43.18481757709055		CAACGGCGAACCATAACCAA	0.9411077		CAACGGCGAACCATAACCAA	0.18971631205673758		CAACGGCGAACCATAACCAA	6850	45684.0		CAACGGCGAACCATAACCAA	4016	8667.0
CAACGGCGAACCATTCCTTA	0.06858127133960276		CAACGGCGAACCATTCCTTA	0.001776580262960879		CAACGGCGAACCATTCCTTA	38.60296816835286		CAACGGCGAACCATTCCTTA	0.9220685		CAACGGCGAACCATTCCTTA	0.24023002569435947		CAACGGCGAACCATTCCTTA	7045	40865.0		CAACGGCGAACCATTCCTTA	4495	9817.0
CAACGGCGAACGCATTACAA	0.08461159997551755		CAACGGCGAACGCATTACAA	0.0018645038295860244		CAACGGCGAACGCATTACAA	45.380223216974485		CAACGGCGAACGCATTACAA	0.9526174		CAACGGCGAACGCATTACAA	0.19166038683747802		CAACGGCGAACGCATTACAA	7530	55734.0		CAACGGCGAACGCATTACAA	4351	10682.0
CAACGGCGAACTGCCAGTAA	0.10031702073388478		CAACGGCGAACTGCCAGTAA	0.0017270049167802098		CAACGGCGAACTGCCAGTAA	58.08728148899173		CAACGGCGAACTGCCAGTAA	0.97000194		CAACGGCGAACTGCCAGTAA	0.21804459847690272		CAACGGCGAACTGCCAGTAA	7293	43858.0		CAACGGCGAACTGCCAGTAA	4230	9563.0
CAACGGCGAACTTAAGCCTA	0.09528566866202084		CAACGGCGAACTTAAGCCTA	0.0018833227820311779		CAACGGCGAACTTAAGCCTA	50.594443804929995		CAACGGCGAACTTAAGCCTA	0.9657606		CAACGGCGAACTTAAGCCTA	0.22717847569918576		CAACGGCGAACTTAAGCCTA	7410	39546.0		CAACGGCGAACTTAAGCCTA	4256	8984.0
CAACGGCGAACTTCGTTACA	0.07821431865125314		CAACGGCGAACTTCGTTACA	0.0018100932949281037		CAACGGCGAACTTCGTTACA	43.21010351809507		CAACGGCGAACTTCGTTACA	0.93711996		CAACGGCGAACTTCGTTACA	0.19653807881887395		CAACGGCGAACTTCGTTACA	6832	43213.0		CAACGGCGAACTTCGTTACA	4048	8493.0
CAACGGCGAAGCAAGCACCT	0.05944786288953733		CAACGGCGAAGCAAGCACCT	0.0018208543183715524		CAACGGCGAAGCAAGCACCT	32.648335613528616		CAACGGCGAAGCAAGCACCT	0.8896625		CAACGGCGAAGCAAGCACCT	0.2316588082348604		CAACGGCGAAGCAAGCACCT	7751	51537.0		CAACGGCGAAGCAAGCACCT	5193	11939.0
CAACGGCGAAGCTAGCGGAA	0.06590061708494857		CAACGGCGAAGCTAGCGGAA	0.0017664238039815342		CAACGGCGAAGCTAGCGGAA	37.307364708518996		CAACGGCGAAGCTAGCGGAA	0.9185153		CAACGGCGAAGCTAGCGGAA	0.18498649244151513		CAACGGCGAAGCTAGCGGAA	7583	52193.0		CAACGGCGAAGCTAGCGGAA	4126	9655.0
CAACGGCGAAGCTTCGTACC	0.047647734025838696		CAACGGCGAAGCTTCGTACC	0.001904781568162808		CAACGGCGAAGCTTCGTACC	25.014802128621863		CAACGGCGAAGCTTCGTACC	0.8338486		CAACGGCGAAGCTTCGTACC	0.20129222669804173		CAACGGCGAAGCTTCGTACC	6549	25073.0		CAACGGCGAAGCTTCGTACC	2824	5047.0
CAACGGCGAAGGAAGATCCG	0.09252767847846458		CAACGGCGAAGGAAGATCCG	0.001844846624909656		CAACGGCGAAGGAAGATCCG	50.15467260482738		CAACGGCGAAGGAAGATCCG	0.9673629		CAACGGCGAAGGAAGATCCG	0.18017348744728734		CAACGGCGAAGGAAGATCCG	7210	45767.0		CAACGGCGAAGGAAGATCCG	3870	8246.0
CAACGGCGAAGGCAACTCAA	0.09597324012307915		CAACGGCGAAGGCAACTCAA	0.0018158210050833385		CAACGGCGAAGGCAACTCAA	52.85391007946534		CAACGGCGAAGGCAACTCAA	0.9685864		CAACGGCGAAGGCAACTCAA	0.18927010454523624		CAACGGCGAAGGCAACTCAA	7420	62461.0		CAACGGCGAAGGCAACTCAA	4653	11822.0
CAACGGCGAAGGTCAGGTTC	0.0987650313765495		CAACGGCGAAGGTCAGGTTC	0.0018130107458421136		CAACGGCGAAGGTCAGGTTC	54.47570104206678		CAACGGCGAAGGTCAGGTTC	0.96946615		CAACGGCGAAGGTCAGGTTC	0.1829677847340271		CAACGGCGAAGGTCAGGTTC	7339	48238.0		CAACGGCGAAGGTCAGGTTC	3974	8826.0
CAACGGCGAATACAGAGGAA	0.06542868034480007		CAACGGCGAATACAGAGGAA	0.0018040719456938932		CAACGGCGAATACAGAGGAA	36.267223433616714		CAACGGCGAATACAGAGGAA	0.9144553		CAACGGCGAATACAGAGGAA	0.18506334086222134		CAACGGCGAATACAGAGGAA	7070	40732.0		CAACGGCGAATACAGAGGAA	3829	7538.0
CAACGGCGAATCCTCGTTAA	0.08489925225631517		CAACGGCGAATCCTCGTTAA	0.0017830901069699505		CAACGGCGAATCCTCGTTAA	47.61355128630409		CAACGGCGAATCCTCGTTAA	0.9540588		CAACGGCGAATCCTCGTTAA	0.19400119464118099		CAACGGCGAATCCTCGTTAA	7074	46876.0		CAACGGCGAATCCTCGTTAA	4085	9094.0
CAACGGCGAATTGTAGATCC	0.08663450063331454		CAACGGCGAATTGTAGATCC	0.0017435233562257198		CAACGGCGAATTGTAGATCC	49.68932611310466		CAACGGCGAATTGTAGATCC	0.95861405		CAACGGCGAATTGTAGATCC	0.18996674542749628		CAACGGCGAATTGTAGATCC	7569	45708.0		CAACGGCGAATTGTAGATCC	4074	8683.0
CAGCCACAAGAACAAGGTCA	0.0853939839644132		CAGCCACAAGAACAAGGTCA	0.001968488476092955		CAGCCACAAGAACAAGGTCA	43.380484570528296		CAGCCACAAGAACAAGGTCA	0.9313799		CAGCCACAAGAACAAGGTCA	0.17165825632959783		CAGCCACAAGAACAAGGTCA	7145	45777.0		CAGCCACAAGAACAAGGTCA	3678	7858.0
CAGCCACAAGAACCGAATGA	0.09871262853588027		CAGCCACAAGAACCGAATGA	0.001972807849161988		CAGCCACAAGAACCGAATGA	50.03661587103455		CAGCCACAAGAACCGAATGA	0.9581061		CAGCCACAAGAACCGAATGA	0.19561534011075296		CAGCCACAAGAACCGAATGA	7264	48396.0		CAGCCACAAGAACCGAATGA	4209	9467.0
CAGCCACAAGACAAGTGCAA	0.058852382395389806		CAGCCACAAGACAAGTGCAA	0.001978586070964668		CAGCCACAAGACAAGTGCAA	29.744666284189538		CAGCCACAAGACAAGTGCAA	0.85862136		CAGCCACAAGACAAGTGCAA	0.1935145529236955		CAGCCACAAGACAAGTGCAA	5875	22882.0		CAGCCACAAGACAAGTGCAA	2683	4428.0
CAGCCACAAGACCTACTCAA	0.09264489638492258		CAGCCACAAGACCTACTCAA	0.0018639439115790118		CAGCCACAAGACCTACTCAA	49.70369323315092		CAGCCACAAGACCTACTCAA	0.9474383		CAGCCACAAGACCTACTCAA	0.18023399183494535		CAGCCACAAGACCTACTCAA	6841	36497.0		CAGCCACAAGACCTACTCAA	3500	6578.0
CAGCCACAAGACGGAGGTCT	0.06951040165854917		CAGCCACAAGACGGAGGTCT	0.001986800322032181		CAGCCACAAGACGGAGGTCT	34.98610347890979		CAGCCACAAGACGGAGGTCT	0.89273417		CAGCCACAAGACGGAGGTCT	0.25893921334922526		CAGCCACAAGACGGAGGTCT	7510	43628.0		CAGCCACAAGACGGAGGTCT	4980	11297.0
CAGCCACAAGAGCATCAGAA	0.06449384139147113		CAGCCACAAGAGCATCAGAA	0.0019496622715634258		CAGCCACAAGAGCATCAGAA	33.07949398833768		CAGCCACAAGAGCATCAGAA	0.8766924		CAGCCACAAGAGCATCAGAA	0.2563925178937285		CAGCCACAAGAGCATCAGAA	7287	37583.0		CAGCCACAAGAGCATCAGAA	4386	9636.0
CAGCCACAAGAGCGATACGG	0.1042883747373231		CAGCCACAAGAGCGATACGG	0.0019336952357652888		CAGCCACAAGAGCGATACGG	53.93216718354763		CAGCCACAAGAGCGATACGG	0.9611202		CAGCCACAAGAGCGATACGG	0.2521328867919916		CAGCCACAAGAGCGATACGG	7274	40907.0		CAGCCACAAGAGCGATACGG	4738	10314.0
CAGCCACAAGAGGTATCCAA	0.08098095412394123		CAGCCACAAGAGGTATCCAA	0.0018680503838195382		CAGCCACAAGAGGTATCCAA	43.35051925010837		CAGCCACAAGAGGTATCCAA	0.92473626		CAGCCACAAGAGGTATCCAA	0.19405976208216644		CAGCCACAAGAGGTATCCAA	6616	38921.0		CAGCCACAAGAGGTATCCAA	3686	7553.0
CAGCCACAAGATCCGAACAA	0.10351507093158475		CAGCCACAAGATCCGAACAA	0.001905976000340418		CAGCCACAAGATCCGAACAA	54.31079452894285		CAGCCACAAGATCCGAACAA	0.96148		CAGCCACAAGATCCGAACAA	0.24952628859073248		CAGCCACAAGATCCGAACAA	7296	52247.0		CAGCCACAAGATCCGAACAA	4986	13037.0
CAGCCACAAGCCTGATTCGA	0.06488581099015796		CAGCCACAAGCCTGATTCGA	0.0020263480282712836		CAGCCACAAGCCTGATTCGA	32.021059603227826		CAGCCACAAGCCTGATTCGA	0.8858395		CAGCCACAAGCCTGATTCGA	0.21437132272826323		CAGCCACAAGCCTGATTCGA	7226	36712.0		CAGCCACAAGCCTGATTCGA	3973	7870.0
CAGCCACAAGCTAAGACCAA	0.051067189420514796		CAGCCACAAGCTAAGACCAA	0.0020356912249951467		CAGCCACAAGCTAAGACCAA	25.085921083457315		CAGCCACAAGCTAAGACCAA	0.8173594		CAGCCACAAGCTAAGACCAA	0.18588070284801497		CAGCCACAAGCTAAGACCAA	5959	25667.0		CAGCCACAAGCTAAGACCAA	2825	4771.0
CAGCCACAAGCTAGGCATCC	0.05274377954641665		CAGCCACAAGCTAGGCATCC	0.0020565182172157734		CAGCCACAAGCTAGGCATCC	25.647124885586503		CAGCCACAAGCTAGGCATCC	0.8313449		CAGCCACAAGCTAGGCATCC	0.22757810492308822		CAGCCACAAGCTAGGCATCC	6505	27239.0		CAGCCACAAGCTAGGCATCC	3248	6199.0
CAGCCACAAGCTCCGCAGTT	0.10666561977790157		CAGCCACAAGCTCCGCAGTT	0.0019686645818659636		CAGCCACAAGCTCCGCAGTT	54.181713208250265		CAGCCACAAGCTCCGCAGTT	0.95898235		CAGCCACAAGCTCCGCAGTT	0.2195002992883588		CAGCCACAAGCTCCGCAGTT	7330	45107.0		CAGCCACAAGCTCCGCAGTT	4426	9901.0
CAGCCACAAGGATACCTACA	0.0911629297767146		CAGCCACAAGGATACCTACA	0.0020508069981602707		CAGCCACAAGGATACCTACA	44.452222885183566		CAGCCACAAGGATACCTACA	0.9425633		CAGCCACAAGGATACCTACA	0.29016352656458505		CAGCCACAAGGATACCTACA	7389	44213.0		CAGCCACAAGGATACCTACA	5098	12829.0
CAGCCACAAGGCCGAACCAA	0.09984492012521691		CAGCCACAAGGCCGAACCAA	0.002080899176329195		CAGCCACAAGGCCGAACCAA	47.981623166071934		CAGCCACAAGGCCGAACCAA	0.9622772		CAGCCACAAGGCCGAACCAA	0.3081733406472847		CAGCCACAAGGCCGAACCAA	8222	36460.0		CAGCCACAAGGCCGAACCAA	4855	11236.0
CAGCCACAAGGTAGTGGCTT	0.08906946614120041		CAGCCACAAGGTAGTGGCTT	0.0019407258846121911		CAGCCACAAGGTAGTGGCTT	45.89492356824976		CAGCCACAAGGTAGTGGCTT	0.93934065		CAGCCACAAGGTAGTGGCTT	0.2586571038852466		CAGCCACAAGGTAGTGGCTT	7430	45454.0		CAGCCACAAGGTAGTGGCTT	5038	11757.0
CAGCCACAAGGTGTACTCAA	0.10916622082803035		CAGCCACAAGGTGTACTCAA	0.00197660654852366		CAGCCACAAGGTGTACTCAA	55.22911016841833		CAGCCACAAGGTGTACTCAA	0.9656539		CAGCCACAAGGTGTACTCAA	0.2090896064195644		CAGCCACAAGGTGTACTCAA	7415	41872.0		CAGCCACAAGGTGTACTCAA	4141	8755.0
CAGCCACAAGTAACCTAGGA	0.08433072545282491		CAGCCACAAGTAACCTAGGA	0.0019890730344080585		CAGCCACAAGTAACCTAGGA	42.39699799556202		CAGCCACAAGTAACCTAGGA	0.93093556		CAGCCACAAGTAACCTAGGA	0.2760438172500061		CAGCCACAAGTAACCTAGGA	7589	41171.0		CAGCCACAAGTAACCTAGGA	4825	11365.0
CAGCCACAAGTATTCGGCCG	0.08459453522616002		CAGCCACAAGTATTCGGCCG	0.0019081378799097727		CAGCCACAAGTATTCGGCCG	44.33355477967877		CAGCCACAAGTATTCGGCCG	0.9338219		CAGCCACAAGTATTCGGCCG	0.19130434782608696		CAGCCACAAGTATTCGGCCG	6181	37490.0		CAGCCACAAGTATTCGGCCG	3623	7172.0
CAGCCACAAGTCTGGTACAA	0.07160599023162303		CAGCCACAAGTCTGGTACAA	0.001995234262021266		CAGCCACAAGTCTGGTACAA	35.88851273989391		CAGCCACAAGTCTGGTACAA	0.90081596		CAGCCACAAGTCTGGTACAA	0.1893618315657129		CAGCCACAAGTCTGGTACAA	7655	49313.0		CAGCCACAAGTCTGGTACAA	4445	9338.0
CCAAGCGGATAACGGCGGAA	0.0829694661559241		CCAAGCGGATAACGGCGGAA	0.0017349635012492968		CCAAGCGGATAACGGCGGAA	47.82202397697715		CCAAGCGGATAACGGCGGAA	0.9521528		CCAAGCGGATAACGGCGGAA	0.19507621374255926		CCAAGCGGATAACGGCGGAA	7434	58126.0		CCAAGCGGATAACGGCGGAA	4476	11339.0
CCAAGCGGATACACCTTCCG	0.09022663673806654		CCAAGCGGATACACCTTCCG	0.00181108458923392		CCAAGCGGATACACCTTCCG	49.81911793321148		CCAAGCGGATACACCTTCCG	0.9576478		CCAAGCGGATACACCTTCCG	0.1291050815691954		CCAAGCGGATACACCTTCCG	7018	46954.0		CCAAGCGGATACACCTTCCG	3092	6062.0
CCAAGCGGATACTAAGTCGG	0.05342724649102644		CCAAGCGGATACTAAGTCGG	0.001893088705620063		CCAAGCGGATACTAAGTCGG	28.222262555587356		CCAAGCGGATACTAAGTCGG	0.8620889		CCAAGCGGATACTAAGTCGG	0.26970643045572257		CCAAGCGGATACTAAGTCGG	7917	41319.0		CCAAGCGGATACTAAGTCGG	4872	11144.0
CCAAGCGGATAGCTAAGGAA	0.02784730863661123		CCAAGCGGATAGCTAAGGAA	0.001992769134087511		CCAAGCGGATAGCTAAGGAA	13.974177018434457		CCAAGCGGATAGCTAAGGAA	0.60089016		CCAAGCGGATAGCTAAGGAA	0.13376313945339874		CCAAGCGGATAGCTAAGGAA	8229	35675.0		CCAAGCGGATAGCTAAGGAA	2916	4772.0
CCAAGCGGATCCAACTAGGC	0.07898014642138783		CCAAGCGGATCCAACTAGGC	0.0017545257795435047		CCAAGCGGATCCAACTAGGC	45.01509601183347		CCAAGCGGATCCAACTAGGC	0.94444185		CCAAGCGGATCCAACTAGGC	0.23396827170148587		CCAAGCGGATCCAACTAGGC	6819	35804.0		CCAAGCGGATCCAACTAGGC	4062	8377.0
CCAAGCGGATCCATAACCAA	0.07748307631201755		CCAAGCGGATCCATAACCAA	0.0018152585157438367		CCAAGCGGATCCATAACCAA	42.684320519640906		CCAAGCGGATCCATAACCAA	0.94015074		CCAAGCGGATCCATAACCAA	0.2072423690842901		CCAAGCGGATCCATAACCAA	7223	57136.0		CCAAGCGGATCCATAACCAA	4460	11841.0
CCAAGCGGATCCATTCCTTA	0.07730345671459161		CCAAGCGGATCCATTCCTTA	0.001774307557373636		CCAAGCGGATCCATTCCTTA	43.56823956102496		CCAAGCGGATCCATTCCTTA	0.93968874		CCAAGCGGATCCATTCCTTA	0.1865811157015256		CCAAGCGGATCCATTCCTTA	7248	43327.0		CCAAGCGGATCCATTCCTTA	3914	8084.0
CCAAGCGGATCGCATTACAA	0.07621989826815131		CCAAGCGGATCGCATTACAA	0.0017648285423143301		CCAAGCGGATCGCATTACAA	43.18827378448866		CCAAGCGGATCGCATTACAA	0.9388699		CCAAGCGGATCGCATTACAA	0.2044733262807919		CCAAGCGGATCGCATTACAA	7567	46319.0		CCAAGCGGATCGCATTACAA	4399	9471.0
CCAAGCGGATCTGCCAGTAA	0.07793652795846097		CCAAGCGGATCTGCCAGTAA	0.0018253622444554798		CCAAGCGGATCTGCCAGTAA	42.6964719990196		CCAAGCGGATCTGCCAGTAA	0.9455692		CCAAGCGGATCTGCCAGTAA	0.22779774829845081		CCAAGCGGATCTGCCAGTAA	8114	54803.0		CCAAGCGGATCTGCCAGTAA	5164	12484.0
CCAAGCGGATCTTAAGCCTA	0.08351560597517875		CCAAGCGGATCTTAAGCCTA	0.0017269402393680178		CCAAGCGGATCTTAAGCCTA	48.360449349273196		CCAAGCGGATCTTAAGCCTA	0.95215815		CCAAGCGGATCTTAAGCCTA	0.21933789999407782		CCAAGCGGATCTTAAGCCTA	7438	50657.0		CCAAGCGGATCTTAAGCCTA	4790	11111.0
CCAAGCGGATCTTCGTTACA	0.08239711067650711		CCAAGCGGATCTTCGTTACA	0.0018463164217557915		CCAAGCGGATCTTCGTTACA	44.627838276036094		CCAAGCGGATCTTCGTTACA	0.94888026		CCAAGCGGATCTTCGTTACA	0.19911960805982246		CCAAGCGGATCTTCGTTACA	7417	54294.0		CCAAGCGGATCTTCGTTACA	4362	10811.0
CCAAGCGGATGCAAGCACCT	0.09165951296638489		CCAAGCGGATGCAAGCACCT	0.0017672667195071093		CCAAGCGGATGCAAGCACCT	51.86512706579386		CCAAGCGGATGCAAGCACCT	0.9642609		CCAAGCGGATGCAAGCACCT	0.21551192536452426		CCAAGCGGATGCAAGCACCT	7338	50271.0		CCAAGCGGATGCAAGCACCT	4563	10834.0
CCAAGCGGATGCTAGCGGAA	0.09550752257730873		CCAAGCGGATGCTAGCGGAA	0.001793231806835135		CCAAGCGGATGCTAGCGGAA	53.259998073461254		CCAAGCGGATGCTAGCGGAA	0.96834713		CCAAGCGGATGCTAGCGGAA	0.14519887342208174		CCAAGCGGATGCTAGCGGAA	7739	49353.0		CCAAGCGGATGCTAGCGGAA	3278	7166.0
CCAAGCGGATGCTTCGTACC	0.0622615308971869		CCAAGCGGATGCTTCGTACC	0.0017699571117714046		CCAAGCGGATGCTTCGTACC	35.1768585143142		CCAAGCGGATGCTTCGTACC	0.9059377		CCAAGCGGATGCTTCGTACC	0.21516734988062525		CCAAGCGGATGCTTCGTACC	7302	44398.0		CCAAGCGGATGCTTCGTACC	4350	9553.0
CCAAGCGGATGGAAGATCCG	0.07903941721389757		CCAAGCGGATGGAAGATCCG	0.0018186247298104426		CCAAGCGGATGGAAGATCCG	43.46109228490253		CCAAGCGGATGGAAGATCCG	0.95100707		CCAAGCGGATGGAAGATCCG	0.21959185462835099		CCAAGCGGATGGAAGATCCG	7918	45621.0		CCAAGCGGATGGAAGATCCG	4454	10018.0
CCAAGCGGATGGCAACTCAA	0.0681653372008702		CCAAGCGGATGGCAACTCAA	0.0017685816688760903		CCAAGCGGATGGCAACTCAA	38.542374604723996		CCAAGCGGATGGCAACTCAA	0.92031884		CCAAGCGGATGGCAACTCAA	0.24805815001630194		CCAAGCGGATGGCAACTCAA	8069	52141.0		CCAAGCGGATGGCAACTCAA	5310	12934.0
CCAAGCGGATGGTCAGGTTC	0.07981807980618441		CCAAGCGGATGGTCAGGTTC	0.0018743810424497532		CCAAGCGGATGGTCAGGTTC	42.58369989800199		CCAAGCGGATGGTCAGGTTC	0.94100106		CCAAGCGGATGGTCAGGTTC	0.27967967030393853		CCAAGCGGATGGTCAGGTTC	5727	21353.0		CCAAGCGGATGGTCAGGTTC	3223	5972.0
CCAAGCGGATTACAGAGGAA	0.09524148275820017		CCAAGCGGATTACAGAGGAA	0.0018466408733659096		CCAAGCGGATTACAGAGGAA	51.575530538648586		CCAAGCGGATTACAGAGGAA	0.96768		CCAAGCGGATTACAGAGGAA	0.2006407379319951		CCAAGCGGATTACAGAGGAA	7966	64613.0		CCAAGCGGATTACAGAGGAA	4871	12964.0
CCAAGCGGATTCCTCGTTAA	0.09185787215738656		CCAAGCGGATTCCTCGTTAA	0.0017894233053256654		CCAAGCGGATTCCTCGTTAA	51.33378551849637		CCAAGCGGATTCCTCGTTAA	0.9628887		CCAAGCGGATTCCTCGTTAA	0.1954893690281484		CCAAGCGGATTCCTCGTTAA	7639	58085.0		CCAAGCGGATTCCTCGTTAA	4679	11355.0
CCAAGCGGATTTGTAGATCC	0.11264874268317898		CCAAGCGGATTTGTAGATCC	0.0019868721856789017		CCAAGCGGATTTGTAGATCC	56.69652204864281		CCAAGCGGATTTGTAGATCC	0.97994816		CCAAGCGGATTTGTAGATCC	0.17825907890592824		CCAAGCGGATTTGTAGATCC	8169	41277.0		CCAAGCGGATTTGTAGATCC	3665	7358.0
CCAATTGACTAACAAGGTCA	0.08443587789943506		CCAATTGACTAACAAGGTCA	0.0019425263019020003		CCAATTGACTAACAAGGTCA	43.46704485636088		CCAATTGACTAACAAGGTCA	0.9305403		CCAATTGACTAACAAGGTCA	0.20331401626159576		CCAATTGACTAACAAGGTCA	7302	45383.0		CCAATTGACTAACAAGGTCA	4349	9227.0
CCAATTGACTAACCGAATGA	0.08869495679988874		CCAATTGACTAACCGAATGA	0.0018519569816807		CCAATTGACTAACCGAATGA	47.892557806281076		CCAATTGACTAACCGAATGA	0.94213015		CCAATTGACTAACCGAATGA	0.26512407979102354		CCAATTGACTAACCGAATGA	7975	67376.0		CCAATTGACTAACCGAATGA	5778	17863.0
CCAATTGACTACAAGTGCAA	0.11279555399535117		CCAATTGACTACAAGTGCAA	0.0018841757865253298		CCAATTGACTACAAGTGCAA	59.864665920243645		CCAATTGACTACAAGTGCAA	0.96484154		CCAATTGACTACAAGTGCAA	0.1781715799933753		CCAATTGACTACAAGTGCAA	7930	60380.0		CCAATTGACTACAAGTGCAA	4583	10758.0
CCAATTGACTACCTACTCAA	0.05314686191026689		CCAATTGACTACCTACTCAA	0.0020053821629925257		CCAATTGACTACCTACTCAA	26.50211161295992		CCAATTGACTACCTACTCAA	0.82469		CCAATTGACTACCTACTCAA	0.3263676480889117		CCAATTGACTACCTACTCAA	8931	42829.0		CCAATTGACTACCTACTCAA	5484	13978.0
CCAATTGACTACGGAGGTCT	0.07591989153283923		CCAATTGACTACGGAGGTCT	0.0018835979103031626		CCAATTGACTACGGAGGTCT	40.30578454008798		CCAATTGACTACGGAGGTCT	0.9192867		CCAATTGACTACGGAGGTCT	0.27656417442914843		CCAATTGACTACGGAGGTCT	8437	60655.0		CCAATTGACTACGGAGGTCT	6114	16775.0
CCAATTGACTAGCATCAGAA	0.0940115947678043		CCAATTGACTAGCATCAGAA	0.0018224904225761665		CCAATTGACTAGCATCAGAA	51.58413652177934		CCAATTGACTAGCATCAGAA	0.9493988		CCAATTGACTAGCATCAGAA	0.1633223416682686		CCAATTGACTAGCATCAGAA	7551	67627.0		CCAATTGACTAGCATCAGAA	4084	11045.0
CCAATTGACTAGCGATACGG	0.0805570962933082		CCAATTGACTAGCGATACGG	0.0017997080972445003		CCAATTGACTAGCGATACGG	44.761201228492375		CCAATTGACTAGCGATACGG	0.9295795		CCAATTGACTAGCGATACGG	0.18307795285561806		CCAATTGACTAGCGATACGG	7388	55277.0		CCAATTGACTAGCGATACGG	4415	10120.0
CCAATTGACTAGGTATCCAA	0.09932017594175944		CCAATTGACTAGGTATCCAA	0.0017313142813965327		CCAATTGACTAGGTATCCAA	57.36692465890402		CCAATTGACTAGGTATCCAA	0.9582439		CCAATTGACTAGGTATCCAA	0.17875754961173426		CCAATTGACTAGGTATCCAA	7320	57950.0		CCAATTGACTAGGTATCCAA	4287	10359.0
CCAATTGACTATCCGAACAA	0.10576957737165217		CCAATTGACTATCCGAACAA	0.00184425457397995		CCAATTGACTATCCGAACAA	57.35085538836357		CCAATTGACTATCCGAACAA	0.96210796		CCAATTGACTATCCGAACAA	0.2594709189787077		CCAATTGACTATCCGAACAA	7114	43396.0		CCAATTGACTATCCGAACAA	4740	11260.0
CCAATTGACTCCTGATTCGA	0.08549919034857624		CCAATTGACTCCTGATTCGA	0.001936357053220132		CCAATTGACTCCTGATTCGA	44.154661562232235		CCAATTGACTCCTGATTCGA	0.9335675		CCAATTGACTCCTGATTCGA	0.18337316060872846		CCAATTGACTCCTGATTCGA	7672	39755.0		CCAATTGACTCCTGATTCGA	3560	7290.0
CCAATTGACTCTAAGACCAA	0.09904343460734037		CCAATTGACTCTAAGACCAA	0.001771679845153087		CCAATTGACTCTAAGACCAA	55.90368648054595		CCAATTGACTCTAAGACCAA	0.9565319		CCAATTGACTCTAAGACCAA	0.1666823810421774		CCAATTGACTCTAAGACCAA	7692	63636.0		CCAATTGACTCTAAGACCAA	4327	10607.0
CCAATTGACTCTAGGCATCC	0.08791797119599248		CCAATTGACTCTAGGCATCC	0.0018468826396456396		CCAATTGACTCTAGGCATCC	47.603442313400734		CCAATTGACTCTAGGCATCC	0.9435917		CCAATTGACTCTAGGCATCC	0.27123628548806694		CCAATTGACTCTAGGCATCC	7263	44205.0		CCAATTGACTCTAGGCATCC	4948	11990.0
CCAATTGACTCTCCGCAGTT	0.07222077397232878		CCAATTGACTCTCCGCAGTT	0.0018990665386109128		CCAATTGACTCTCCGCAGTT	38.02961744834661		CCAATTGACTCTCCGCAGTT	0.9116989		CCAATTGACTCTCCGCAGTT	0.20759760816039394		CCAATTGACTCTCCGCAGTT	7702	42645.0		CCAATTGACTCTCCGCAGTT	4271	8853.0
CCAATTGACTGATACCTACA	0.09331177800628168		CCAATTGACTGATACCTACA	0.001835500739909186		CCAATTGACTGATACCTACA	50.83723257496394		CCAATTGACTGATACCTACA	0.9490815		CCAATTGACTGATACCTACA	0.16298916578099967		CCAATTGACTGATACCTACA	8353	63041.0		CCAATTGACTGATACCTACA	4267	10275.0
CCAATTGACTGCCGAACCAA	0.11597213637537701		CCAATTGACTGCCGAACCAA	0.0019149734676257818		CCAATTGACTGCCGAACCAA	60.560701407085986		CCAATTGACTGCCGAACCAA	0.97376615		CCAATTGACTGCCGAACCAA	0.22715691582534475		CCAATTGACTGCCGAACCAA	8725	62798.0		CCAATTGACTGCCGAACCAA	5361	14265.0
CCAATTGACTGTAGTGGCTT	0.07973183377359241		CCAATTGACTGTAGTGGCTT	0.0018381496024221177		CCAATTGACTGTAGTGGCTT	43.376139607206234		CCAATTGACTGTAGTGGCTT	0.9268131		CCAATTGACTGTAGTGGCTT	0.2767403231489405		CCAATTGACTGTAGTGGCTT	8618	59601.0		CCAATTGACTGTAGTGGCTT	6051	16494.0
CCAATTGACTGTGTACTCAA	0.11290440438756941		CCAATTGACTGTGTACTCAA	0.002014112051775161		CCAATTGACTGTGTACTCAA	56.05666491497322		CCAATTGACTGTGTACTCAA	0.9688287		CCAATTGACTGTGTACTCAA	0.24128264596148027		CCAATTGACTGTGTACTCAA	8762	49585.0		CCAATTGACTGTGTACTCAA	5050	11964.0
CCAATTGACTTAACCTAGGA	0.07170730541085465		CCAATTGACTTAACCTAGGA	0.001785025502486364		CCAATTGACTTAACCTAGGA	40.17158595828097		CCAATTGACTTAACCTAGGA	0.9102946		CCAATTGACTTAACCTAGGA	0.20344055560632368		CCAATTGACTTAACCTAGGA	7187	43772.0		CCAATTGACTTAACCTAGGA	4168	8905.0
CCAATTGACTTATTCGGCCG	0.07350601766410025		CCAATTGACTTATTCGGCCG	0.002041313259503493		CCAATTGACTTATTCGGCCG	36.00918052233642		CCAATTGACTTATTCGGCCG	0.9108327		CCAATTGACTTATTCGGCCG	0.21258452029648905		CCAATTGACTTATTCGGCCG	8529	43037.0		CCAATTGACTTATTCGGCCG	4397	9149.0
CCAATTGACTTCTGGTACAA	0.07451909335162636		CCAATTGACTTCTGGTACAA	0.001949409836371526		CCAATTGACTTCTGGTACAA	38.226488838452866		CCAATTGACTTCTGGTACAA	0.909394		CCAATTGACTTCTGGTACAA	0.24858508977361438		CCAATTGACTTCTGGTACAA	7895	40992.0		CCAATTGACTTCTGGTACAA	4605	10190.0
CCAGAATCTAAACGGCGGAA	0.09495549470240351		CCAGAATCTAAACGGCGGAA	0.0017389469556264568		CCAGAATCTAAACGGCGGAA	54.605170327461614		CCAGAATCTAAACGGCGGAA	0.96578044		CCAGAATCTAAACGGCGGAA	0.1628234142761025		CCAGAATCTAAACGGCGGAA	7262	49047.0		CCAGAATCTAAACGGCGGAA	3450	7986.0
CCAGAATCTAACACCTTCCG	0.08698746131653418		CCAGAATCTAACACCTTCCG	0.00177962599682076		CCAGAATCTAACACCTTCCG	48.8796305920088		CCAGAATCTAACACCTTCCG	0.9554512		CCAGAATCTAACACCTTCCG	0.21798810901400584		CCAGAATCTAACACCTTCCG	7343	50122.0		CCAGAATCTAACACCTTCCG	4770	10926.0
CCAGAATCTAACTAAGTCGG	0.10307735773846258		CCAGAATCTAACTAAGTCGG	0.0018195276803718778		CCAGAATCTAACTAAGTCGG	56.65061260150517		CCAGAATCTAACTAAGTCGG	0.97183734		CCAGAATCTAACTAAGTCGG	0.2487665076289264		CCAGAATCTAACTAAGTCGG	7844	61411.0		CCAGAATCTAACTAAGTCGG	5446	15277.0
CCAGAATCTAAGCTAAGGAA	0.0836079434592204		CCAGAATCTAAGCTAAGGAA	0.0018492578012047486		CCAGAATCTAAGCTAAGGAA	45.21162133519284		CCAGAATCTAAGCTAAGGAA	0.9518584		CCAGAATCTAAGCTAAGGAA	0.1690745243884995		CCAGAATCTAAGCTAAGGAA	8204	83892.0		CCAGAATCTAAGCTAAGGAA	5037	14184.0
CCAGAATCTACCAACTAGGC	0.09000057965165083		CCAGAATCTACCAACTAGGC	0.0018254278194930547		CCAGAATCTACCAACTAGGC	49.30382822622106		CCAGAATCTACCAACTAGGC	0.95816547		CCAGAATCTACCAACTAGGC	0.21376684349642336		CCAGAATCTACCAACTAGGC	7765	54101.0		CCAGAATCTACCAACTAGGC	4919	11565.0
CCAGAATCTACCATAACCAA	0.05555016034225841		CCAGAATCTACCATAACCAA	0.0018301082818494305		CCAGAATCTACCATAACCAA	30.353482847540448		CCAGAATCTACCATAACCAA	0.865361		CCAGAATCTACCATAACCAA	0.22131708360059868		CCAGAATCTACCATAACCAA	7447	46770.0		CCAGAATCTACCATAACCAA	4618	10351.0
CCAGAATCTACCATTCCTTA	0.06707980978202398		CCAGAATCTACCATTCCTTA	0.002030211458553896		CCAGAATCTACCATTCCTTA	33.04079951839323		CCAGAATCTACCATTCCTTA	0.90601534		CCAGAATCTACCATTCCTTA	0.2302216538789429		CCAGAATCTACCATTCCTTA	6188	23460.0		CCAGAATCTACCATTCCTTA	3120	5401.0
CCAGAATCTACGCATTACAA	0.0711634093371451		CCAGAATCTACGCATTACAA	0.0017530469941543728		CCAGAATCTACGCATTACAA	40.5941252998027		CCAGAATCTACGCATTACAA	0.9261725		CCAGAATCTACGCATTACAA	0.24852822836813349		CCAGAATCTACGCATTACAA	7512	47222.0		CCAGAATCTACGCATTACAA	4838	11736.0
CCAGAATCTACTGCCAGTAA	0.08905228367967828		CCAGAATCTACTGCCAGTAA	0.0017946707581601585		CCAGAATCTACTGCCAGTAA	49.62040155542065		CCAGAATCTACTGCCAGTAA	0.9571391		CCAGAATCTACTGCCAGTAA	0.19058835845896147		CCAGAATCTACTGCCAGTAA	7491	57312.0		CCAGAATCTACTGCCAGTAA	4569	10923.0
CCAGAATCTACTTAAGCCTA	0.09342713431212615		CCAGAATCTACTTAAGCCTA	0.0018154899154003644		CCAGAATCTACTTAAGCCTA	51.46111444608215		CCAGAATCTACTTAAGCCTA	0.96581453		CCAGAATCTACTTAAGCCTA	0.18119587303466098		CCAGAATCTACTTAAGCCTA	7418	50691.0		CCAGAATCTACTTAAGCCTA	3962	9185.0
CCAGAATCTACTTCGTTACA	0.09003580534154394		CCAGAATCTACTTCGTTACA	0.0017067907541155505		CCAGAATCTACTTCGTTACA	52.75151926177383		CCAGAATCTACTTCGTTACA	0.9611073		CCAGAATCTACTTCGTTACA	0.20668535442746333		CCAGAATCTACTTCGTTACA	7853	52084.0		CCAGAATCTACTTCGTTACA	4498	10765.0
CCAGAATCTAGCAAGCACCT	0.04398752715467793		CCAGAATCTAGCAAGCACCT	0.0018409848895180661		CCAGAATCTAGCAAGCACCT	23.893475391964245		CCAGAATCTAGCAAGCACCT	0.8022196		CCAGAATCTAGCAAGCACCT	0.2674643501065399		CCAGAATCTAGCAAGCACCT	8710	61010.0		CCAGAATCTAGCAAGCACCT	5980	16318.0
CCAGAATCTAGCTAGCGGAA	0.08021171283587056		CCAGAATCTAGCTAGCGGAA	0.0018207879170318905		CCAGAATCTAGCTAGCGGAA	44.053298072532016		CCAGAATCTAGCTAGCGGAA	0.9433179		CCAGAATCTAGCTAGCGGAA	0.2207828780625176		CCAGAATCTAGCTAGCGGAA	7548	53265.0		CCAGAATCTAGCTAGCGGAA	4765	11760.0
CCAGAATCTAGCTTCGTACC	0.09503953613266326		CCAGAATCTAGCTTCGTACC	0.001756667863456249		CCAGAATCTAGCTTCGTACC	54.10216587310518		CCAGAATCTAGCTTCGTACC	0.9684205		CCAGAATCTAGCTTCGTACC	0.14088508145057482		CCAGAATCTAGCTTCGTACC	8372	67587.0		CCAGAATCTAGCTTCGTACC	4027	9522.0
CCAGAATCTAGGAAGATCCG	0.07324991865709155		CCAGAATCTAGGAAGATCCG	0.001759626278159091		CCAGAATCTAGGAAGATCCG	41.62811135880802		CCAGAATCTAGGAAGATCCG	0.93007296		CCAGAATCTAGGAAGATCCG	0.19399976678715997		CCAGAATCTAGGAAGATCCG	7638	60031.0		CCAGAATCTAGGAAGATCCG	4983	11646.0
CCAGAATCTAGGCAACTCAA	0.10786898236397047		CCAGAATCTAGGCAACTCAA	0.0017761640844618665		CCAGAATCTAGGCAACTCAA	60.73142864875127		CCAGAATCTAGGCAACTCAA	0.97841316		CCAGAATCTAGGCAACTCAA	0.2381428739555137		CCAGAATCTAGGCAACTCAA	8100	50982.0		CCAGAATCTAGGCAACTCAA	4965	12141.0
CCAGAATCTAGGTCAGGTTC	0.0764169206328053		CCAGAATCTAGGTCAGGTTC	0.0018604957762225335		CCAGAATCTAGGTCAGGTTC	41.07341796172134		CCAGAATCTAGGTCAGGTTC	0.93298626		CCAGAATCTAGGTCAGGTTC	0.21759040190496542		CCAGAATCTAGGTCAGGTTC	8119	65513.0		CCAGAATCTAGGTCAGGTTC	5491	14255.0
CCAGAATCTATACAGAGGAA	0.09249612862307759		CCAGAATCTATACAGAGGAA	0.0017249965994359682		CCAGAATCTATACAGAGGAA	53.62104983471942		CCAGAATCTATACAGAGGAA	0.96418625		CCAGAATCTATACAGAGGAA	0.17549076647919495		CCAGAATCTATACAGAGGAA	6465	46407.0		CCAGAATCTATACAGAGGAA	3474	8144.0
CCAGAATCTATCCTCGTTAA	0.0930459274787451		CCAGAATCTATCCTCGTTAA	0.0016996627314701538		CCAGAATCTATCCTCGTTAA	54.74375930939155		CCAGAATCTATCCTCGTTAA	0.9653176		CCAGAATCTATCCTCGTTAA	0.18003698792658246		CCAGAATCTATCCTCGTTAA	7684	57316.0		CCAGAATCTATCCTCGTTAA	4391	10319.0
CCAGAATCTATTGTAGATCC	0.08071601250718824		CCAGAATCTATTGTAGATCC	0.001892737835962882		CCAGAATCTATTGTAGATCC	42.645109625615966		CCAGAATCTATTGTAGATCC	0.9457939		CCAGAATCTATTGTAGATCC	0.25855973204317084		CCAGAATCTATTGTAGATCC	6862	32244.0		CCAGAATCTATTGTAGATCC	4108	8337.0
CCAGAGTGCAAACAAGGTCA	0.10143485990011004		CCAGAGTGCAAACAAGGTCA	0.0017982876255516103		CCAGAGTGCAAACAAGGTCA	56.40636039465362		CCAGAGTGCAAACAAGGTCA	0.9610956		CCAGAGTGCAAACAAGGTCA	0.15756415832970858		CCAGAGTGCAAACAAGGTCA	7082	57475.0		CCAGAGTGCAAACAAGGTCA	3835	9056.0
CCAGAGTGCAAACCGAATGA	0.08079553602044952		CCAGAGTGCAAACCGAATGA	0.0017698007838149654		CCAGAGTGCAAACCGAATGA	45.652333731194		CCAGAGTGCAAACCGAATGA	0.9340845		CCAGAGTGCAAACCGAATGA	0.2191159637228141		CCAGAGTGCAAACCGAATGA	7707	45428.0		CCAGAGTGCAAACCGAATGA	4435	9954.0
CCAGAGTGCAACAAGTGCAA	0.10142974262843134		CCAGAGTGCAACAAGTGCAA	0.0018150724517951129		CCAGAGTGCAACAAGTGCAA	55.881925004215105		CCAGAGTGCAACAAGTGCAA	0.9584999		CCAGAGTGCAACAAGTGCAA	0.25239695156928627		CCAGAGTGCAACAAGTGCAA	7522	48812.0		CCAGAGTGCAACAAGTGCAA	4974	12320.0
CCAGAGTGCAACCTACTCAA	0.09074243684257845		CCAGAGTGCAACCTACTCAA	0.001852653024643281		CCAGAGTGCAACCTACTCAA	48.97972563429703		CCAGAGTGCAACCTACTCAA	0.9444459		CCAGAGTGCAACCTACTCAA	0.22601781467145454		CCAGAGTGCAACCTACTCAA	7169	42886.0		CCAGAGTGCAACCTACTCAA	4408	9693.0
CCAGAGTGCAACGGAGGTCT	0.08454193302048307		CCAGAGTGCAACGGAGGTCT	0.002148266037732297		CCAGAGTGCAACGGAGGTCT	39.35356773117601		CCAGAGTGCAACGGAGGTCT	0.95038825		CCAGAGTGCAACGGAGGTCT	0.1436671732274458		CCAGAGTGCAACGGAGGTCT	7230	61197.0		CCAGAGTGCAACGGAGGTCT	4015	8792.0
CCAGAGTGCAAGCATCAGAA	0.07383218070716628		CCAGAGTGCAAGCATCAGAA	0.0018080950422835762		CCAGAGTGCAAGCATCAGAA	40.83423657526221		CCAGAGTGCAAGCATCAGAA	0.9158256		CCAGAGTGCAAGCATCAGAA	0.21315463453091565		CCAGAGTGCAAGCATCAGAA	6977	44395.0		CCAGAGTGCAAGCATCAGAA	4290	9463.0
CCAGAGTGCAAGCGATACGG	0.08350713874621837		CCAGAGTGCAAGCGATACGG	0.0018725909519819424		CCAGAGTGCAAGCGATACGG	44.594436739019145		CCAGAGTGCAAGCGATACGG	0.93115145		CCAGAGTGCAAGCGATACGG	0.15454339451620214		CCAGAGTGCAAGCGATACGG	8182	52956.0		CCAGAGTGCAAGCGATACGG	3880	8184.0
CCAGAGTGCAAGGTATCCAA	0.08973955767087051		CCAGAGTGCAAGGTATCCAA	0.001771073711843923		CCAGAGTGCAAGGTATCCAA	50.66957804790616		CCAGAGTGCAAGGTATCCAA	0.94783884		CCAGAGTGCAAGGTATCCAA	0.17001033235749957		CCAGAGTGCAAGGTATCCAA	6926	46456.0		CCAGAGTGCAAGGTATCCAA	3627	7898.0
CCAGAGTGCAATCCGAACAA	0.08699523903756387		CCAGAGTGCAATCCGAACAA	0.0017664233311776407		CCAGAGTGCAATCCGAACAA	49.249371598577		CCAGAGTGCAATCCGAACAA	0.9439714		CCAGAGTGCAATCCGAACAA	0.11043576295279643		CCAGAGTGCAATCCGAACAA	6577	40802.0		CCAGAGTGCAATCCGAACAA	2319	4506.0
CCAGAGTGCACCTGATTCGA	0.09168871780574454		CCAGAGTGCACCTGATTCGA	0.0018195444318418502		CCAGAGTGCACCTGATTCGA	50.39102986505903		CCAGAGTGCACCTGATTCGA	0.94977254		CCAGAGTGCACCTGATTCGA	0.15340302572974565		CCAGAGTGCACCTGATTCGA	7538	54334.0		CCAGAGTGCACCTGATTCGA	3777	8335.0
CCAGAGTGCACTAAGACCAA	0.09230772629077078		CCAGAGTGCACTAAGACCAA	0.001487485933573123		CCAGAGTGCACTAAGACCAA	62.056201142713554		CCAGAGTGCACTAAGACCAA	0.9223708		CCAGAGTGCACTAAGACCAA	0.203306781259826		CCAGAGTGCACTAAGACCAA	7523	38164.0		CCAGAGTGCACTAAGACCAA	4099	7759.0
CCAGAGTGCACTAGGCATCC	0.09301126311363342		CCAGAGTGCACTAGGCATCC	0.0018121636565571729		CCAGAGTGCACTAGGCATCC	51.326083478762754		CCAGAGTGCACTAGGCATCC	0.9476752		CCAGAGTGCACTAGGCATCC	0.2355775787607401		CCAGAGTGCACTAGGCATCC	6615	43994.0		CCAGAGTGCACTAGGCATCC	4267	10364.0
CCAGAGTGCACTCCGCAGTT	0.10699634165340076		CCAGAGTGCACTCCGCAGTT	0.0018123087991365402		CCAGAGTGCACTCCGCAGTT	59.038692359921384		CCAGAGTGCACTCCGCAGTT	0.9665072		CCAGAGTGCACTCCGCAGTT	0.17336549339366902		CCAGAGTGCACTCCGCAGTT	7665	46849.0		CCAGAGTGCACTCCGCAGTT	3811	8122.0
CCAGAGTGCAGATACCTACA	0.07469400385828379		CCAGAGTGCAGATACCTACA	0.0017939759310134594		CCAGAGTGCAGATACCTACA	41.63601226025779		CCAGAGTGCAGATACCTACA	0.9187148		CCAGAGTGCAGATACCTACA	0.21171362710650582		CCAGAGTGCAGATACCTACA	7114	44683.0		CCAGAGTGCAGATACCTACA	4477	9460.0
CCAGAGTGCAGCCGAACCAA	0.09782793887853106		CCAGAGTGCAGCCGAACCAA	0.0017460693862941146		CCAGAGTGCAGCCGAACCAA	56.02752081127923		CCAGAGTGCAGCCGAACCAA	0.95821756		CCAGAGTGCAGCCGAACCAA	0.11164986833741941		CCAGAGTGCAGCCGAACCAA	6914	55065.0		CCAGAGTGCAGCCGAACCAA	2753	6148.0
CCAGAGTGCAGTAGTGGCTT	0.09064127689264936		CCAGAGTGCAGTAGTGGCTT	0.0017845059700363763		CCAGAGTGCAGTAGTGGCTT	50.79348481574522		CCAGAGTGCAGTAGTGGCTT	0.94861925		CCAGAGTGCAGTAGTGGCTT	0.1460744333002682		CCAGAGTGCAGTAGTGGCTT	7399	54438.0		CCAGAGTGCAGTAGTGGCTT	3369	7952.0
CCAGAGTGCAGTGTACTCAA	0.12342280407507719		CCAGAGTGCAGTGTACTCAA	0.001848295410495288		CCAGAGTGCAGTGTACTCAA	66.7765571316349		CCAGAGTGCAGTGTACTCAA	0.97485644		CCAGAGTGCAGTGTACTCAA	0.18406887240720285		CCAGAGTGCAGTGTACTCAA	8204	57033.0		CCAGAGTGCAGTGTACTCAA	4517	10498.0
CCAGAGTGCATAACCTAGGA	0.06424643516939409		CCAGAGTGCATAACCTAGGA	0.0018859334980791198		CCAGAGTGCATAACCTAGGA	34.066119104852326		CCAGAGTGCATAACCTAGGA	0.8846036		CCAGAGTGCATAACCTAGGA	0.19674146941284967		CCAGAGTGCATAACCTAGGA	6939	39036.0		CCAGAGTGCATAACCTAGGA	3768	7680.0
CCAGAGTGCATATTCGGCCG	0.11917230204233702		CCAGAGTGCATATTCGGCCG	0.0018708148615789125		CCAGAGTGCATATTCGGCCG	63.700745856679326		CCAGAGTGCATATTCGGCCG	0.97443473		CCAGAGTGCATATTCGGCCG	0.2085305131476071		CCAGAGTGCATATTCGGCCG	7523	48602.0		CCAGAGTGCATATTCGGCCG	4548	10135.0
CCAGAGTGCATCTGGTACAA	0.06694162004709597		CCAGAGTGCATCTGGTACAA	0.0018787492910867184		CCAGAGTGCATCTGGTACAA	35.630948932188375		CCAGAGTGCATCTGGTACAA	0.8926726		CCAGAGTGCATCTGGTACAA	0.19149254475639554		CCAGAGTGCATCTGGTACAA	6747	40106.0		CCAGAGTGCATCTGGTACAA	3751	7680.0
CCAGCATACCAACAAGGTCA	0.09223862019914651		CCAGCATACCAACAAGGTCA	0.0018474420173976776		CCAGCATACCAACAAGGTCA	49.92774838426302		CCAGCATACCAACAAGGTCA	0.9451676		CCAGCATACCAACAAGGTCA	0.16117920371705519		CCAGCATACCAACAAGGTCA	7171	49932.0		CCAGCATACCAACAAGGTCA	3902	8048.0
CCAGCATACCAACCGAATGA	0.08428825466695374		CCAGCATACCAACCGAATGA	0.0018183485241103155		CCAGCATACCAACCGAATGA	46.354289922606796		CCAGCATACCAACCGAATGA	0.9363294		CCAGCATACCAACCGAATGA	0.22087351361071775		CCAGCATACCAACCGAATGA	7261	44487.0		CCAGCATACCAACCGAATGA	4529	9826.0
CCAGCATACCACAAGTGCAA	0.09163556798687472		CCAGCATACCACAAGTGCAA	0.001967134782514102		CCAGCATACCACAAGTGCAA	46.58326862064817		CCAGCATACCACAAGTGCAA	0.9426645		CCAGCATACCACAAGTGCAA	0.29365504045661656		CCAGCATACCACAAGTGCAA	8698	61671.0		CCAGCATACCACAAGTGCAA	6237	18110.0
CCAGCATACCACCTACTCAA	0.11453601460780255		CCAGCATACCACCTACTCAA	0.001833392934475914		CCAGCATACCACCTACTCAA	62.47215883404903		CCAGCATACCACCTACTCAA	0.97091657		CCAGCATACCACCTACTCAA	0.14659335986148658		CCAGCATACCACCTACTCAA	6082	32921.0		CCAGCATACCACCTACTCAA	2706	4826.0
CCAGCATACCACGGAGGTCT	0.09742239851833488		CCAGCATACCACGGAGGTCT	0.0018847189305015635		CCAGCATACCACGGAGGTCT	51.690677554986266		CCAGCATACCACGGAGGTCT	0.95312226		CCAGCATACCACGGAGGTCT	0.1765159076184973		CCAGCATACCACGGAGGTCT	7509	57111.0		CCAGCATACCACGGAGGTCT	4350	10081.0
CCAGCATACCAGCATCAGAA	0.0877811441675399		CCAGCATACCAGCATCAGAA	0.0018379712373545398		CCAGCATACCAGCATCAGAA	47.759802973786776		CCAGCATACCAGCATCAGAA	0.9445544		CCAGCATACCAGCATCAGAA	0.16457976964306079		CCAGCATACCAGCATCAGAA	7021	43845.0		CCAGCATACCAGCATCAGAA	3691	7216.0
CCAGCATACCAGCGATACGG	0.09979775535283113		CCAGCATACCAGCGATACGG	0.001999056793284398		CCAGCATACCAGCGATACGG	49.922421257910344		CCAGCATACCAGCGATACGG	0.9534146		CCAGCATACCAGCGATACGG	0.268009172020796		CCAGCATACCAGCGATACGG	7765	44047.0		CCAGCATACCAGCGATACGG	5066	11805.0
CCAGCATACCATCCGAACAA	0.08322541747926658		CCAGCATACCATCCGAACAA	0.001873753436431445		CCAGCATACCATCCGAACAA	44.41641886339593		CCAGCATACCATCCGAACAA	0.9323289		CCAGCATACCATCCGAACAA	0.24314942697619749		CCAGCATACCATCCGAACAA	7938	54448.0		CCAGCATACCATCCGAACAA	5345	13239.0
CCAGCATACCCCTGATTCGA	0.11265150645563109		CCAGCATACCCCTGATTCGA	0.0018044313287184123		CCAGCATACCCCTGATTCGA	62.43047583065476		CCAGCATACCCCTGATTCGA	0.9687202		CCAGCATACCCCTGATTCGA	0.21511100107287282		CCAGCATACCCCTGATTCGA	7291	48468.0		CCAGCATACCCCTGATTCGA	4516	10426.0
CCAGCATACCCTAAGACCAA	0.04984346553807939		CCAGCATACCCTAAGACCAA	0.0018520077929622394		CCAGCATACCCTAAGACCAA	26.913205078017537		CCAGCATACCCTAAGACCAA	0.80913836		CCAGCATACCCTAAGACCAA	0.19346784363177805		CCAGCATACCCTAAGACCAA	7583	39650.0		CCAGCATACCCTAAGACCAA	4095	7671.0
CCAGCATACCCTAGGCATCC	0.08111804459582588		CCAGCATACCCTAGGCATCC	0.0018894248068630597		CCAGCATACCCTAGGCATCC	42.932666227931605		CCAGCATACCCTAGGCATCC	0.9283515		CCAGCATACCCTAGGCATCC	0.27631661148247644		CCAGCATACCCTAGGCATCC	7952	48021.0		CCAGCATACCCTAGGCATCC	5416	13269.0
CCAGCATACCCTCCGCAGTT	0.08339746888477005		CCAGCATACCCTCCGCAGTT	0.001949800202194308		CCAGCATACCCTCCGCAGTT	42.77231523051152		CCAGCATACCCTCCGCAGTT	0.9297748		CCAGCATACCCTCCGCAGTT	0.22229232801624701		CCAGCATACCCTCCGCAGTT	8382	50717.0		CCAGCATACCCTCCGCAGTT	5063	11274.0
CCAGCATACCGATACCTACA	0.1106764423329685		CCAGCATACCGATACCTACA	0.0018358575486726824		CCAGCATACCGATACCTACA	60.28596413321236		CCAGCATACCGATACCTACA	0.9699038		CCAGCATACCGATACCTACA	0.21977773165531425		CCAGCATACCGATACCTACA	8227	52999.0		CCAGCATACCGATACCTACA	4953	11648.0
CCAGCATACCGCCGAACCAA	0.08910312081313089		CCAGCATACCGCCGAACCAA	0.0019296062179036074		CCAGCATACCGCCGAACCAA	46.17684167183897		CCAGCATACCGCCGAACCAA	0.9433719		CCAGCATACCGCCGAACCAA	0.28320288688952283		CCAGCATACCGCCGAACCAA	7154	41013.0		CCAGCATACCGCCGAACCAA	4804	11615.0
CCAGCATACCGTAGTGGCTT	0.09805628129322408		CCAGCATACCGTAGTGGCTT	0.0019325980485904895		CCAGCATACCGTAGTGGCTT	50.738062870724676		CCAGCATACCGTAGTGGCTT	0.9535586		CCAGCATACCGTAGTGGCTT	0.1661924955714209		CCAGCATACCGTAGTGGCTT	7159	55887.0		CCAGCATACCGTAGTGGCTT	3878	9288.0
CCAGCATACCGTGTACTCAA	0.06640100753684791		CCAGCATACCGTGTACTCAA	0.0018609419706351652		CCAGCATACCGTGTACTCAA	35.681396080386286		CCAGCATACCGTGTACTCAA	0.8801421		CCAGCATACCGTGTACTCAA	0.16891678093028162		CCAGCATACCGTGTACTCAA	6845	37924.0		CCAGCATACCGTGTACTCAA	3485	6406.0
CCAGCATACCTAACCTAGGA	0.06380904393375166		CCAGCATACCTAACCTAGGA	0.0019551787383937118		CCAGCATACCTAACCTAGGA	32.635913372387805		CCAGCATACCTAACCTAGGA	0.87846917		CCAGCATACCTAACCTAGGA	0.20675558397661353		CCAGCATACCTAACCTAGGA	7403	43786.0		CCAGCATACCTAACCTAGGA	4508	9053.0
CCAGCATACCTATTCGGCCG	0.08984978136894288		CCAGCATACCTATTCGGCCG	0.0019276256777182683		CCAGCATACCTATTCGGCCG	46.61163337235584		CCAGCATACCTATTCGGCCG	0.9415032		CCAGCATACCTATTCGGCCG	0.2601166315117784		CCAGCATACCTATTCGGCCG	8521	56417.0		CCAGCATACCTATTCGGCCG	5720	14675.0
CCAGCATACCTCTGGTACAA	0.08973671827622563		CCAGCATACCTCTGGTACAA	0.0018697522003052053		CCAGCATACCTCTGGTACAA	47.99390970716742		CCAGCATACCTCTGGTACAA	0.9476091		CCAGCATACCTCTGGTACAA	0.16992206292697007		CCAGCATACCTCTGGTACAA	8262	62358.0		CCAGCATACCTCTGGTACAA	4464	10596.0
CCATAGGTATAACAAGGTCA	0.05893177443923545		CCATAGGTATAACAAGGTCA	0.0018418395713034157		CCATAGGTATAACAAGGTCA	31.996149587301552		CCATAGGTATAACAAGGTCA	0.8519583		CCATAGGTATAACAAGGTCA	0.21507424395553137		CCATAGGTATAACAAGGTCA	8378	51452.0		CCATAGGTATAACAAGGTCA	4794	11066.0
CCATAGGTATAACCGAATGA	0.06687202134116521		CCATAGGTATAACCGAATGA	0.0017685448217596227		CCATAGGTATAACCGAATGA	37.81188948020585		CCATAGGTATAACCGAATGA	0.8951769		CCATAGGTATAACCGAATGA	0.1650084159341687		CCATAGGTATAACCGAATGA	8250	53470.0		CCATAGGTATAACCGAATGA	4173	8823.0
CCATAGGTATACAAGTGCAA	0.09171737966016379		CCATAGGTATACAAGTGCAA	0.0018357491787998987		CCATAGGTATACAAGTGCAA	49.96182524244572		CCATAGGTATACAAGTGCAA	0.94370925		CCATAGGTATACAAGTGCAA	0.2524348914603242		CCATAGGTATACAAGTGCAA	9036	65506.0		CCATAGGTATACAAGTGCAA	5876	16536.0
CCATAGGTATACCTACTCAA	0.0724997726304503		CCATAGGTATACCTACTCAA	0.0017805189746777673		CCATAGGTATACCTACTCAA	40.71833755299972		CCATAGGTATACCTACTCAA	0.90659636		CCATAGGTATACCTACTCAA	0.1872424763991029		CCATAGGTATACCTACTCAA	7681	57519.0		CCATAGGTATACCTACTCAA	4491	10770.0
CCATAGGTATACGGAGGTCT	0.07384501881989147		CCATAGGTATACGGAGGTCT	0.0017813386267755203		CCATAGGTATACGGAGGTCT	41.45479007186949		CCATAGGTATACGGAGGTCT	0.9092551		CCATAGGTATACGGAGGTCT	0.21178444118263787		CCATAGGTATACGGAGGTCT	7548	52459.0		CCATAGGTATACGGAGGTCT	4731	11110.0
CCATAGGTATAGCATCAGAA	0.047124069857018294		CCATAGGTATAGCATCAGAA	0.0018589907389744643		CCATAGGTATAGCATCAGAA	25.349276286881818		CCATAGGTATAGCATCAGAA	0.78382677		CCATAGGTATAGCATCAGAA	0.2169702004853626		CCATAGGTATAGCATCAGAA	7729	45739.0		CCATAGGTATAGCATCAGAA	4453	9924.0
CCATAGGTATAGCGATACGG	0.08511180601523209		CCATAGGTATAGCGATACGG	0.0017924958184636895		CCATAGGTATAGCGATACGG	47.48228985447767		CCATAGGTATAGCGATACGG	0.9349382		CCATAGGTATAGCGATACGG	0.1631098551289547		CCATAGGTATAGCGATACGG	8313	61572.0		CCATAGGTATAGCGATACGG	4643	10043.0
CCATAGGTATAGGTATCCAA	0.07448894864869061		CCATAGGTATAGGTATCCAA	0.0016568541306829642		CCATAGGTATAGGTATCCAA	44.95806074249027		CCATAGGTATAGGTATCCAA	0.89764756		CCATAGGTATAGGTATCCAA	0.19879910388663125		CCATAGGTATAGGTATCCAA	8771	76776.0		CCATAGGTATAGGTATCCAA	5723	15263.0
CCATAGGTATATCCGAACAA	0.07797945155711856		CCATAGGTATATCCGAACAA	0.001770556813357136		CCATAGGTATATCCGAACAA	44.042332315370594		CCATAGGTATATCCGAACAA	0.9261466		CCATAGGTATATCCGAACAA	0.14073527862635626		CCATAGGTATATCCGAACAA	7908	56958.0		CCATAGGTATATCCGAACAA	3800	8016.0
CCATAGGTATCCTGATTCGA	0.08451210154800341		CCATAGGTATCCTGATTCGA	0.0018071927390327256		CCATAGGTATCCTGATTCGA	46.764298971916695		CCATAGGTATCCTGATTCGA	0.93167055		CCATAGGTATCCTGATTCGA	0.17766655355728989		CCATAGGTATCCTGATTCGA	7054	35364.0		CCATAGGTATCCTGATTCGA	3213	6283.0
CCATAGGTATCTAAGACCAA	0.10851230381138409		CCATAGGTATCTAAGACCAA	0.0018426847488804735		CCATAGGTATCTAAGACCAA	58.88815429623051		CCATAGGTATCTAAGACCAA	0.96327424		CCATAGGTATCTAAGACCAA	0.2190404937809782		CCATAGGTATCTAAGACCAA	8326	53465.0		CCATAGGTATCTAAGACCAA	5029	11711.0
CCATAGGTATCTAGGCATCC	0.10656030155543995		CCATAGGTATCTAGGCATCC	0.0019244615263060844		CCATAGGTATCTAGGCATCC	55.37148968624879		CCATAGGTATCTAGGCATCC	0.96777654		CCATAGGTATCTAGGCATCC	0.19953844099864584		CCATAGGTATCTAGGCATCC	7532	52431.0		CCATAGGTATCTAGGCATCC	4600	10462.0
CCATAGGTATCTCCGCAGTT	0.06555215751537223		CCATAGGTATCTCCGCAGTT	0.0022971056540109468		CCATAGGTATCTCCGCAGTT	28.536849143578767		CCATAGGTATCTCCGCAGTT	0.8802433		CCATAGGTATCTCCGCAGTT	0.231859167024474		CCATAGGTATCTCCGCAGTT	6584	18632.0		CCATAGGTATCTCCGCAGTT	2625	4320.0
CCATAGGTATGATACCTACA	0.08621922787549655		CCATAGGTATGATACCTACA	0.0018252065529190853		CCATAGGTATGATACCTACA	47.23806614522866		CCATAGGTATGATACCTACA	0.93824685		CCATAGGTATGATACCTACA	0.20412810698192743		CCATAGGTATGATACCTACA	7676	41278.0		CCATAGGTATGATACCTACA	4199	8426.0
CCATAGGTATGCCGAACCAA	0.08657982886444095		CCATAGGTATGCCGAACCAA	0.0017421706356362835		CCATAGGTATGCCGAACCAA	49.696526329534805		CCATAGGTATGCCGAACCAA	0.93978924		CCATAGGTATGCCGAACCAA	0.1879584017515052		CCATAGGTATGCCGAACCAA	7296	54810.0		CCATAGGTATGCCGAACCAA	4195	10302.0
CCATAGGTATGTAGTGGCTT	0.09216480998149382		CCATAGGTATGTAGTGGCTT	0.0018950048265892593		CCATAGGTATGTAGTGGCTT	48.635659755747135		CCATAGGTATGTAGTGGCTT	0.9459081		CCATAGGTATGTAGTGGCTT	0.26228674337718755		CCATAGGTATGTAGTGGCTT	10076	72741.0		CCATAGGTATGTAGTGGCTT	6286	19079.0
CCATAGGTATGTGTACTCAA	0.09496442326183335		CCATAGGTATGTGTACTCAA	0.0018475166772929591		CCATAGGTATGTGTACTCAA	51.401118284343866		CCATAGGTATGTGTACTCAA	0.95198053		CCATAGGTATGTGTACTCAA	0.19657179095012497		CCATAGGTATGTGTACTCAA	7459	53614.0		CCATAGGTATGTGTACTCAA	4282	10539.0
CCATAGGTATTAACCTAGGA	0.07256752515196603		CCATAGGTATTAACCTAGGA	0.0018332532947226148		CCATAGGTATTAACCTAGGA	39.5840145826363		CCATAGGTATTAACCTAGGA	0.90323067		CCATAGGTATTAACCTAGGA	0.21285899041323672		CCATAGGTATTAACCTAGGA	7906	48713.0		CCATAGGTATTAACCTAGGA	4759	10369.0
CCATAGGTATTATTCGGCCG	0.08903539869184753		CCATAGGTATTATTCGGCCG	0.001797819683214042		CCATAGGTATTATTCGGCCG	49.52409828591652		CCATAGGTATTATTCGGCCG	0.94153845		CCATAGGTATTATTCGGCCG	0.1614974074566485		CCATAGGTATTATTCGGCCG	7654	52651.0		CCATAGGTATTATTCGGCCG	4166	8503.0
CCATAGGTATTCTGGTACAA	0.07068117718285317		CCATAGGTATTCTGGTACAA	0.001810644799942143		CCATAGGTATTCTGGTACAA	39.03646766340461		CCATAGGTATTCTGGTACAA	0.8925441		CCATAGGTATTCTGGTACAA	0.2187801134944145		CCATAGGTATTCTGGTACAA	8319	56038.0		CCATAGGTATTCTGGTACAA	5254	12260.0
CCGATGCGTAAACAAGGTCA	0.08512501998478733		CCGATGCGTAAACAAGGTCA	0.001949303416185444		CCGATGCGTAAACAAGGTCA	43.66945611338789		CCGATGCGTAAACAAGGTCA	0.9385056		CCGATGCGTAAACAAGGTCA	0.268682839465972		CCGATGCGTAAACAAGGTCA	8244	49136.0		CCGATGCGTAAACAAGGTCA	5185	13202.0
CCGATGCGTAAACCGAATGA	0.116174868277688		CCGATGCGTAAACCGAATGA	0.0018093409115682241		CCGATGCGTAAACCGAATGA	64.20839076533943		CCGATGCGTAAACCGAATGA	0.9738079		CCGATGCGTAAACCGAATGA	0.2078336722476672		CCGATGCGTAAACCGAATGA	7780	52619.0		CCGATGCGTAAACCGAATGA	4574	10936.0
CCGATGCGTAACAAGTGCAA	0.086045854456007		CCGATGCGTAACAAGTGCAA	0.0018364493450578037		CCGATGCGTAACAAGTGCAA	46.85446657571632		CCGATGCGTAACAAGTGCAA	0.9411474		CCGATGCGTAACAAGTGCAA	0.17848823815496453		CCGATGCGTAACAAGTGCAA	6676	39067.0		CCGATGCGTAACAAGTGCAA	3453	6973.0
CCGATGCGTAACCTACTCAA	0.0794285595144085		CCGATGCGTAACCTACTCAA	0.001819703624008264		CCGATGCGTAACCTACTCAA	43.649173671177884		CCGATGCGTAACCTACTCAA	0.9268281		CCGATGCGTAACCTACTCAA	0.19285205368662264		CCGATGCGTAACCTACTCAA	7141	51931.0		CCGATGCGTAACCTACTCAA	4234	10015.0
CCGATGCGTAACGGAGGTCT	0.09697763488305898		CCGATGCGTAACGGAGGTCT	0.0019493959792674276		CCGATGCGTAACGGAGGTCT	49.74752996028167		CCGATGCGTAACGGAGGTCT	0.9541589		CCGATGCGTAACGGAGGTCT	0.3025769099784312		CCGATGCGTAACGGAGGTCT	7478	44045.0		CCGATGCGTAACGGAGGTCT	5225	13327.0
CCGATGCGTAAGCATCAGAA	0.04945287129526863		CCGATGCGTAAGCATCAGAA	0.0019550158615964435		CCGATGCGTAAGCATCAGAA	25.295381110046844		CCGATGCGTAAGCATCAGAA	0.8164574		CCGATGCGTAAGCATCAGAA	0.20328205786955264		CCGATGCGTAAGCATCAGAA	6720	31139.0		CCGATGCGTAAGCATCAGAA	3429	6330.0
CCGATGCGTAAGCGATACGG	0.10543441220333517		CCGATGCGTAAGCGATACGG	0.0019472413128775584		CCGATGCGTAAGCGATACGG	54.14552963008383		CCGATGCGTAAGCGATACGG	0.9635096		CCGATGCGTAAGCGATACGG	0.2640739545391673		CCGATGCGTAAGCGATACGG	7620	43378.0		CCGATGCGTAAGCGATACGG	4880	11455.0
CCGATGCGTAAGGTATCCAA	0.05599565163115845		CCGATGCGTAAGGTATCCAA	0.002069079298049783		CCGATGCGTAAGGTATCCAA	27.063076646669526		CCGATGCGTAAGGTATCCAA	0.85771465		CCGATGCGTAAGGTATCCAA	0.23256007547588656		CCGATGCGTAAGGTATCCAA	7732	36038.0		CCGATGCGTAAGGTATCCAA	4158	8381.0
CCGATGCGTAATCCGAACAA	0.08903356803468235		CCGATGCGTAATCCGAACAA	0.001808829526508014		CCGATGCGTAATCCGAACAA	49.22164677760632		CCGATGCGTAATCCGAACAA	0.9449258		CCGATGCGTAATCCGAACAA	0.17912650198348057		CCGATGCGTAATCCGAACAA	7221	52181.0		CCGATGCGTAATCCGAACAA	4020	9347.0
CCGATGCGTACCTGATTCGA	0.07115621516982461		CCGATGCGTACCTGATTCGA	0.00188009268769132		CCGATGCGTACCTGATTCGA	37.84718468173058		CCGATGCGTACCTGATTCGA	0.9086354		CCGATGCGTACCTGATTCGA	0.2523652090740856		CCGATGCGTACCTGATTCGA	7493	48093.0		CCGATGCGTACCTGATTCGA	5131	12137.0
CCGATGCGTACTAAGACCAA	0.08429068319927802		CCGATGCGTACTAAGACCAA	0.001917288905403538		CCGATGCGTACTAAGACCAA	43.96347517670379		CCGATGCGTACTAAGACCAA	0.9332611		CCGATGCGTACTAAGACCAA	0.19067628045748383		CCGATGCGTACTAAGACCAA	6580	40220.0		CCGATGCGTACTAAGACCAA	3612	7669.0
CCGATGCGTACTAGGCATCC	0.08962094171858669		CCGATGCGTACTAGGCATCC	0.0018079236470421466		CCGATGCGTACTAGGCATCC	49.57119835520213		CCGATGCGTACTAGGCATCC	0.9402138		CCGATGCGTACTAGGCATCC	0.19949788885085015		CCGATGCGTACTAGGCATCC	6883	43815.0		CCGATGCGTACTAGGCATCC	3959	8741.0
CCGATGCGTACTCCGCAGTT	0.03779109412129352		CCGATGCGTACTCCGCAGTT	0.0020035415036475396		CCGATGCGTACTCCGCAGTT	18.862146879659388		CCGATGCGTACTCCGCAGTT	0.7024325		CCGATGCGTACTCCGCAGTT	0.2391188677237416		CCGATGCGTACTCCGCAGTT	8006	37588.0		CCGATGCGTACTCCGCAGTT	4318	8988.0
CCGATGCGTAGATACCTACA	0.0531098244146455		CCGATGCGTAGATACCTACA	0.001990978118363823		CCGATGCGTAGATACCTACA	26.675242648217004		CCGATGCGTAGATACCTACA	0.8192703		CCGATGCGTAGATACCTACA	0.2207948548812665		CCGATGCGTAGATACCTACA	8729	60640.0		CCGATGCGTAGATACCTACA	5247	13389.0
CCGATGCGTAGCCGAACCAA	0.07081141323235107		CCGATGCGTAGCCGAACCAA	0.001922499526406737		CCGATGCGTAGCCGAACCAA	36.83299384978352		CCGATGCGTAGCCGAACCAA	0.91027343		CCGATGCGTAGCCGAACCAA	0.15502176850322774		CCGATGCGTAGCCGAACCAA	6140	33305.0		CCGATGCGTAGCCGAACCAA	2849	5163.0
CCGATGCGTAGTAGTGGCTT	0.06259082269427205		CCGATGCGTAGTAGTGGCTT	0.001882686121790973		CCGATGCGTAGTAGTGGCTT	33.24549003140803		CCGATGCGTAGTAGTGGCTT	0.87463415		CCGATGCGTAGTAGTGGCTT	0.21791370835608956		CCGATGCGTAGTAGTGGCTT	6526	38451.0		CCGATGCGTAGTAGTGGCTT	3823	8379.0
CCGATGCGTAGTGTACTCAA	0.07492504549640175		CCGATGCGTAGTGTACTCAA	0.0018354547186207764		CCGATGCGTAGTGTACTCAA	40.820971902103366		CCGATGCGTAGTGTACTCAA	0.9166894		CCGATGCGTAGTGTACTCAA	0.20559722923229545		CCGATGCGTAGTGTACTCAA	7685	57457.0		CCGATGCGTAGTGTACTCAA	4776	11813.0
CCGATGCGTATAACCTAGGA	0.06841484886295823		CCGATGCGTATAACCTAGGA	0.001846398801084113		CCGATGCGTATAACCTAGGA	37.05312677997215		CCGATGCGTATAACCTAGGA	0.89643216		CCGATGCGTATAACCTAGGA	0.22377541855698593		CCGATGCGTATAACCTAGGA	7333	43423.0		CCGATGCGTATAACCTAGGA	4561	9717.0
CCGATGCGTATATTCGGCCG	0.07465722024066927		CCGATGCGTATATTCGGCCG	0.0019529520758244294		CCGATGCGTATATTCGGCCG	38.227881351954366		CCGATGCGTATATTCGGCCG	0.9216361		CCGATGCGTATATTCGGCCG	0.33459995777918516		CCGATGCGTATATTCGGCCG	8248	42633.0		CCGATGCGTATATTCGGCCG	5713	14265.0
CCGATGCGTATCTGGTACAA	0.09882149344241194		CCGATGCGTATCTGGTACAA	0.0018025584557121443		CCGATGCGTATCTGGTACAA	54.82290636914192		CCGATGCGTATCTGGTACAA	0.9570925		CCGATGCGTATCTGGTACAA	0.14135466762551127		CCGATGCGTATCTGGTACAA	6230	44498.0		CCGATGCGTATCTGGTACAA	2790	6290.0
CCTCAGAATAAACAAGGTCA	0.10184650639718514		CCTCAGAATAAACAAGGTCA	0.0018240962697794838		CCTCAGAATAAACAAGGTCA	55.833953549774776		CCTCAGAATAAACAAGGTCA	0.95707583		CCTCAGAATAAACAAGGTCA	0.1815942825728422		CCTCAGAATAAACAAGGTCA	6677	45475.0		CCTCAGAATAAACAAGGTCA	3672	8258.0
CCTCAGAATAAACCGAATGA	0.06976827970195693		CCTCAGAATAAACCGAATGA	0.0019196343823631584		CCTCAGAATAAACCGAATGA	36.34456662318632		CCTCAGAATAAACCGAATGA	0.89813		CCTCAGAATAAACCGAATGA	0.29842487046632127		CCTCAGAATAAACCGAATGA	7864	48250.0		CCTCAGAATAAACCGAATGA	5412	14399.0
CCTCAGAATAACAAGTGCAA	0.08777827564726069		CCTCAGAATAACAAGTGCAA	0.0018212695944987349		CCTCAGAATAACAAGTGCAA	48.196201107403745		CCTCAGAATAACAAGTGCAA	0.9367968		CCTCAGAATAACAAGTGCAA	0.1604547381017676		CCTCAGAATAACAAGTGCAA	6401	40111.0		CCTCAGAATAACAAGTGCAA	3103	6436.0
CCTCAGAATAACCTACTCAA	0.07040513107181735		CCTCAGAATAACCTACTCAA	0.0018903413043385498		CCTCAGAATAACCTACTCAA	37.244666299270676		CCTCAGAATAACCTACTCAA	0.90148824		CCTCAGAATAACCTACTCAA	0.2163426702275221		CCTCAGAATAACCTACTCAA	7851	48303.0		CCTCAGAATAACCTACTCAA	4632	10450.0
CCTCAGAATAACGGAGGTCT	0.033474701558059906		CCTCAGAATAACGGAGGTCT	0.0020741412232546065		CCTCAGAATAACGGAGGTCT	16.139065740920763		CCTCAGAATAACGGAGGTCT	0.6720084		CCTCAGAATAACGGAGGTCT	0.19559170821306743		CCTCAGAATAACGGAGGTCT	5633	19055.0		CCTCAGAATAACGGAGGTCT	2275	3727.0
CCTCAGAATAAGCATCAGAA	0.09140875565560086		CCTCAGAATAAGCATCAGAA	0.0019872981011455747		CCTCAGAATAAGCATCAGAA	45.99649926848339		CCTCAGAATAAGCATCAGAA	0.9437662		CCTCAGAATAAGCATCAGAA	0.3204828660436137		CCTCAGAATAAGCATCAGAA	7363	41088.0		CCTCAGAATAAGCATCAGAA	5124	13168.0
CCTCAGAATAAGCGATACGG	0.061359270018739316		CCTCAGAATAAGCGATACGG	0.002057221400508775		CCTCAGAATAAGCGATACGG	29.826284134300977		CCTCAGAATAAGCGATACGG	0.8686151		CCTCAGAATAAGCGATACGG	0.3163147237489152		CCTCAGAATAAGCGATACGG	8760	48398.0		CCTCAGAATAAGCGATACGG	5839	15309.0
CCTCAGAATAAGGTATCCAA	0.07315984624474176		CCTCAGAATAAGGTATCCAA	0.0018598995075082125		CCTCAGAATAAGGTATCCAA	39.33537588961307		CCTCAGAATAAGGTATCCAA	0.9099074		CCTCAGAATAAGGTATCCAA	0.1921971908062751		CCTCAGAATAAGGTATCCAA	7181	43856.0		CCTCAGAATAAGGTATCCAA	4249	8429.0
CCTCAGAATAATCCGAACAA	0.020680346391252255		CCTCAGAATAATCCGAACAA	0.0020274392567710556		CCTCAGAATAATCCGAACAA	10.200229832872147		CCTCAGAATAATCCGAACAA	0.42700768		CCTCAGAATAATCCGAACAA	0.07639576811823909		CCTCAGAATAATCCGAACAA	6821	25237.0		CCTCAGAATAATCCGAACAA	1457	1928.0
CCTCAGAATACCTGATTCGA	0.08593973071169053		CCTCAGAATACCTGATTCGA	0.001881236075186138		CCTCAGAATACCTGATTCGA	45.68258702097623		CCTCAGAATACCTGATTCGA	0.9319785		CCTCAGAATACCTGATTCGA	0.18516676088185416		CCTCAGAATACCTGATTCGA	7180	44225.0		CCTCAGAATACCTGATTCGA	3808	8189.0
CCTCAGAATACTAAGACCAA	0.02981916524620761		CCTCAGAATACTAAGACCAA	0.0021642953203853364		CCTCAGAATACTAAGACCAA	13.777770974849465		CCTCAGAATACTAAGACCAA	0.5918283		CCTCAGAATACTAAGACCAA	0.16428625122152898		CCTCAGAATACTAAGACCAA	7035	26606.0		CCTCAGAATACTAAGACCAA	2612	4371.0
CCTCAGAATACTAGGCATCC	0.08019484774383154		CCTCAGAATACTAGGCATCC	0.0018570685336647256		CCTCAGAATACTAGGCATCC	43.18356931371596		CCTCAGAATACTAGGCATCC	0.926484		CCTCAGAATACTAGGCATCC	0.21218511737850804		CCTCAGAATACTAGGCATCC	6870	43151.0		CCTCAGAATACTAGGCATCC	4253	9156.0
CCTCAGAATAGATACCTACA	0.07725768157634785		CCTCAGAATAGATACCTACA	0.0018700529266212186		CCTCAGAATAGATACCTACA	41.313098937758824		CCTCAGAATAGATACCTACA	0.9226667		CCTCAGAATAGATACCTACA	0.20864324492382752		CCTCAGAATAGATACCTACA	7024	41813.0		CCTCAGAATAGATACCTACA	4078	8724.0
CCTCAGAATAGCCGAACCAA	0.09741436224903945		CCTCAGAATAGCCGAACCAA	0.0018096600159891204		CCTCAGAATAGCCGAACCAA	53.83020091527794		CCTCAGAATAGCCGAACCAA	0.9543693		CCTCAGAATAGCCGAACCAA	0.15819018478810803		CCTCAGAATAGCCGAACCAA	6665	41507.0		CCTCAGAATAGCCGAACCAA	3218	6566.0
CCTCAGAATAGTAGTGGCTT	0.09039474107023995		CCTCAGAATAGTAGTGGCTT	0.001799085607332854		CCTCAGAATAGTAGTGGCTT	50.24482476086852		CCTCAGAATAGTAGTGGCTT	0.94597656		CCTCAGAATAGTAGTGGCTT	0.15596262052896412		CCTCAGAATAGTAGTGGCTT	6318	40343.0		CCTCAGAATAGTAGTGGCTT	3163	6292.0
CCTCAGAATAGTGTACTCAA	0.12119762538866927		CCTCAGAATAGTGTACTCAA	0.0019238395350659131		CCTCAGAATAGTGTACTCAA	62.997782912552985		CCTCAGAATAGTGTACTCAA	0.9742262		CCTCAGAATAGTGTACTCAA	0.1972434582069767		CCTCAGAATAGTGTACTCAA	8491	55069.0		CCTCAGAATAGTGTACTCAA	4705	10862.0
CCTCAGAATATAACCTAGGA	0.08805854256444279		CCTCAGAATATAACCTAGGA	0.0019535485581726885		CCTCAGAATATAACCTAGGA	45.07619848815585		CCTCAGAATATAACCTAGGA	0.94071025		CCTCAGAATATAACCTAGGA	0.29672249774969556		CCTCAGAATATAACCTAGGA	8346	56659.0		CCTCAGAATATAACCTAGGA	5948	16812.0
CCTCAGAATATATTCGGCCG	0.06341142472694007		CCTCAGAATATATTCGGCCG	0.0021881434162926835		CCTCAGAATATATTCGGCCG	28.9795560267144		CCTCAGAATATATTCGGCCG	0.8698148		CCTCAGAATATATTCGGCCG	0.3063824276857832		CCTCAGAATATATTCGGCCG	9096	61779.0		CCTCAGAATATATTCGGCCG	5956	18928.0
CCTCAGAATATCTGGTACAA	0.09022659795649254		CCTCAGAATATCTGGTACAA	0.0018849219164041554		CCTCAGAATATCTGGTACAA	47.86755205680712		CCTCAGAATATCTGGTACAA	0.9437387		CCTCAGAATATCTGGTACAA	0.28738437557684027		CCTCAGAATATCTGGTACAA	8014	48757.0		CCTCAGAATATCTGGTACAA	5523	14012.0
CGCTTAATACAACAAGGTCA	0.04598507911915488		CGCTTAATACAACAAGGTCA	0.001918420359081327		CGCTTAATACAACAAGGTCA	23.970283103738396		CGCTTAATACAACAAGGTCA	0.77393496		CGCTTAATACAACAAGGTCA	0.21134868421052633		CGCTTAATACAACAAGGTCA	7809	40128.0		CGCTTAATACAACAAGGTCA	4309	8481.0
CGCTTAATACAACCGAATGA	0.06746511977370152		CGCTTAATACAACCGAATGA	0.0019468987180950772		CGCTTAATACAACCGAATGA	34.65260886283395		CGCTTAATACAACCGAATGA	0.88703805		CGCTTAATACAACCGAATGA	0.2843463780183181		CGCTTAATACAACCGAATGA	8828	72060.0		CGCTTAATACAACCGAATGA	6364	20490.0
CGCTTAATACACAAGTGCAA	0.07475951181018499		CGCTTAATACACAAGTGCAA	0.0018337092023137651		CGCTTAATACACAAGTGCAA	40.769556980929046		CGCTTAATACACAAGTGCAA	0.90410554		CGCTTAATACACAAGTGCAA	0.20133911731422105		CGCTTAATACACAAGTGCAA	7886	53020.0		CGCTTAATACACAAGTGCAA	4689	10675.0
CGCTTAATACACCTACTCAA	0.08351431208841928		CGCTTAATACACCTACTCAA	0.0018003120640433645		CGCTTAATACACCTACTCAA	46.388797673694675		CGCTTAATACACCTACTCAA	0.9298256		CGCTTAATACACCTACTCAA	0.19270886818748625		CGCTTAATACACCTACTCAA	7903	68165.0		CGCTTAATACACCTACTCAA	4843	13136.0
CGCTTAATACACGGAGGTCT	0.09835055289997521		CGCTTAATACACGGAGGTCT	0.0018324070219026788		CGCTTAATACACGGAGGTCT	53.67287492592829		CGCTTAATACACGGAGGTCT	0.9525463		CGCTTAATACACGGAGGTCT	0.15460687181902158		CGCTTAATACACGGAGGTCT	7338	55211.0		CGCTTAATACACGGAGGTCT	3635	8536.0
CGCTTAATACAGCATCAGAA	0.10819066808196938		CGCTTAATACAGCATCAGAA	0.00187756785653799		CGCTTAATACAGCATCAGAA	57.62277390147699		CGCTTAATACAGCATCAGAA	0.96482384		CGCTTAATACAGCATCAGAA	0.23707134586265252		CGCTTAATACAGCATCAGAA	8035	56135.0		CGCTTAATACAGCATCAGAA	5254	13308.0
CGCTTAATACAGCGATACGG	0.07323276742704747		CGCTTAATACAGCGATACGG	0.001853118696064783		CGCTTAATACAGCGATACGG	39.518659858411645		CGCTTAATACAGCGATACGG	0.8996432		CGCTTAATACAGCGATACGG	0.2498743086978381		CGCTTAATACAGCGATACGG	7442	45747.0		CGCTTAATACAGCGATACGG	4969	11431.0
CGCTTAATACAGGTATCCAA	0.024756200337105707		CGCTTAATACAGGTATCCAA	0.0022174289569794866		CGCTTAATACAGGTATCCAA	11.164371358633217		CGCTTAATACAGGTATCCAA	0.490622		CGCTTAATACAGGTATCCAA	0.15058730840853746		CGCTTAATACAGGTATCCAA	7790	27924.0		CGCTTAATACAGGTATCCAA	2521	4205.0
CGCTTAATACATCCGAACAA	0.06500156174898772		CGCTTAATACATCCGAACAA	0.002041923940275394		CGCTTAATACATCCGAACAA	31.83348824453322		CGCTTAATACATCCGAACAA	0.8770091		CGCTTAATACATCCGAACAA	0.34998707899043846		CGCTTAATACATCCGAACAA	6550	23218.0		CGCTTAATACATCCGAACAA	3820	8126.0
CGCTTAATACCCTGATTCGA	0.10492015554581581		CGCTTAATACCCTGATTCGA	0.0018360284681626987		CGCTTAATACCCTGATTCGA	57.1451681524354		CGCTTAATACCCTGATTCGA	0.9615064		CGCTTAATACCCTGATTCGA	0.21146423585447977		CGCTTAATACCCTGATTCGA	7765	48708.0		CGCTTAATACCCTGATTCGA	4767	10300.0
CGCTTAATACCTAAGACCAA	0.09920213506429455		CGCTTAATACCTAAGACCAA	0.0018050857189471743		CGCTTAATACCTAAGACCAA	54.957021720915684		CGCTTAATACCTAAGACCAA	0.95224625		CGCTTAATACCTAAGACCAA	0.15379544752291688		CGCTTAATACCTAAGACCAA	7111	48545.0		CGCTTAATACCTAAGACCAA	3560	7466.0
CGCTTAATACCTAGGCATCC	0.04383840147225162		CGCTTAATACCTAGGCATCC	0.001987767011294806		CGCTTAATACCTAGGCATCC	22.054094480467228		CGCTTAATACCTAGGCATCC	0.7555004		CGCTTAATACCTAGGCATCC	0.26211347654368555		CGCTTAATACCTAGGCATCC	8345	41524.0		CGCTTAATACCTAGGCATCC	4929	10884.0
CGCTTAATACCTCCGCAGTT	0.10191970906094053		CGCTTAATACCTCCGCAGTT	0.001831571040142132		CGCTTAATACCTCCGCAGTT	55.64605839860377		CGCTTAATACCTCCGCAGTT	0.9549134		CGCTTAATACCTCCGCAGTT	0.13702138558074017		CGCTTAATACCTCCGCAGTT	6902	46854.0		CGCTTAATACCTCCGCAGTT	3038	6420.0
CGCTTAATACGATACCTACA	0.11718751209063995		CGCTTAATACGATACCTACA	0.0018932845596679793		CGCTTAATACGATACCTACA	61.89640722110512		CGCTTAATACGATACCTACA	0.9735004		CGCTTAATACGATACCTACA	0.16580534797875213		CGCTTAATACGATACCTACA	8017	55535.0		CGCTTAATACGATACCTACA	4316	9208.0
CGCTTAATACGCCGAACCAA	0.07766628394998779		CGCTTAATACGCCGAACCAA	0.001823813508022751		CGCTTAATACGCCGAACCAA	42.58455352388965		CGCTTAATACGCCGAACCAA	0.9235036		CGCTTAATACGCCGAACCAA	0.13941508806912595		CGCTTAATACGCCGAACCAA	7288	54162.0		CGCTTAATACGCCGAACCAA	3518	7551.0
CGCTTAATACGTAGTGGCTT	0.06974973337919428		CGCTTAATACGTAGTGGCTT	0.0019070498160548917		CGCTTAATACGTAGTGGCTT	36.574678223920415		CGCTTAATACGTAGTGGCTT	0.8868941		CGCTTAATACGTAGTGGCTT	0.3153254338181614		CGCTTAATACGTAGTGGCTT	8585	53421.0		CGCTTAATACGTAGTGGCTT	5991	16845.0
CGCTTAATACGTGTACTCAA	0.10569264310577625		CGCTTAATACGTGTACTCAA	0.0018087286136346636		CGCTTAATACGTGTACTCAA	58.43477142399241		CGCTTAATACGTGTACTCAA	0.96160173		CGCTTAATACGTGTACTCAA	0.1624248880603226		CGCTTAATACGTGTACTCAA	7289	60077.0		CGCTTAATACGTGTACTCAA	4080	9758.0
CGCTTAATACTAACCTAGGA	0.10386712536261652		CGCTTAATACTAACCTAGGA	0.0019013060607419516		CGCTTAATACTAACCTAGGA	54.62935584504695		CGCTTAATACTAACCTAGGA	0.96124434		CGCTTAATACTAACCTAGGA	0.14876849059313516		CGCTTAATACTAACCTAGGA	8027	55704.0		CGCTTAATACTAACCTAGGA	3814	8287.0
CGCTTAATACTATTCGGCCG	0.028999312721383015		CGCTTAATACTATTCGGCCG	0.0021013051370972796		CGCTTAATACTATTCGGCCG	13.8006195337448		CGCTTAATACTATTCGGCCG	0.56105906		CGCTTAATACTATTCGGCCG	0.15554194733619106		CGCTTAATACTATTCGGCCG	8455	53889.0		CGCTTAATACTATTCGGCCG	4068	8382.0
CGCTTAATACTCTGGTACAA	0.037909998688832304		CGCTTAATACTCTGGTACAA	0.0018674478366663434		CGCTTAATACTCTGGTACAA	20.300432464291465		CGCTTAATACTCTGGTACAA	0.6996211		CGCTTAATACTCTGGTACAA	0.1997703502159207		CGCTTAATACTCTGGTACAA	7647	40061.0		CGCTTAATACTCTGGTACAA	4086	8003.0
GCATCGAACCAACGGCGGAA	0.07965639492472891		GCATCGAACCAACGGCGGAA	0.0018035837136986727		GCATCGAACCAACGGCGGAA	44.1656211018754		GCATCGAACCAACGGCGGAA	0.9367882		GCATCGAACCAACGGCGGAA	0.2434798534798535		GCATCGAACCAACGGCGGAA	8043	54600.0		GCATCGAACCAACGGCGGAA	5421	13294.0
GCATCGAACCACACCTTCCG	0.09209994886762685		GCATCGAACCACACCTTCCG	0.0018913851963115107		GCATCGAACCACACCTTCCG	48.694443124137685		GCATCGAACCACACCTTCCG	0.96158457		GCATCGAACCACACCTTCCG	0.17941401538242047		GCATCGAACCACACCTTCCG	7952	77101.0		GCATCGAACCACACCTTCCG	5039	13833.0
GCATCGAACCACTAAGTCGG	0.06176249724330647		GCATCGAACCACTAAGTCGG	0.0018431766585466436		GCATCGAACCACTAAGTCGG	33.50872362500868		GCATCGAACCACTAAGTCGG	0.8977234		GCATCGAACCACTAAGTCGG	0.30078119956097876		GCATCGAACCACTAAGTCGG	9248	77445.0		GCATCGAACCACTAAGTCGG	6870	23294.0
GCATCGAACCAGCTAAGGAA	0.09637891337499627		GCATCGAACCAGCTAAGGAA	0.0018005544031264977		GCATCGAACCAGCTAAGGAA	53.527354245805135		GCATCGAACCAGCTAAGGAA	0.96438354		GCATCGAACCAGCTAAGGAA	0.17968094038623006		GCATCGAACCAGCTAAGGAA	8066	64314.0		GCATCGAACCAGCTAAGGAA	4835	11556.0
GCATCGAACCCCAACTAGGC	0.08113078500271041		GCATCGAACCCCAACTAGGC	0.0018752922144043708		GCATCGAACCCCAACTAGGC	43.2630095616747		GCATCGAACCCCAACTAGGC	0.94711524		GCATCGAACCCCAACTAGGC	0.24550763025614786		GCATCGAACCCCAACTAGGC	8401	66446.0		GCATCGAACCCCAACTAGGC	5822	16313.0
GCATCGAACCCCATAACCAA	0.03938400466260123		GCATCGAACCCCATAACCAA	0.0019429201937862092		GCATCGAACCCCATAACCAA	20.27052103764118		GCATCGAACCCCATAACCAA	0.75761586		GCATCGAACCCCATAACCAA	0.28953117725009847		GCATCGAACCCCATAACCAA	8712	55842.0		GCATCGAACCCCATAACCAA	5775	16168.0
GCATCGAACCCCATTCCTTA	0.07771431578857182		GCATCGAACCCCATTCCTTA	0.001920852978596308		GCATCGAACCCCATTCCTTA	40.458232178374594		GCATCGAACCCCATTCCTTA	0.9355424		GCATCGAACCCCATTCCTTA	0.27891370152493006		GCATCGAACCCCATTCCTTA	8528	70036.0		GCATCGAACCCCATTCCTTA	6360	19534.0
GCATCGAACCCGCATTACAA	0.06651180685615979		GCATCGAACCCGCATTACAA	0.001852272750655391		GCATCGAACCCGCATTACAA	35.90821429113281		GCATCGAACCCGCATTACAA	0.91408646		GCATCGAACCCGCATTACAA	0.257539774037353		GCATCGAACCCGCATTACAA	9327	86740.0		GCATCGAACCCGCATTACAA	6785	22339.0
GCATCGAACCCTGCCAGTAA	0.06316473490173195		GCATCGAACCCTGCCAGTAA	0.0018457691264258673		GCATCGAACCCTGCCAGTAA	34.22136278985425		GCATCGAACCCTGCCAGTAA	0.8973256		GCATCGAACCCTGCCAGTAA	0.29607386159913945		GCATCGAACCCTGCCAGTAA	8460	55780.0		GCATCGAACCCTGCCAGTAA	6008	16515.0
GCATCGAACCCTTAAGCCTA	0.10424627624290807		GCATCGAACCCTTAAGCCTA	0.001887399340046797		GCATCGAACCCTTAAGCCTA	55.23276077882031		GCATCGAACCCTTAAGCCTA	0.9723512		GCATCGAACCCTTAAGCCTA	0.17863504711657444		GCATCGAACCCTTAAGCCTA	7789	73541.0		GCATCGAACCCTTAAGCCTA	4885	13137.0
GCATCGAACCCTTCGTTACA	0.023856602028123706		GCATCGAACCCTTCGTTACA	0.002022277308514177		GCATCGAACCCTTCGTTACA	11.796899430005377		GCATCGAACCCTTCGTTACA	0.50807464		GCATCGAACCCTTCGTTACA	0.1646225818687571		GCATCGAACCCTTCGTTACA	7871	39545.0		GCATCGAACCCTTCGTTACA	3246	6510.0
GCATCGAACCGCAAGCACCT	0.07249383839900059		GCATCGAACCGCAAGCACCT	0.001729621528292466		GCATCGAACCGCAAGCACCT	41.913122156017955		GCATCGAACCGCAAGCACCT	0.94043094		GCATCGAACCGCAAGCACCT	0.2173587485553367		GCATCGAACCGCAAGCACCT	8621	61433.0		GCATCGAACCGCAAGCACCT	5369	13353.0
GCATCGAACCGCTAGCGGAA	0.08521048718160555		GCATCGAACCGCTAGCGGAA	0.0018155917985663117		GCATCGAACCGCTAGCGGAA	46.9326239790752		GCATCGAACCGCTAGCGGAA	0.9491391		GCATCGAACCGCTAGCGGAA	0.21967595971391038		GCATCGAACCGCTAGCGGAA	8650	82212.0		GCATCGAACCGCTAGCGGAA	6009	18060.0
GCATCGAACCGCTTCGTACC	0.06734050770419107		GCATCGAACCGCTTCGTACC	0.001860828246694671		GCATCGAACCGCTTCGTACC	36.18845953343939		GCATCGAACCGCTTCGTACC	0.9219979		GCATCGAACCGCTTCGTACC	0.18317688201730167		GCATCGAACCGCTTCGTACC	8434	81495.0		GCATCGAACCGCTTCGTACC	5293	14928.0
GCATCGAACCGGAAGATCCG	0.08121221491372665		GCATCGAACCGGAAGATCCG	0.0019010230207821403		GCATCGAACCGGAAGATCCG	42.72026904772222		GCATCGAACCGGAAGATCCG	0.9504258		GCATCGAACCGGAAGATCCG	0.2804029775867446		GCATCGAACCGGAAGATCCG	8940	73751.0		GCATCGAACCGGAAGATCCG	6695	20680.0
GCATCGAACCGGTCAGGTTC	0.07027669477330559		GCATCGAACCGGTCAGGTTC	0.0018610734164760962		GCATCGAACCGGTCAGGTTC	37.76137692965012		GCATCGAACCGGTCAGGTTC	0.90060246		GCATCGAACCGGTCAGGTTC	0.26343018594173573		GCATCGAACCGGTCAGGTTC	8058	52382.0		GCATCGAACCGGTCAGGTTC	5596	13799.0
GCATCGAACCTACAGAGGAA	0.07535459771856415		GCATCGAACCTACAGAGGAA	0.0018329313714531932		GCATCGAACCTACAGAGGAA	41.111521627141535		GCATCGAACCTACAGAGGAA	0.93322265		GCATCGAACCTACAGAGGAA	0.20273810664877473		GCATCGAACCTACAGAGGAA	8502	62598.0		GCATCGAACCTACAGAGGAA	5287	12691.0
GCATCGAACCTCCTCGTTAA	0.0630384400005995		GCATCGAACCTCCTCGTTAA	0.0018348060620889334		GCATCGAACCTCCTCGTTAA	34.357004428484395		GCATCGAACCTCCTCGTTAA	0.9082067		GCATCGAACCTCCTCGTTAA	0.2667652945783657		GCATCGAACCTCCTCGTTAA	8747	57455.0		GCATCGAACCTCCTCGTTAA	5868	15327.0
GCATCGAACCTTGTAGATCC	0.09959820549032927		GCATCGAACCTTGTAGATCC	0.001935390813183066		GCATCGAACCTTGTAGATCC	51.461547100414194		GCATCGAACCTTGTAGATCC	0.9693096		GCATCGAACCTTGTAGATCC	0.23351291321093548		GCATCGAACCTTGTAGATCC	8950	84642.0		GCATCGAACCTTGTAGATCC	6340	19765.0
GGAGAAGGTCAACGGCGGAA	0.09584808114421967		GGAGAAGGTCAACGGCGGAA	0.0017850300810971634		GGAGAAGGTCAACGGCGGAA	53.695499117475336		GGAGAAGGTCAACGGCGGAA	0.95916116		GGAGAAGGTCAACGGCGGAA	0.17742081039617363		GGAGAAGGTCAACGGCGGAA	7345	44324.0		GGAGAAGGTCAACGGCGGAA	3539	7864.0
GGAGAAGGTCACACCTTCCG	0.0803740840624927		GGAGAAGGTCACACCTTCCG	0.0017721295854078204		GGAGAAGGTCACACCTTCCG	45.35451849814708		GGAGAAGGTCACACCTTCCG	0.93367946		GGAGAAGGTCACACCTTCCG	0.18558778400162682		GGAGAAGGTCACACCTTCCG	7837	54093.0		GGAGAAGGTCACACCTTCCG	4624	10039.0
GGAGAAGGTCACTAAGTCGG	0.09886892076541141		GGAGAAGGTCACTAAGTCGG	0.0017571937145651959		GGAGAAGGTCACTAAGTCGG	56.265236977515464		GGAGAAGGTCACTAAGTCGG	0.9680052		GGAGAAGGTCACTAAGTCGG	0.1719818390678847		GGAGAAGGTCACTAAGTCGG	7645	54843.0		GGAGAAGGTCACTAAGTCGG	4177	9432.0
GGAGAAGGTCAGCTAAGGAA	0.08088656582433744		GGAGAAGGTCAGCTAAGGAA	0.0017848464945478773		GGAGAAGGTCAGCTAAGGAA	45.318499978244326		GGAGAAGGTCAGCTAAGGAA	0.949564		GGAGAAGGTCAGCTAAGGAA	0.20784102115624362		GGAGAAGGTCAGCTAAGGAA	7973	53743.0		GGAGAAGGTCAGCTAAGGAA	4838	11170.0
GGAGAAGGTCCCAACTAGGC	0.09967326435033158		GGAGAAGGTCCCAACTAGGC	0.0018683531536238483		GGAGAAGGTCCCAACTAGGC	53.348192849411696		GGAGAAGGTCCCAACTAGGC	0.96864504		GGAGAAGGTCCCAACTAGGC	0.17960877296976882		GGAGAAGGTCCCAACTAGGC	7864	45549.0		GGAGAAGGTCCCAACTAGGC	3991	8181.0
GGAGAAGGTCCCATAACCAA	0.08618650702060376		GGAGAAGGTCCCATAACCAA	0.0017636946263988734		GGAGAAGGTCCCATAACCAA	48.867023650562516		GGAGAAGGTCCCATAACCAA	0.9459787		GGAGAAGGTCCCATAACCAA	0.1876774418488818		GGAGAAGGTCCCATAACCAA	8216	60231.0		GGAGAAGGTCCCATAACCAA	4865	11304.0
GGAGAAGGTCCCATTCCTTA	0.09584793836484308		GGAGAAGGTCCCATTCCTTA	0.0017594286126393632		GGAGAAGGTCCCATTCCTTA	54.476741867383396		GGAGAAGGTCCCATTCCTTA	0.95753723		GGAGAAGGTCCCATTCCTTA	0.18218202609283227		GGAGAAGGTCCCATTCCTTA	7179	57717.0		GGAGAAGGTCCCATTCCTTA	4154	10515.0
GGAGAAGGTCCGCATTACAA	0.09117739787361827		GGAGAAGGTCCGCATTACAA	0.0017734114774592036		GGAGAAGGTCCGCATTACAA	51.41356026648122		GGAGAAGGTCCGCATTACAA	0.96076787		GGAGAAGGTCCGCATTACAA	0.19000553901544		GGAGAAGGTCCGCATTACAA	7843	57772.0		GGAGAAGGTCCGCATTACAA	4561	10977.0
GGAGAAGGTCCTGCCAGTAA	0.0892099489015769		GGAGAAGGTCCTGCCAGTAA	0.0017943819140537462		GGAGAAGGTCCTGCCAGTAA	49.71625505299472		GGAGAAGGTCCTGCCAGTAA	0.95827746		GGAGAAGGTCCTGCCAGTAA	0.1747849190283401		GGAGAAGGTCCTGCCAGTAA	7869	47424.0		GGAGAAGGTCCTGCCAGTAA	4039	8289.0
GGAGAAGGTCCTTAAGCCTA	0.10134851641112085		GGAGAAGGTCCTTAAGCCTA	0.0018052634847566854		GGAGAAGGTCCTTAAGCCTA	56.1405674389856		GGAGAAGGTCCTTAAGCCTA	0.9657384		GGAGAAGGTCCTTAAGCCTA	0.16175961205403533		GGAGAAGGTCCTTAAGCCTA	7030	49079.0		GGAGAAGGTCCTTAAGCCTA	3563	7939.0
GGAGAAGGTCCTTCGTTACA	0.07106804382902543		GGAGAAGGTCCTTCGTTACA	0.0017931566541691795		GGAGAAGGTCCTTCGTTACA	39.6329253575189		GGAGAAGGTCCTTCGTTACA	0.9215787		GGAGAAGGTCCTTCGTTACA	0.2300344867671562		GGAGAAGGTCCTTCGTTACA	7675	51614.0		GGAGAAGGTCCTTCGTTACA	4941	11873.0
GGAGAAGGTCGCAAGCACCT	0.06675009544818224		GGAGAAGGTCGCAAGCACCT	0.0017424754883394787		GGAGAAGGTCGCAAGCACCT	38.3076237771315		GGAGAAGGTCGCAAGCACCT	0.9098257		GGAGAAGGTCGCAAGCACCT	0.22300251755664502		GGAGAAGGTCGCAAGCACCT	8050	60376.0		GGAGAAGGTCGCAAGCACCT	5233	13464.0
GGAGAAGGTCGCTAGCGGAA	0.08460977934827636		GGAGAAGGTCGCTAGCGGAA	0.0017511111975969569		GGAGAAGGTCGCTAGCGGAA	48.31776500794812		GGAGAAGGTCGCTAGCGGAA	0.952361		GGAGAAGGTCGCTAGCGGAA	0.18687083785039493		GGAGAAGGTCGCTAGCGGAA	7484	51656.0		GGAGAAGGTCGCTAGCGGAA	4349	9653.0
GGAGAAGGTCGCTTCGTACC	0.09470654333190595		GGAGAAGGTCGCTTCGTACC	0.0017725304185914103		GGAGAAGGTCGCTTCGTACC	53.43013712970133		GGAGAAGGTCGCTTCGTACC	0.9660751		GGAGAAGGTCGCTTCGTACC	0.17876510944135904		GGAGAAGGTCGCTTCGTACC	7716	45915.0		GGAGAAGGTCGCTTCGTACC	3828	8208.0
GGAGAAGGTCGGAAGATCCG	0.08872197342447188		GGAGAAGGTCGGAAGATCCG	0.0017965344996559098		GGAGAAGGTCGGAAGATCCG	49.38506521386859		GGAGAAGGTCGGAAGATCCG	0.95432025		GGAGAAGGTCGGAAGATCCG	0.16584502308071528		GGAGAAGGTCGGAAGATCCG	6618	44626.0		GGAGAAGGTCGGAAGATCCG	3472	7401.0
GGAGAAGGTCGGCAACTCAA	0.08946142068820963		GGAGAAGGTCGGCAACTCAA	0.0017522933393295547		GGAGAAGGTCGGCAACTCAA	51.05390671771798		GGAGAAGGTCGGCAACTCAA	0.9569905		GGAGAAGGTCGGCAACTCAA	0.2383959630342933		GGAGAAGGTCGGCAACTCAA	8852	66981.0		GGAGAAGGTCGGCAACTCAA	5885	15968.0
GGAGAAGGTCGGTCAGGTTC	0.098407804756929		GGAGAAGGTCGGTCAGGTTC	0.001789938963934599		GGAGAAGGTCGGTCAGGTTC	54.97830190846923		GGAGAAGGTCGGTCAGGTTC	0.96573		GGAGAAGGTCGGTCAGGTTC	0.1814090977556861		GGAGAAGGTCGGTCAGGTTC	7088	53112.0		GGAGAAGGTCGGTCAGGTTC	4221	9635.0
GGAGAAGGTCTACAGAGGAA	0.10058552253779832		GGAGAAGGTCTACAGAGGAA	0.0017890240773563815		GGAGAAGGTCTACAGAGGAA	56.223682962630825		GGAGAAGGTCTACAGAGGAA	0.9703493		GGAGAAGGTCTACAGAGGAA	0.18844269567565483		GGAGAAGGTCTACAGAGGAA	8125	51846.0		GGAGAAGGTCTACAGAGGAA	4302	9770.0
GGAGAAGGTCTCCTCGTTAA	0.08949989192804447		GGAGAAGGTCTCCTCGTTAA	0.0017632743114893979		GGAGAAGGTCTCCTCGTTAA	50.75778133037391		GGAGAAGGTCTCCTCGTTAA	0.96106964		GGAGAAGGTCTCCTCGTTAA	0.19848663687716045		GGAGAAGGTCTCCTCGTTAA	7500	47444.0		GGAGAAGGTCTCCTCGTTAA	4296	9417.0
GGAGAAGGTCTTGTAGATCC	0.07711890853147772		GGAGAAGGTCTTGTAGATCC	0.0018333241128952954		GGAGAAGGTCTTGTAGATCC	42.06507075810339		GGAGAAGGTCTTGTAGATCC	0.9415182		GGAGAAGGTCTTGTAGATCC	0.2259104899636246		GGAGAAGGTCTTGTAGATCC	8537	67903.0		GGAGAAGGTCTTGTAGATCC	5385	15340.0
GTGTTCCACGAACAAGGTCA	0.06477169069041314		GTGTTCCACGAACAAGGTCA	0.0021477671165692405		GTGTTCCACGAACAAGGTCA	30.157688042955474		GTGTTCCACGAACAAGGTCA	0.88648564		GTGTTCCACGAACAAGGTCA	0.2927163848365737		GTGTTCCACGAACAAGGTCA	8117	37907.0		GTGTTCCACGAACAAGGTCA	4617	11096.0
GTGTTCCACGAACCGAATGA	0.06989598189762482		GTGTTCCACGAACCGAATGA	0.001887315287520861		GTGTTCCACGAACCGAATGA	37.03460802749007		GTGTTCCACGAACCGAATGA	0.8864288		GTGTTCCACGAACCGAATGA	0.19714291454863273		GTGTTCCACGAACCGAATGA	7336	49771.0		GTGTTCCACGAACCGAATGA	4511	9812.0
GTGTTCCACGACAAGTGCAA	0.041421991399591705		GTGTTCCACGACAAGTGCAA	0.0019562381563476452		GTGTTCCACGACAAGTGCAA	21.174309101979585		GTGTTCCACGACAAGTGCAA	0.72607845		GTGTTCCACGACAAGTGCAA	0.1541708950679927		GTGTTCCACGACAAGTGCAA	5758	24635.0		GTGTTCCACGACAAGTGCAA	2371	3798.0
GTGTTCCACGACCTACTCAA	0.05853587819253966		GTGTTCCACGACCTACTCAA	0.002007715303989177		GTGTTCCACGACCTACTCAA	29.155467449111605		GTGTTCCACGACCTACTCAA	0.8502337		GTGTTCCACGACCTACTCAA	0.22036552184403715		GTGTTCCACGACCTACTCAA	7467	38958.0		GTGTTCCACGACCTACTCAA	4224	8585.0
GTGTTCCACGACGGAGGTCT	0.11877742906258379		GTGTTCCACGACGGAGGTCT	0.0019196204141113363		GTGTTCCACGACGGAGGTCT	61.87547714612646		GTGTTCCACGACGGAGGTCT	0.9727902		GTGTTCCACGACGGAGGTCT	0.20851963746223565		GTGTTCCACGACGGAGGTCT	7752	49650.0		GTGTTCCACGACGGAGGTCT	4587	10353.0
GTGTTCCACGAGCATCAGAA	0.07935099005934888		GTGTTCCACGAGCATCAGAA	0.0019093789957395167		GTGTTCCACGAGCATCAGAA	41.55853302901536		GTGTTCCACGAGCATCAGAA	0.92239124		GTGTTCCACGAGCATCAGAA	0.19903847952560003		GTGTTCCACGAGCATCAGAA	7395	53457.0		GTGTTCCACGAGCATCAGAA	4526	10640.0
GTGTTCCACGAGCGATACGG	0.11978425570316271		GTGTTCCACGAGCGATACGG	0.0018856867511259454		GTGTTCCACGAGCGATACGG	63.5228813224887		GTGTTCCACGAGCGATACGG	0.9718085		GTGTTCCACGAGCGATACGG	0.24958191982416741		GTGTTCCACGAGCGATACGG	7099	41858.0		GTGTTCCACGAGCGATACGG	4443	10447.0
GTGTTCCACGAGGTATCCAA	0.05933500934382686		GTGTTCCACGAGGTATCCAA	0.0019193856661340698		GTGTTCCACGAGGTATCCAA	30.913541968528115		GTGTTCCACGAGGTATCCAA	0.8632784		GTGTTCCACGAGGTATCCAA	0.2945592032460347		GTGTTCCACGAGGTATCCAA	8656	54220.0		GTGTTCCACGAGGTATCCAA	5966	15971.0
GTGTTCCACGATCCGAACAA	0.11253638634852965		GTGTTCCACGATCCGAACAA	0.0019016090580118434		GTGTTCCACGATCCGAACAA	59.17955947590399		GTGTTCCACGATCCGAACAA	0.9632753		GTGTTCCACGATCCGAACAA	0.22403664591929506		GTGTTCCACGATCCGAACAA	8482	57196.0		GTGTTCCACGATCCGAACAA	5257	12814.0
GTGTTCCACGCCTGATTCGA	0.10015485054291652		GTGTTCCACGCCTGATTCGA	0.0018635886327308829		GTGTTCCACGCCTGATTCGA	53.74300357056303		GTGTTCCACGCCTGATTCGA	0.9564672		GTGTTCCACGCCTGATTCGA	0.15695896866662773		GTGTTCCACGCCTGATTCGA	6920	51351.0		GTGTTCCACGCCTGATTCGA	3485	8060.0
GTGTTCCACGCTAAGACCAA	0.08444885418533975		GTGTTCCACGCTAAGACCAA	0.0018533867641299297		GTGTTCCACGCTAAGACCAA	45.56461490917367		GTGTTCCACGCTAAGACCAA	0.9261709		GTGTTCCACGCTAAGACCAA	0.1732415301293332		GTGTTCCACGCTAAGACCAA	7470	58531.0		GTGTTCCACGCTAAGACCAA	4366	10140.0
GTGTTCCACGCTAGGCATCC	0.10451575373944552		GTGTTCCACGCTAGGCATCC	0.001722632524734064		GTGTTCCACGCTAGGCATCC	60.672112153217604		GTGTTCCACGCTAGGCATCC	0.9556895		GTGTTCCACGCTAGGCATCC	0.13473958530044944		GTGTTCCACGCTAGGCATCC	7351	52954.0		GTGTTCCACGCTAGGCATCC	3312	7135.0
GTGTTCCACGCTCCGCAGTT	0.10101035770178035		GTGTTCCACGCTCCGCAGTT	0.0019397587474103495		GTGTTCCACGCTCCGCAGTT	52.07367041733048		GTGTTCCACGCTCCGCAGTT	0.951533		GTGTTCCACGCTCCGCAGTT	0.23508502429265504		GTGTTCCACGCTCCGCAGTT	8142	55984.0		GTGTTCCACGCTCCGCAGTT	5258	13161.0
GTGTTCCACGGATACCTACA	0.09128466967455412		GTGTTCCACGGATACCTACA	0.0019336107116250782		GTGTTCCACGGATACCTACA	47.20943524244086		GTGTTCCACGGATACCTACA	0.94506174		GTGTTCCACGGATACCTACA	0.1959481427294156		GTGTTCCACGGATACCTACA	8348	49212.0		GTGTTCCACGGATACCTACA	4384	9643.0
GTGTTCCACGGCCGAACCAA	0.10728148244787135		GTGTTCCACGGCCGAACCAA	0.0018528297375463134		GTGTTCCACGGCCGAACCAA	57.90142519514141		GTGTTCCACGGCCGAACCAA	0.96247536		GTGTTCCACGGCCGAACCAA	0.24708727941677455		GTGTTCCACGGCCGAACCAA	8227	58708.0		GTGTTCCACGGCCGAACCAA	5490	14506.0
GTGTTCCACGGTAGTGGCTT	0.05002881341487665		GTGTTCCACGGTAGTGGCTT	0.001904646543746282		GTGTTCCACGGTAGTGGCTT	26.26671787431705		GTGTTCCACGGTAGTGGCTT	0.7676663		GTGTTCCACGGTAGTGGCTT	0.20694227050916122		GTGTTCCACGGTAGTGGCTT	7927	54305.0		GTGTTCCACGGTAGTGGCTT	4815	11238.0
GTGTTCCACGGTGTACTCAA	0.09718378590095093		GTGTTCCACGGTGTACTCAA	0.001866602484454108		GTGTTCCACGGTGTACTCAA	52.064532598847656		GTGTTCCACGGTGTACTCAA	0.9534553		GTGTTCCACGGTGTACTCAA	0.1834437631178238		GTGTTCCACGGTGTACTCAA	7185	48598.0		GTGTTCCACGGTGTACTCAA	3917	8915.0
GTGTTCCACGTAACCTAGGA	0.102295821102157		GTGTTCCACGTAACCTAGGA	0.0019560229748748718		GTGTTCCACGTAACCTAGGA	52.297862763447824		GTGTTCCACGTAACCTAGGA	0.9375279		GTGTTCCACGTAACCTAGGA	0.17737141913646495		GTGTTCCACGTAACCTAGGA	7503	48452.0		GTGTTCCACGTAACCTAGGA	3903	8594.0
GTGTTCCACGTATTCGGCCG	0.05168526420999523		GTGTTCCACGTATTCGGCCG	0.002273391781237764		GTGTTCCACGTATTCGGCCG	22.734868946282027		GTGTTCCACGTATTCGGCCG	0.82204527		GTGTTCCACGTATTCGGCCG	0.2654577157802964		GTGTTCCACGTATTCGGCCG	7639	28675.0		GTGTTCCACGTATTCGGCCG	3813	7612.0
GTGTTCCACGTCTGGTACAA	0.06844904082566282		GTGTTCCACGTCTGGTACAA	0.0020181049798496187		GTGTTCCACGTCTGGTACAA	33.91748274203425		GTGTTCCACGTCTGGTACAA	0.8836988		GTGTTCCACGTCTGGTACAA	0.3178529211591503		GTGTTCCACGTCTGGTACAA	8861	55834.0		GTGTTCCACGTCTGGTACAA	6256	17747.0
TAAGTGCTCGAACAAGGTCA	0.09645144580622499		TAAGTGCTCGAACAAGGTCA	0.0019275528024992343		TAAGTGCTCGAACAAGGTCA	50.038289836297906		TAAGTGCTCGAACAAGGTCA	0.95693713		TAAGTGCTCGAACAAGGTCA	0.28672890860910827		TAAGTGCTCGAACAAGGTCA	8314	64908.0		TAAGTGCTCGAACAAGGTCA	6146	18611.0
TAAGTGCTCGAACCGAATGA	0.04347846082385567		TAAGTGCTCGAACCGAATGA	0.0018835610596918948		TAAGTGCTCGAACCGAATGA	23.083117268822544		TAAGTGCTCGAACCGAATGA	0.76428866		TAAGTGCTCGAACCGAATGA	0.21078895959459198		TAAGTGCTCGAACCGAATGA	8056	51701.0		TAAGTGCTCGAACCGAATGA	4818	10898.0
TAAGTGCTCGACAAGTGCAA	0.07914582475136821		TAAGTGCTCGACAAGTGCAA	0.0018967817672730428		TAAGTGCTCGACAAGTGCAA	41.72637364874834		TAAGTGCTCGACAAGTGCAA	0.91736394		TAAGTGCTCGACAAGTGCAA	0.18551008501416902		TAAGTGCTCGACAAGTGCAA	7468	47992.0		TAAGTGCTCGACAAGTGCAA	4246	8903.0
TAAGTGCTCGACCTACTCAA	0.07378690785074656		TAAGTGCTCGACCTACTCAA	0.0018453372226496672		TAAGTGCTCGACCTACTCAA	39.98559555678286		TAAGTGCTCGACCTACTCAA	0.90637183		TAAGTGCTCGACCTACTCAA	0.14533102204478998		TAAGTGCTCGACCTACTCAA	7234	57111.0		TAAGTGCTCGACCTACTCAA	3689	8300.0
TAAGTGCTCGACGGAGGTCT	0.09087012598126232		TAAGTGCTCGACGGAGGTCT	0.0018401514299538685		TAAGTGCTCGACGGAGGTCT	49.38187395998186		TAAGTGCTCGACGGAGGTCT	0.9450834		TAAGTGCTCGACGGAGGTCT	0.138239097214059		TAAGTGCTCGACGGAGGTCT	7465	51042.0		TAAGTGCTCGACGGAGGTCT	3574	7056.0
TAAGTGCTCGAGCATCAGAA	0.0875891966419308		TAAGTGCTCGAGCATCAGAA	0.0018443014727448144		TAAGTGCTCGAGCATCAGAA	47.49179997756799		TAAGTGCTCGAGCATCAGAA	0.9406204		TAAGTGCTCGAGCATCAGAA	0.14756895581198987		TAAGTGCTCGAGCATCAGAA	7720	56848.0		TAAGTGCTCGAGCATCAGAA	3845	8389.0
TAAGTGCTCGAGCGATACGG	0.0805454303716379		TAAGTGCTCGAGCGATACGG	0.0018419627711156418		TAAGTGCTCGAGCGATACGG	43.728044689444545		TAAGTGCTCGAGCGATACGG	0.9307512		TAAGTGCTCGAGCGATACGG	0.1511068906166538		TAAGTGCTCGAGCGATACGG	5762	50547.0		TAAGTGCTCGAGCGATACGG	3072	7638.0
TAAGTGCTCGAGGTATCCAA	0.03038614542002553		TAAGTGCTCGAGGTATCCAA	0.0022457301058529675		TAAGTGCTCGAGGTATCCAA	13.530631014310753		TAAGTGCTCGAGGTATCCAA	0.5943677		TAAGTGCTCGAGGTATCCAA	0.18720061314428052		TAAGTGCTCGAGGTATCCAA	7658	26095.0		TAAGTGCTCGAGGTATCCAA	2799	4885.0
TAAGTGCTCGATCCGAACAA	0.08072002249404		TAAGTGCTCGATCCGAACAA	0.001765827476872608		TAAGTGCTCGATCCGAACAA	45.712292707666016		TAAGTGCTCGATCCGAACAA	0.92451286		TAAGTGCTCGATCCGAACAA	0.21867332827764643		TAAGTGCTCGATCCGAACAA	7240	44834.0		TAAGTGCTCGATCCGAACAA	4423	9804.0
TAAGTGCTCGCCTGATTCGA	0.08902956212156354		TAAGTGCTCGCCTGATTCGA	0.0018562706756786917		TAAGTGCTCGCCTGATTCGA	47.96151945298196		TAAGTGCTCGCCTGATTCGA	0.94546884		TAAGTGCTCGCCTGATTCGA	0.1713599391143034		TAAGTGCTCGCCTGATTCGA	7018	42046.0		TAAGTGCTCGCCTGATTCGA	3653	7205.0
TAAGTGCTCGCTAAGACCAA	0.030488736460572343		TAAGTGCTCGCTAAGACCAA	0.0021837374256947514		TAAGTGCTCGCTAAGACCAA	13.961722733616847		TAAGTGCTCGCTAAGACCAA	0.59843564		TAAGTGCTCGCTAAGACCAA	0.18464974141984014		TAAGTGCTCGCTAAGACCAA	8023	34032.0		TAAGTGCTCGCTAAGACCAA	3294	6284.0
TAAGTGCTCGCTAGGCATCC	0.07571650822019574		TAAGTGCTCGCTAGGCATCC	0.001826769595359775		TAAGTGCTCGCTAGGCATCC	41.4483076642644		TAAGTGCTCGCTAGGCATCC	0.91775316		TAAGTGCTCGCTAGGCATCC	0.19513986656056803		TAAGTGCTCGCTAGGCATCC	7518	49011.0		TAAGTGCTCGCTAGGCATCC	4320	9564.0
TAAGTGCTCGCTCCGCAGTT	0.08481321685520299		TAAGTGCTCGCTCCGCAGTT	0.0018980693675294843		TAAGTGCTCGCTCCGCAGTT	44.683939536727976		TAAGTGCTCGCTCCGCAGTT	0.93041086		TAAGTGCTCGCTCCGCAGTT	0.2604907264296754		TAAGTGCTCGCTCCGCAGTT	7769	51760.0		TAAGTGCTCGCTCCGCAGTT	5207	13483.0
TAAGTGCTCGGATACCTACA	0.09830868324032765		TAAGTGCTCGGATACCTACA	0.0018536104205922688		TAAGTGCTCGGATACCTACA	53.03632421796372		TAAGTGCTCGGATACCTACA	0.9537126		TAAGTGCTCGGATACCTACA	0.15762208233960198		TAAGTGCTCGGATACCTACA	7698	51154.0		TAAGTGCTCGGATACCTACA	3832	8063.0
TAAGTGCTCGGCCGAACCAA	0.10790695780672573		TAAGTGCTCGGCCGAACCAA	0.0018560502140694242		TAAGTGCTCGGCCGAACCAA	58.137951758394365		TAAGTGCTCGGCCGAACCAA	0.9662262		TAAGTGCTCGGCCGAACCAA	0.19679093158777042		TAAGTGCTCGGCCGAACCAA	8354	62635.0		TAAGTGCTCGGCCGAACCAA	4981	12326.0
TAAGTGCTCGGTAGTGGCTT	0.09080686307131827		TAAGTGCTCGGTAGTGGCTT	0.0018688700069754269		TAAGTGCTCGGTAGTGGCTT	48.58918101975418		TAAGTGCTCGGTAGTGGCTT	0.9457108		TAAGTGCTCGGTAGTGGCTT	0.16550701719707453		TAAGTGCTCGGTAGTGGCTT	6865	50590.0		TAAGTGCTCGGTAGTGGCTT	3616	8373.0
TAAGTGCTCGGTGTACTCAA	0.08790979994925617		TAAGTGCTCGGTGTACTCAA	0.001942707023988066		TAAGTGCTCGGTGTACTCAA	45.25118757680273		TAAGTGCTCGGTGTACTCAA	0.93955946		TAAGTGCTCGGTGTACTCAA	0.29260756963060564		TAAGTGCTCGGTGTACTCAA	7839	44018.0		TAAGTGCTCGGTGTACTCAA	5040	12880.0
TAAGTGCTCGTAACCTAGGA	0.10231460457691725		TAAGTGCTCGTAACCTAGGA	0.001924363047199668		TAAGTGCTCGTAACCTAGGA	53.168036419014285		TAAGTGCTCGTAACCTAGGA	0.96040004		TAAGTGCTCGTAACCTAGGA	0.18401977861437321		TAAGTGCTCGTAACCTAGGA	8164	53391.0		TAAGTGCTCGTAACCTAGGA	4468	9825.0
TAAGTGCTCGTATTCGGCCG	0.08057887604062164		TAAGTGCTCGTATTCGGCCG	0.0018675248250971613		TAAGTGCTCGTATTCGGCCG	43.147418956762394		TAAGTGCTCGTATTCGGCCG	0.92027366		TAAGTGCTCGTATTCGGCCG	0.17802127361230743		TAAGTGCTCGTATTCGGCCG	7313	49921.0		TAAGTGCTCGTATTCGGCCG	4262	8887.0
TAAGTGCTCGTCTGGTACAA	0.06240577208079961		TAAGTGCTCGTCTGGTACAA	0.001975355706115273		TAAGTGCTCGTCTGGTACAA	31.592169393899475		TAAGTGCTCGTCTGGTACAA	0.8619594		TAAGTGCTCGTCTGGTACAA	0.20032118745809752		TAAGTGCTCGTCTGGTACAA	8379	64137.0		TAAGTGCTCGTCTGGTACAA	5371	12848.0
TATACAGCTCAACGGCGGAA	0.08486530608336804		TATACAGCTCAACGGCGGAA	0.001750101113876949		TATACAGCTCAACGGCGGAA	48.49165880214106		TATACAGCTCAACGGCGGAA	0.9521111		TATACAGCTCAACGGCGGAA	0.14472042644890554		TATACAGCTCAACGGCGGAA	8462	70536.0		TATACAGCTCAACGGCGGAA	4676	10208.0
TATACAGCTCACACCTTCCG	0.07856768841159444		TATACAGCTCACACCTTCCG	0.001784237391648535		TATACAGCTCACACCTTCCG	44.03432456877407		TATACAGCTCACACCTTCCG	0.93934834		TATACAGCTCACACCTTCCG	0.22995386433827736		TATACAGCTCACACCTTCCG	7689	52454.0		TATACAGCTCACACCTTCCG	4983	12062.0
TATACAGCTCACTAAGTCGG	0.07932755095138741		TATACAGCTCACTAAGTCGG	0.0017867979342068054		TATACAGCTCACTAAGTCGG	44.39648682860296		TATACAGCTCACTAAGTCGG	0.9412102		TATACAGCTCACTAAGTCGG	0.20246795890265862		TATACAGCTCACTAAGTCGG	7960	56646.0		TATACAGCTCACTAAGTCGG	4994	11469.0
TATACAGCTCAGCTAAGGAA	0.07447404776001579		TATACAGCTCAGCTAAGGAA	0.0017897430464996781		TATACAGCTCAGCTAAGGAA	41.61158659376816		TATACAGCTCAGCTAAGGAA	0.9351349		TATACAGCTCAGCTAAGGAA	0.1846947656347134		TATACAGCTCAGCTAAGGAA	7330	48258.0		TATACAGCTCAGCTAAGGAA	4321	8913.0
TATACAGCTCCCAACTAGGC	0.08476589520906547		TATACAGCTCCCAACTAGGC	0.0018836411327777317		TATACAGCTCCCAACTAGGC	45.00108525665105		TATACAGCTCCCAACTAGGC	0.9471773		TATACAGCTCCCAACTAGGC	0.22078956631282537		TATACAGCTCCCAACTAGGC	7617	53979.0		TATACAGCTCCCAACTAGGC	4922	11918.0
TATACAGCTCCCATAACCAA	0.08112796068976941		TATACAGCTCCCATAACCAA	0.0017110762122796285		TATACAGCTCCCATAACCAA	47.4134115754461		TATACAGCTCCCATAACCAA	0.9458918		TATACAGCTCCCATAACCAA	0.21138402475809925		TATACAGCTCCCATAACCAA	7440	51054.0		TATACAGCTCCCATAACCAA	4697	10792.0
TATACAGCTCCCATTCCTTA	0.0576179402150071		TATACAGCTCCCATTCCTTA	0.0017861799795304521		TATACAGCTCCCATTCCTTA	32.25763409919845		TATACAGCTCCCATTCCTTA	0.8741501		TATACAGCTCCCATTCCTTA	0.2364739765480354		TATACAGCTCCCATTCCTTA	7402	48610.0		TATACAGCTCCCATTCCTTA	4685	11495.0
TATACAGCTCCGCATTACAA	0.053169489784631915		TATACAGCTCCGCATTACAA	0.0017961906494147405		TATACAGCTCCGCATTACAA	29.601250736917223		TATACAGCTCCGCATTACAA	0.8520375		TATACAGCTCCGCATTACAA	0.22843370340480293		TATACAGCTCCGCATTACAA	8152	45847.0		TATACAGCTCCGCATTACAA	4723	10473.0
TATACAGCTCCTGCCAGTAA	0.10175024287713166		TATACAGCTCCTGCCAGTAA	0.001745875183312451		TATACAGCTCCTGCCAGTAA	58.280364970925824		TATACAGCTCCTGCCAGTAA	0.96869946		TATACAGCTCCTGCCAGTAA	0.17335467324861645		TATACAGCTCCTGCCAGTAA	7297	51859.0		TATACAGCTCCTGCCAGTAA	3981	8990.0
TATACAGCTCCTTAAGCCTA	0.09383437920917169		TATACAGCTCCTTAAGCCTA	0.0018151134417245863		TATACAGCTCCTTAAGCCTA	51.69615135460471		TATACAGCTCCTTAAGCCTA	0.96086836		TATACAGCTCCTTAAGCCTA	0.19409664522285658		TATACAGCTCCTTAAGCCTA	8185	60779.0		TATACAGCTCCTTAAGCCTA	5072	11797.0
TATACAGCTCCTTCGTTACA	0.09003482535158813		TATACAGCTCCTTCGTTACA	0.00174263119724639		TATACAGCTCCTTCGTTACA	51.66602405251106		TATACAGCTCCTTCGTTACA	0.95832276		TATACAGCTCCTTCGTTACA	0.1624925715255964		TATACAGCTCCTTCGTTACA	7897	58895.0		TATACAGCTCCTTCGTTACA	4442	9570.0
TATACAGCTCGCAAGCACCT	0.0926712215012628		TATACAGCTCGCAAGCACCT	0.00167977561444149		TATACAGCTCGCAAGCACCT	55.16880987230853		TATACAGCTCGCAAGCACCT	0.96317714		TATACAGCTCGCAAGCACCT	0.17987578425020148		TATACAGCTCGCAAGCACCT	7375	63277.0		TATACAGCTCGCAAGCACCT	4405	11382.0
TATACAGCTCGCTAGCGGAA	0.060492840720607004		TATACAGCTCGCTAGCGGAA	0.0017698392824230134		TATACAGCTCGCTAGCGGAA	34.179849730642644		TATACAGCTCGCTAGCGGAA	0.8925186		TATACAGCTCGCTAGCGGAA	0.20032226506301434		TATACAGCTCGCTAGCGGAA	8477	69508.0		TATACAGCTCGCTAGCGGAA	5657	13924.0
TATACAGCTCGCTTCGTACC	0.07780359691266242		TATACAGCTCGCTTCGTACC	0.0017615585015765011		TATACAGCTCGCTTCGTACC	44.167478311411365		TATACAGCTCGCTTCGTACC	0.9410418		TATACAGCTCGCTTCGTACC	0.21785700400450994		TATACAGCTCGCTTCGTACC	8227	51442.0		TATACAGCTCGCTTCGTACC	4677	11207.0
TATACAGCTCGGAAGATCCG	0.07316441793941704		TATACAGCTCGGAAGATCCG	0.0017323794275253786		TATACAGCTCGGAAGATCCG	42.23348348342425		TATACAGCTCGGAAGATCCG	0.93280125		TATACAGCTCGGAAGATCCG	0.20217766959623926		TATACAGCTCGGAAGATCCG	7803	53819.0		TATACAGCTCGGAAGATCCG	4885	10881.0
TATACAGCTCGGCAACTCAA	0.03765834568590804		TATACAGCTCGGCAACTCAA	0.0019571817686559797		TATACAGCTCGGCAACTCAA	19.241107948685052		TATACAGCTCGGCAACTCAA	0.7354709		TATACAGCTCGGCAACTCAA	0.2687598628720683		TATACAGCTCGGCAACTCAA	8143	36754.0		TATACAGCTCGGCAACTCAA	4202	9878.0
TATACAGCTCGGTCAGGTTC	0.08365204361723358		TATACAGCTCGGTCAGGTTC	0.001815449960519302		TATACAGCTCGGTCAGGTTC	46.077856970128366		TATACAGCTCGGTCAGGTTC	0.95317066		TATACAGCTCGGTCAGGTTC	0.22846028164630824		TATACAGCTCGGTCAGGTTC	8076	64265.0		TATACAGCTCGGTCAGGTTC	5125	14682.0
TATACAGCTCTACAGAGGAA	0.09260976861240745		TATACAGCTCTACAGAGGAA	0.0017783451474678352		TATACAGCTCTACAGAGGAA	52.07637490634111		TATACAGCTCTACAGAGGAA	0.9610435		TATACAGCTCTACAGAGGAA	0.17578140054726943		TATACAGCTCTACAGAGGAA	7906	77841.0		TATACAGCTCTACAGAGGAA	4942	13683.0
TATACAGCTCTCCTCGTTAA	0.03479662508609474		TATACAGCTCTCCTCGTTAA	0.0020088625096464333		TATACAGCTCTCCTCGTTAA	17.321556313089374		TATACAGCTCTCCTCGTTAA	0.6931277		TATACAGCTCTCCTCGTTAA	0.20674224343675418		TATACAGCTCTCCTCGTTAA	6858	26816.0		TATACAGCTCTCCTCGTTAA	2997	5544.0
TATACAGCTCTTGTAGATCC	0.10333094323461468		TATACAGCTCTTGTAGATCC	0.0018473136913090828		TATACAGCTCTTGTAGATCC	55.9357859581445		TATACAGCTCTTGTAGATCC	0.96911216		TATACAGCTCTTGTAGATCC	0.25216779939067263		TATACAGCTCTTGTAGATCC	8133	64005.0		TATACAGCTCTTGTAGATCC	5682	16140.0
TGATTGGCGAAACGGCGGAA	0.04588842940631592		TGATTGGCGAAACGGCGGAA	0.0019351938452366582		TGATTGGCGAAACGGCGGAA	23.71257510934474		TGATTGGCGAAACGGCGGAA	0.81906843		TGATTGGCGAAACGGCGGAA	0.3116058233499984		TGATTGGCGAAACGGCGGAA	7503	31803.0		TGATTGGCGAAACGGCGGAA	4178	9910.0
TGATTGGCGAACACCTTCCG	0.04996718835008815		TGATTGGCGAACACCTTCCG	0.0021090230026316356		TGATTGGCGAACACCTTCCG	23.692102119198875		TGATTGGCGAACACCTTCCG	0.8369087		TGATTGGCGAACACCTTCCG	0.331634521484375		TGATTGGCGAACACCTTCCG	8238	32768.0		TGATTGGCGAACACCTTCCG	4435	10867.0
TGATTGGCGAACTAAGTCGG	0.07773639523480526		TGATTGGCGAACTAAGTCGG	0.0018339087850687435		TGATTGGCGAACTAAGTCGG	42.38836515082801		TGATTGGCGAACTAAGTCGG	0.9384893		TGATTGGCGAACTAAGTCGG	0.2645870928933574		TGATTGGCGAACTAAGTCGG	8013	58185.0		TGATTGGCGAACTAAGTCGG	5728	15395.0
TGATTGGCGAAGCTAAGGAA	0.0944216614519937		TGATTGGCGAAGCTAAGGAA	0.0017475428399214197		TGATTGGCGAAGCTAAGGAA	54.031099721846864		TGATTGGCGAAGCTAAGGAA	0.96607506		TGATTGGCGAAGCTAAGGAA	0.19542072469905028		TGATTGGCGAAGCTAAGGAA	7522	66124.0		TGATTGGCGAAGCTAAGGAA	4685	12922.0
TGATTGGCGACCAACTAGGC	0.09278839742164925		TGATTGGCGACCAACTAGGC	0.0018221883225158593		TGATTGGCGACCAACTAGGC	50.92140931599109		TGATTGGCGACCAACTAGGC	0.95964444		TGATTGGCGACCAACTAGGC	0.18623322753982968		TGATTGGCGACCAACTAGGC	8113	63646.0		TGATTGGCGACCAACTAGGC	4754	11853.0
TGATTGGCGACCATAACCAA	0.10570130661250807		TGATTGGCGACCATAACCAA	0.0018900769484254882		TGATTGGCGACCATAACCAA	55.92434038231174		TGATTGGCGACCATAACCAA	0.96895725		TGATTGGCGACCATAACCAA	0.19785125089106895		TGATTGGCGACCATAACCAA	8522	58918.0		TGATTGGCGACCATAACCAA	4769	11657.0
TGATTGGCGACCATTCCTTA	0.07145223004039941		TGATTGGCGACCATTCCTTA	0.0018433884857480668		TGATTGGCGACCATTCCTTA	38.76135203882611		TGATTGGCGACCATTCCTTA	0.92691123		TGATTGGCGACCATTCCTTA	0.22352242080724047		TGATTGGCGACCATTCCTTA	7100	43754.0		TGATTGGCGACCATTCCTTA	4195	9780.0
TGATTGGCGACGCATTACAA	0.10563886152246933		TGATTGGCGACGCATTACAA	0.0017207395380566203		TGATTGGCGACGCATTACAA	61.39154659151752		TGATTGGCGACGCATTACAA	0.97425693		TGATTGGCGACGCATTACAA	0.14644769846112127		TGATTGGCGACGCATTACAA	7747	59004.0		TGATTGGCGACGCATTACAA	4147	8641.0
TGATTGGCGACTGCCAGTAA	0.07134687164281102		TGATTGGCGACTGCCAGTAA	0.0017800698935811691		TGATTGGCGACTGCCAGTAA	40.08093833847973		TGATTGGCGACTGCCAGTAA	0.92303246		TGATTGGCGACTGCCAGTAA	0.2541649312786339		TGATTGGCGACTGCCAGTAA	7551	48020.0		TGATTGGCGACTGCCAGTAA	4932	12205.0
TGATTGGCGACTTAAGCCTA	0.11095695099547025		TGATTGGCGACTTAAGCCTA	0.0017827474234100795		TGATTGGCGACTTAAGCCTA	62.23929959928327		TGATTGGCGACTTAAGCCTA	0.971878		TGATTGGCGACTTAAGCCTA	0.2558416118651182		TGATTGGCGACTTAAGCCTA	8245	57176.0		TGATTGGCGACTTAAGCCTA	5412	14628.0
TGATTGGCGACTTCGTTACA	0.0894203705291324		TGATTGGCGACTTCGTTACA	0.0018174408864168323		TGATTGGCGACTTCGTTACA	49.20125391556957		TGATTGGCGACTTCGTTACA	0.9563669		TGATTGGCGACTTCGTTACA	0.2054794520547945		TGATTGGCGACTTCGTTACA	8423	52049.0		TGATTGGCGACTTCGTTACA	4583	10695.0
TGATTGGCGAGCAAGCACCT	0.06798336331943952		TGATTGGCGAGCAAGCACCT	0.0018503163102330485		TGATTGGCGAGCAAGCACCT	36.74148195282188		TGATTGGCGAGCAAGCACCT	0.9225511		TGATTGGCGAGCAAGCACCT	0.19751835079860713		TGATTGGCGAGCAAGCACCT	8905	61169.0		TGATTGGCGAGCAAGCACCT	5178	12082.0
TGATTGGCGAGCTAGCGGAA	0.0931066751375454		TGATTGGCGAGCTAGCGGAA	0.0018296847371306753		TGATTGGCGAGCTAGCGGAA	50.88673105704317		TGATTGGCGAGCTAGCGGAA	0.96324617		TGATTGGCGAGCTAGCGGAA	0.19576315943900005		TGATTGGCGAGCTAGCGGAA	9059	68164.0		TGATTGGCGAGCTAGCGGAA	5307	13344.0
TGATTGGCGAGCTTCGTACC	0.12187761407448089		TGATTGGCGAGCTTCGTACC	0.0017898021334319919		TGATTGGCGAGCTTCGTACC	68.09557983975436		TGATTGGCGAGCTTCGTACC	0.9844329		TGATTGGCGAGCTTCGTACC	0.2259947558804953		TGATTGGCGAGCTTCGTACC	7639	52249.0		TGATTGGCGAGCTTCGTACC	4715	11808.0
TGATTGGCGAGGAAGATCCG	0.0626810362291627		TGATTGGCGAGGAAGATCCG	0.0019104819200272437		TGATTGGCGAGGAAGATCCG	32.809018275487716		TGATTGGCGAGGAAGATCCG	0.9053507		TGATTGGCGAGGAAGATCCG	0.20658029473309292		TGATTGGCGAGGAAGATCCG	7778	44922.0		TGATTGGCGAGGAAGATCCG	4494	9280.0
TGATTGGCGAGGCAACTCAA	0.08194028889448383		TGATTGGCGAGGCAACTCAA	0.0018369802996733291		TGATTGGCGAGGCAACTCAA	44.6059704119066		TGATTGGCGAGGCAACTCAA	0.94738454		TGATTGGCGAGGCAACTCAA	0.14196525515743758		TGATTGGCGAGGCAACTCAA	4861	29472.0		TGATTGGCGAGGCAACTCAA	2057	4184.0
TGATTGGCGAGGTCAGGTTC	0.07422320195956858		TGATTGGCGAGGTCAGGTTC	0.0019029238828299584		TGATTGGCGAGGTCAGGTTC	39.00481917815155		TGATTGGCGAGGTCAGGTTC	0.94177		TGATTGGCGAGGTCAGGTTC	0.24900727994705493		TGATTGGCGAGGTCAGGTTC	7564	42308.0		TGATTGGCGAGGTCAGGTTC	4523	10535.0
TGATTGGCGATACAGAGGAA	0.10033828015445247		TGATTGGCGATACAGAGGAA	0.0017139788806840458		TGATTGGCGATACAGAGGAA	58.541141483848186		TGATTGGCGATACAGAGGAA	0.97216284		TGATTGGCGATACAGAGGAA	0.18490416056943618		TGATTGGCGATACAGAGGAA	7633	55353.0		TGATTGGCGATACAGAGGAA	4207	10235.0
TGATTGGCGATCCTCGTTAA	0.10892285162677431		TGATTGGCGATCCTCGTTAA	0.001767640232116745		TGATTGGCGATCCTCGTTAA	61.62048682063513		TGATTGGCGATCCTCGTTAA	0.9748259		TGATTGGCGATCCTCGTTAA	0.17260901799555167		TGATTGGCGATCCTCGTTAA	7597	59348.0		TGATTGGCGATCCTCGTTAA	4241	10244.0
TGATTGGCGATTGTAGATCC	0.09554847106652432		TGATTGGCGATTGTAGATCC	0.0017913135477802566		TGATTGGCGATTGTAGATCC	53.33989193847453		TGATTGGCGATTGTAGATCC	0.9656881		TGATTGGCGATTGTAGATCC	0.17778874629812438		TGATTGGCGATTGTAGATCC	7789	50650.0		TGATTGGCGATTGTAGATCC	3928	9005.0
TGCGTGGTAGAACGGCGGAA	0.06346109633132985		TGCGTGGTAGAACGGCGGAA	0.0018042317688048409		TGCGTGGTAGAACGGCGGAA	35.17347240447259		TGCGTGGTAGAACGGCGGAA	0.90572333		TGCGTGGTAGAACGGCGGAA	0.21795584297478907		TGCGTGGTAGAACGGCGGAA	7361	39586.0		TGCGTGGTAGAACGGCGGAA	4138	8628.0
TGCGTGGTAGACACCTTCCG	0.09393005305432689		TGCGTGGTAGACACCTTCCG	0.0018475453792648113		TGCGTGGTAGACACCTTCCG	50.84045788997303		TGCGTGGTAGACACCTTCCG	0.9569469		TGCGTGGTAGACACCTTCCG	0.2036335511569909		TGCGTGGTAGACACCTTCCG	7741	63354.0		TGCGTGGTAGACACCTTCCG	4908	12901.0
TGCGTGGTAGACTAAGTCGG	0.11440065539266946		TGCGTGGTAGACTAAGTCGG	0.0018281849374743155		TGCGTGGTAGACTAAGTCGG	62.576084644213786		TGCGTGGTAGACTAAGTCGG	0.98040766		TGCGTGGTAGACTAAGTCGG	0.22714124626170515		TGCGTGGTAGACTAAGTCGG	7939	61191.0		TGCGTGGTAGACTAAGTCGG	5318	13899.0
TGCGTGGTAGAGCTAAGGAA	0.08857569650586553		TGCGTGGTAGAGCTAAGGAA	0.001835442075361446		TGCGTGGTAGAGCTAAGGAA	48.25850823345797		TGCGTGGTAGAGCTAAGGAA	0.9570501		TGCGTGGTAGAGCTAAGGAA	0.21647561686419273		TGCGTGGTAGAGCTAAGGAA	7820	51470.0		TGCGTGGTAGAGCTAAGGAA	4822	11142.0
TGCGTGGTAGCCAACTAGGC	0.05935965397248691		TGCGTGGTAGCCAACTAGGC	0.0018400519282439185		TGCGTGGTAGCCAACTAGGC	32.25977107566616		TGCGTGGTAGCCAACTAGGC	0.8717874		TGCGTGGTAGCCAACTAGGC	0.22272828485253335		TGCGTGGTAGCCAACTAGGC	7698	49401.0		TGCGTGGTAGCCAACTAGGC	4873	11003.0
TGCGTGGTAGCCATAACCAA	0.0837714268412228		TGCGTGGTAGCCATAACCAA	0.0017356073581731434		TGCGTGGTAGCCATAACCAA	48.26634690544208		TGCGTGGTAGCCATAACCAA	0.94933814		TGCGTGGTAGCCATAACCAA	0.17678690270198322		TGCGTGGTAGCCATAACCAA	7104	37565.0		TGCGTGGTAGCCATAACCAA	3473	6641.0
TGCGTGGTAGCCATTCCTTA	0.06593393096995553		TGCGTGGTAGCCATTCCTTA	0.0018127918725172952		TGCGTGGTAGCCATTCCTTA	36.3714842114764		TGCGTGGTAGCCATTCCTTA	0.9091622		TGCGTGGTAGCCATTCCTTA	0.23459898385048086		TGCGTGGTAGCCATTCCTTA	7003	44088.0		TGCGTGGTAGCCATTCCTTA	4445	10343.0
TGCGTGGTAGCGCATTACAA	0.08228863582352224		TGCGTGGTAGCGCATTACAA	0.001826565921853563		TGCGTGGTAGCGCATTACAA	45.051007926402875		TGCGTGGTAGCGCATTACAA	0.93875545		TGCGTGGTAGCGCATTACAA	0.17955089603134297		TGCGTGGTAGCGCATTACAA	7536	55132.0		TGCGTGGTAGCGCATTACAA	4397	9899.0
TGCGTGGTAGCTGCCAGTAA	0.04163098726107639		TGCGTGGTAGCTGCCAGTAA	0.0018204564273221796		TGCGTGGTAGCTGCCAGTAA	22.868433781913666		TGCGTGGTAGCTGCCAGTAA	0.77392036		TGCGTGGTAGCTGCCAGTAA	0.19700528479154433		TGCGTGGTAGCTGCCAGTAA	7816	44278.0		TGCGTGGTAGCTGCCAGTAA	4351	8723.0
TGCGTGGTAGCTTAAGCCTA	0.08149196003294774		TGCGTGGTAGCTTAAGCCTA	0.002081618825610662		TGCGTGGTAGCTTAAGCCTA	39.14835849403953		TGCGTGGTAGCTTAAGCCTA	0.933567		TGCGTGGTAGCTTAAGCCTA	0.2153672432376944		TGCGTGGTAGCTTAAGCCTA	5156	19483.0		TGCGTGGTAGCTTAAGCCTA	2490	4196.0
TGCGTGGTAGCTTCGTTACA	0.0776375296366314		TGCGTGGTAGCTTCGTTACA	0.0017527217483739206		TGCGTGGTAGCTTCGTTACA	44.295410671237036		TGCGTGGTAGCTTCGTTACA	0.94064665		TGCGTGGTAGCTTCGTTACA	0.2077287030539017		TGCGTGGTAGCTTCGTTACA	7326	44173.0		TGCGTGGTAGCTTCGTTACA	4314	9176.0
TGCGTGGTAGGCAAGCACCT	0.07177622949346846		TGCGTGGTAGGCAAGCACCT	0.0018707039489907966		TGCGTGGTAGGCAAGCACCT	38.36856683399324		TGCGTGGTAGGCAAGCACCT	0.92955375		TGCGTGGTAGGCAAGCACCT	0.19919878694846402		TGCGTGGTAGGCAAGCACCT	8337	53419.0		TGCGTGGTAGGCAAGCACCT	4555	10641.0
TGCGTGGTAGGCTAGCGGAA	0.08928648394960036		TGCGTGGTAGGCTAGCGGAA	0.0017769756144715865		TGCGTGGTAGGCTAGCGGAA	50.24631920801636		TGCGTGGTAGGCTAGCGGAA	0.961705		TGCGTGGTAGGCTAGCGGAA	0.188237186360712		TGCGTGGTAGGCTAGCGGAA	7750	55956.0		TGCGTGGTAGGCTAGCGGAA	4472	10533.0
TGCGTGGTAGGCTTCGTACC	0.04937551558715196		TGCGTGGTAGGCTTCGTACC	0.0019660194570252664		TGCGTGGTAGGCTTCGTACC	25.114459274915205		TGCGTGGTAGGCTTCGTACC	0.8276071		TGCGTGGTAGGCTTCGTACC	0.21000564531304605		TGCGTGGTAGGCTTCGTACC	7755	37199.0		TGCGTGGTAGGCTTCGTACC	4000	7812.0
TGCGTGGTAGGGAAGATCCG	0.06303749756298334		TGCGTGGTAGGGAAGATCCG	0.0017747975460431526		TGCGTGGTAGGGAAGATCCG	35.51813428158224		TGCGTGGTAGGGAAGATCCG	0.91201854		TGCGTGGTAGGGAAGATCCG	0.17176124048240982		TGCGTGGTAGGGAAGATCCG	7612	35986.0		TGCGTGGTAGGGAAGATCCG	3302	6181.0
TGCGTGGTAGGGCAACTCAA	0.10373735146392257		TGCGTGGTAGGGCAACTCAA	0.001775579596365247		TGCGTGGTAGGGCAACTCAA	58.4245007524761		TGCGTGGTAGGGCAACTCAA	0.9706634		TGCGTGGTAGGGCAACTCAA	0.26452818189045235		TGCGTGGTAGGGCAACTCAA	7510	50316.0		TGCGTGGTAGGGCAACTCAA	5089	13310.0
TGCGTGGTAGGGTCAGGTTC	0.030783389908177392		TGCGTGGTAGGGTCAGGTTC	0.002020830708473018		TGCGTGGTAGGGTCAGGTTC	15.23303747271238		TGCGTGGTAGGGTCAGGTTC	0.64289576		TGCGTGGTAGGGTCAGGTTC	0.21317038384931272		TGCGTGGTAGGGTCAGGTTC	7895	40667.0		TGCGTGGTAGGGTCAGGTTC	3782	8669.0
TGCGTGGTAGTACAGAGGAA	0.07261599248776057		TGCGTGGTAGTACAGAGGAA	0.0017648957329089278		TGCGTGGTAGTACAGAGGAA	41.14463598825399		TGCGTGGTAGTACAGAGGAA	0.92831105		TGCGTGGTAGTACAGAGGAA	0.1908803095594055		TGCGTGGTAGTACAGAGGAA	7096	45484.0		TGCGTGGTAGTACAGAGGAA	4138	8682.0
TGCGTGGTAGTCCTCGTTAA	0.09222264687985597		TGCGTGGTAGTCCTCGTTAA	0.0018022949712203009		TGCGTGGTAGTCCTCGTTAA	51.169563446883345		TGCGTGGTAGTCCTCGTTAA	0.96390885		TGCGTGGTAGTCCTCGTTAA	0.2113296217108745		TGCGTGGTAGTCCTCGTTAA	7418	47239.0		TGCGTGGTAGTCCTCGTTAA	4403	9983.0
TGCGTGGTAGTTGTAGATCC	0.10023497042467433		TGCGTGGTAGTTGTAGATCC	0.001756227292646241		TGCGTGGTAGTTGTAGATCC	57.074030704558005		TGCGTGGTAGTTGTAGATCC	0.97073156		TGCGTGGTAGTTGTAGATCC	0.1928403158028779		TGCGTGGTAGTTGTAGATCC	8194	62824.0		TGCGTGGTAGTTGTAGATCC	5052	12115.0
TGGCGTCGATAACGGCGGAA	0.08392414633953242		TGGCGTCGATAACGGCGGAA	0.001853356678612777		TGGCGTCGATAACGGCGGAA	45.282242381077445		TGGCGTCGATAACGGCGGAA	0.95234764		TGGCGTCGATAACGGCGGAA	0.24302222904749107		TGGCGTCGATAACGGCGGAA	7547	52094.0		TGGCGTCGATAACGGCGGAA	4985	12660.0
TGGCGTCGATACACCTTCCG	0.09744847040529482		TGGCGTCGATACACCTTCCG	0.0018357391422900455		TGGCGTCGATACACCTTCCG	53.084051083494316		TGGCGTCGATACACCTTCCG	0.96576875		TGGCGTCGATACACCTTCCG	0.17756400512475298		TGGCGTCGATACACCTTCCG	6588	46051.0		TGGCGTCGATACACCTTCCG	3746	8177.0
TGGCGTCGATACTAAGTCGG	0.040578774735776146		TGGCGTCGATACTAAGTCGG	0.0020412728786507062		TGGCGTCGATACTAAGTCGG	19.87915244462512		TGGCGTCGATACTAAGTCGG	0.75789696		TGGCGTCGATACTAAGTCGG	0.22032078807779742		TGGCGTCGATACTAAGTCGG	7139	31672.0		TGGCGTCGATACTAAGTCGG	3565	6978.0
TGGCGTCGATAGCTAAGGAA	0.054796632066645874		TGGCGTCGATAGCTAAGGAA	0.0018318565121423908		TGGCGTCGATAGCTAAGGAA	29.913168254952556		TGGCGTCGATAGCTAAGGAA	0.8702773		TGGCGTCGATAGCTAAGGAA	0.2731622648590327		TGGCGTCGATAGCTAAGGAA	7740	42634.0		TGGCGTCGATAGCTAAGGAA	4855	11646.0
TGGCGTCGATCCAACTAGGC	0.0669259621798148		TGGCGTCGATCCAACTAGGC	0.0018457961725352		TGGCGTCGATCCAACTAGGC	36.25858758168949		TGGCGTCGATCCAACTAGGC	0.896332		TGGCGTCGATCCAACTAGGC	0.2531981981981982		TGGCGTCGATCCAACTAGGC	7353	44400.0		TGGCGTCGATCCAACTAGGC	4923	11242.0
TGGCGTCGATCCATAACCAA	0.03573173022731543		TGGCGTCGATCCATAACCAA	0.001974775550523419		TGGCGTCGATCCATAACCAA	18.09407161124951		TGGCGTCGATCCATAACCAA	0.7078372		TGGCGTCGATCCATAACCAA	0.21098941219423148		TGGCGTCGATCCATAACCAA	6431	27390.0		TGGCGTCGATCCATAACCAA	3052	5779.0
TGGCGTCGATCCATTCCTTA	0.07338705876808521		TGGCGTCGATCCATTCCTTA	0.002000760347026058		TGGCGTCGATCCATTCCTTA	36.67958477744132		TGGCGTCGATCCATTCCTTA	0.9252011		TGGCGTCGATCCATTCCTTA	0.21662668002142974		TGGCGTCGATCCATTCCTTA	7632	42931.0		TGGCGTCGATCCATTCCTTA	4273	9300.0
TGGCGTCGATCGCATTACAA	0.08403870368090118		TGGCGTCGATCGCATTACAA	0.0018441567608163281		TGGCGTCGATCGCATTACAA	45.57026033063528		TGGCGTCGATCGCATTACAA	0.9470497		TGGCGTCGATCGCATTACAA	0.16516772626246964		TGGCGTCGATCGCATTACAA	6891	38694.0		TGGCGTCGATCGCATTACAA	3362	6391.0
TGGCGTCGATCTGCCAGTAA	0.11012548962337466		TGGCGTCGATCTGCCAGTAA	0.0018707906101630462		TGGCGTCGATCTGCCAGTAA	58.86574853707269		TGGCGTCGATCTGCCAGTAA	0.9737141		TGGCGTCGATCTGCCAGTAA	0.27266728256565925		TGGCGTCGATCTGCCAGTAA	7616	37885.0		TGGCGTCGATCTGCCAGTAA	4587	10330.0
TGGCGTCGATCTTAAGCCTA	0.1302560322463848		TGGCGTCGATCTTAAGCCTA	0.001869688870126443		TGGCGTCGATCTTAAGCCTA	69.6672234228874		TGGCGTCGATCTTAAGCCTA	0.9868236		TGGCGTCGATCTTAAGCCTA	0.1976926923351668		TGGCGTCGATCTTAAGCCTA	7512	55996.0		TGGCGTCGATCTTAAGCCTA	4585	11070.0
TGGCGTCGATCTTCGTTACA	0.09606058998913919		TGGCGTCGATCTTCGTTACA	0.0018504633052652177		TGGCGTCGATCTTCGTTACA	51.91164273066809		TGGCGTCGATCTTCGTTACA	0.96517754		TGGCGTCGATCTTCGTTACA	0.21499971655864403		TGGCGTCGATCTTCGTTACA	8017	52921.0		TGGCGTCGATCTTCGTTACA	4830	11378.0
TGGCGTCGATGCAAGCACCT	0.10205651743423694		TGGCGTCGATGCAAGCACCT	0.0017797696513348763		TGGCGTCGATGCAAGCACCT	57.34254281597157		TGGCGTCGATGCAAGCACCT	0.9726488		TGGCGTCGATGCAAGCACCT	0.1422224237203609		TGGCGTCGATGCAAGCACCT	6445	44114.0		TGGCGTCGATGCAAGCACCT	2888	6274.0
TGGCGTCGATGCTAGCGGAA	0.08351046671221234		TGGCGTCGATGCTAGCGGAA	0.0017666470710873189		TGGCGTCGATGCTAGCGGAA	47.27059981528406		TGGCGTCGATGCTAGCGGAA	0.95091504		TGGCGTCGATGCTAGCGGAA	0.2054777670718957		TGGCGTCGATGCTAGCGGAA	6943	48779.0		TGGCGTCGATGCTAGCGGAA	4251	10023.0
TGGCGTCGATGCTTCGTACC	0.06584516617700299		TGGCGTCGATGCTTCGTACC	0.0018887394810998869		TGGCGTCGATGCTTCGTACC	34.861963143089895		TGGCGTCGATGCTTCGTACC	0.9149962		TGGCGTCGATGCTTCGTACC	0.2046098853691606		TGGCGTCGATGCTTCGTACC	7234	32452.0		TGGCGTCGATGCTTCGTACC	3536	6640.0
TGGCGTCGATGGAAGATCCG	0.08919864104557987		TGGCGTCGATGGAAGATCCG	0.0019037941050763676		TGGCGTCGATGGAAGATCCG	46.853092363158574		TGGCGTCGATGGAAGATCCG	0.9593255		TGGCGTCGATGGAAGATCCG	0.24166155105381626		TGGCGTCGATGGAAGATCCG	7962	63531.0		TGGCGTCGATGGAAGATCCG	5475	15353.0
TGGCGTCGATGGCAACTCAA	0.06680730136222399		TGGCGTCGATGGCAACTCAA	0.0018815870145661362		TGGCGTCGATGGCAACTCAA	35.505826116486396		TGGCGTCGATGGCAACTCAA	0.9129684		TGGCGTCGATGGCAACTCAA	0.23752543358201725		TGGCGTCGATGGCAACTCAA	8028	41284.0		TGGCGTCGATGGCAACTCAA	4615	9806.0
TGGCGTCGATGGTCAGGTTC	0.09611217984321647		TGGCGTCGATGGTCAGGTTC	0.0019073166682459317		TGGCGTCGATGGTCAGGTTC	50.391307035347346		TGGCGTCGATGGTCAGGTTC	0.9683401		TGGCGTCGATGGTCAGGTTC	0.19370810481413772		TGGCGTCGATGGTCAGGTTC	7956	65640.0		TGGCGTCGATGGTCAGGTTC	4895	12715.0
TGGCGTCGATTACAGAGGAA	0.06776561376933124		TGGCGTCGATTACAGAGGAA	0.0019493851060772215		TGGCGTCGATTACAGAGGAA	34.76255848989072		TGGCGTCGATTACAGAGGAA	0.9114981		TGGCGTCGATTACAGAGGAA	0.26349003913980384		TGGCGTCGATTACAGAGGAA	7531	45478.0		TGGCGTCGATTACAGAGGAA	5022	11983.0
TGGCGTCGATTCCTCGTTAA	0.08562256188745394		TGGCGTCGATTCCTCGTTAA	0.0018091249364600116		TGGCGTCGATTCCTCGTTAA	47.3281641095474		TGGCGTCGATTCCTCGTTAA	0.95564896		TGGCGTCGATTCCTCGTTAA	0.21564355447635838		TGGCGTCGATTCCTCGTTAA	8480	60127.0		TGGCGTCGATTCCTCGTTAA	5197	12966.0
TGGCGTCGATTTGTAGATCC	0.10836070235954644		TGGCGTCGATTTGTAGATCC	0.0017965829517908555		TGGCGTCGATTTGTAGATCC	60.31488958054021		TGGCGTCGATTTGTAGATCC	0.97703767		TGGCGTCGATTTGTAGATCC	0.2296962000586109		TGGCGTCGATTTGTAGATCC	7369	51185.0		TGGCGTCGATTTGTAGATCC	4776	11757.0
TGGTTGGTATAACGGCGGAA	0.03204806593417016		TGGTTGGTATAACGGCGGAA	0.002039856193537646		TGGTTGGTATAACGGCGGAA	15.71094375951591		TGGTTGGTATAACGGCGGAA	0.6603997		TGGTTGGTATAACGGCGGAA	0.2605388833205589		TGGTTGGTATAACGGCGGAA	7130	33922.0		TGGTTGGTATAACGGCGGAA	3927	8838.0
TGGTTGGTATACACCTTCCG	0.07995964561629126		TGGTTGGTATACACCTTCCG	0.0018313561411760697		TGGTTGGTATACACCTTCCG	43.66143963944794		TGGTTGGTATACACCTTCCG	0.9376343		TGGTTGGTATACACCTTCCG	0.19695145382349175		TGGTTGGTATACACCTTCCG	6662	39035.0		TGGTTGGTATACACCTTCCG	3750	7688.0
TGGTTGGTATACTAAGTCGG	0.08319874027939055		TGGTTGGTATACTAAGTCGG	0.0018277516262101333		TGGTTGGTATACTAAGTCGG	45.519718919306456		TGGTTGGTATACTAAGTCGG	0.9500783		TGGTTGGTATACTAAGTCGG	0.23640312918936346		TGGTTGGTATACTAAGTCGG	7744	58929.0		TGGTTGGTATACTAAGTCGG	5305	13931.0
TGGTTGGTATAGCTAAGGAA	0.07273179530023546		TGGTTGGTATAGCTAAGGAA	0.0017891937846534227		TGGTTGGTATAGCTAAGGAA	40.65059689122721		TGGTTGGTATAGCTAAGGAA	0.9305633		TGGTTGGTATAGCTAAGGAA	0.20933391936708354		TGGTTGGTATAGCTAAGGAA	7203	50054.0		TGGTTGGTATAGCTAAGGAA	4426	10478.0
TGGTTGGTATCCAACTAGGC	0.04594660770463584		TGGTTGGTATCCAACTAGGC	0.001908218656385415		TGGTTGGTATCCAACTAGGC	24.07827192700694		TGGTTGGTATCCAACTAGGC	0.80796444		TGGTTGGTATCCAACTAGGC	0.25348785941485846		TGGTTGGTATCCAACTAGGC	6875	31753.0		TGGTTGGTATCCAACTAGGC	3822	8049.0
TGGTTGGTATCCATAACCAA	0.08331943123745336		TGGTTGGTATCCATAACCAA	0.0017298666483972656		TGGTTGGTATCCATAACCAA	48.16523361187953		TGGTTGGTATCCATAACCAA	0.9393197		TGGTTGGTATCCATAACCAA	0.1939642190229504		TGGTTGGTATCCATAACCAA	7517	49803.0		TGGTTGGTATCCATAACCAA	4260	9660.0
TGGTTGGTATCCATTCCTTA	0.087869855550278		TGGTTGGTATCCATTCCTTA	0.0018627690222267818		TGGTTGGTATCCATTCCTTA	47.17163239339092		TGGTTGGTATCCATTCCTTA	0.95662284		TGGTTGGTATCCATTCCTTA	0.20497131931166349		TGGTTGGTATCCATTCCTTA	7082	44455.0		TGGTTGGTATCCATTCCTTA	4069	9112.0
TGGTTGGTATCGCATTACAA	0.09431256131631922		TGGTTGGTATCGCATTACAA	0.0017520098862719607		TGGTTGGTATCGCATTACAA	53.83106685373994		TGGTTGGTATCGCATTACAA	0.95847803		TGGTTGGTATCGCATTACAA	0.15754097122573824		TGGTTGGTATCGCATTACAA	7592	52964.0		TGGTTGGTATCGCATTACAA	3749	8344.0
TGGTTGGTATCTGCCAGTAA	0.08780775266889566		TGGTTGGTATCTGCCAGTAA	0.0017816460162822416		TGGTTGGTATCTGCCAGTAA	49.284623245263944		TGGTTGGTATCTGCCAGTAA	0.95562416		TGGTTGGTATCTGCCAGTAA	0.18953028972783142		TGGTTGGTATCTGCCAGTAA	7205	54672.0		TGGTTGGTATCTGCCAGTAA	4331	10362.0
TGGTTGGTATCTTAAGCCTA	0.0996615130049825		TGGTTGGTATCTTAAGCCTA	0.001794087410268017		TGGTTGGTATCTTAAGCCTA	55.549976235602784		TGGTTGGTATCTTAAGCCTA	0.9705796		TGGTTGGTATCTTAAGCCTA	0.16688219589521108		TGGTTGGTATCTTAAGCCTA	6852	47944.0		TGGTTGGTATCTTAAGCCTA	3836	8001.0
TGGTTGGTATCTTCGTTACA	0.029940694287045214		TGGTTGGTATCTTCGTTACA	0.0018797373987036285		TGGTTGGTATCTTCGTTACA	15.928126081703743		TGGTTGGTATCTTCGTTACA	0.6279114		TGGTTGGTATCTTCGTTACA	0.14318667852079678		TGGTTGGTATCTTCGTTACA	8107	41617.0		TGGTTGGTATCTTCGTTACA	3311	5959.0
TGGTTGGTATGCAAGCACCT	0.03400065111425271		TGGTTGGTATGCAAGCACCT	0.004830712542238644		TGGTTGGTATGCAAGCACCT	7.03843394053337		TGGTTGGTATGCAAGCACCT	0.5043019		TGGTTGGTATGCAAGCACCT	0.04249610127511237		TGGTTGGTATGCAAGCACCT	12333	43604.0		TGGTTGGTATGCAAGCACCT	1643	1853.0
TGGTTGGTATGCTAGCGGAA	0.0831405454224507		TGGTTGGTATGCTAGCGGAA	0.001779658216742502		TGGTTGGTATGCTAGCGGAA	46.71714188729547		TGGTTGGTATGCTAGCGGAA	0.95085627		TGGTTGGTATGCTAGCGGAA	0.21487038453401897		TGGTTGGTATGCTAGCGGAA	8680	61451.0		TGGTTGGTATGCTAGCGGAA	5341	13204.0
TGGTTGGTATGCTTCGTACC	0.045493798805695915		TGGTTGGTATGCTTCGTACC	0.0019529143893994487		TGGTTGGTATGCTTCGTACC	23.295336985911582		TGGTTGGTATGCTTCGTACC	0.8086923		TGGTTGGTATGCTTCGTACC	0.24147658857123197		TGGTTGGTATGCTTCGTACC	7496	29067.0		TGGTTGGTATGCTTCGTACC	3661	7019.0
TGGTTGGTATGGAAGATCCG	0.09405685411123252		TGGTTGGTATGGAAGATCCG	0.0018463533412133898		TGGTTGGTATGGAAGATCCG	50.94195786458732		TGGTTGGTATGGAAGATCCG	0.9624611		TGGTTGGTATGGAAGATCCG	0.18847492587340467		TGGTTGGTATGGAAGATCCG	7318	38785.0		TGGTTGGTATGGAAGATCCG	3585	7310.0
TGGTTGGTATGGCAACTCAA	0.10804509259849886		TGGTTGGTATGGCAACTCAA	0.0018960760693103504		TGGTTGGTATGGCAACTCAA	56.98352209982668		TGGTTGGTATGGCAACTCAA	0.9778641		TGGTTGGTATGGCAACTCAA	0.25674893573238333		TGGTTGGTATGGCAACTCAA	8545	77753.0		TGGTTGGTATGGCAACTCAA	6254	19963.0
TGGTTGGTATGGTCAGGTTC	0.09988618597525373		TGGTTGGTATGGTCAGGTTC	0.0017473043727610359		TGGTTGGTATGGTCAGGTTC	57.16587649661558		TGGTTGGTATGGTCAGGTTC	0.9682714		TGGTTGGTATGGTCAGGTTC	0.17638797653294674		TGGTTGGTATGGTCAGGTTC	6849	44147.0		TGGTTGGTATGGTCAGGTTC	3714	7787.0
TGGTTGGTATTACAGAGGAA	0.0552342481060097		TGGTTGGTATTACAGAGGAA	0.0020201697705355013		TGGTTGGTATTACAGAGGAA	27.341389279064575		TGGTTGGTATTACAGAGGAA	0.8764375		TGGTTGGTATTACAGAGGAA	0.1520708570278295		TGGTTGGTATTACAGAGGAA	8189	99355.0		TGGTTGGTATTACAGAGGAA	5065	15109.0
TGGTTGGTATTCCTCGTTAA	0.058623251843767314		TGGTTGGTATTCCTCGTTAA	0.0018049831126739947		TGGTTGGTATTCCTCGTTAA	32.478559733957745		TGGTTGGTATTCCTCGTTAA	0.87475497		TGGTTGGTATTCCTCGTTAA	0.26678171960730046		TGGTTGGTATTCCTCGTTAA	8816	61421.0		TGGTTGGTATTCCTCGTTAA	5981	16386.0
TGGTTGGTATTTGTAGATCC	0.08938212120223152		TGGTTGGTATTTGTAGATCC	0.0017811871058533385		TGGTTGGTATTTGTAGATCC	50.18120831242485		TGGTTGGTATTTGTAGATCC	0.95945454		TGGTTGGTATTTGTAGATCC	0.2204315997640773		TGGTTGGTATTTGTAGATCC	8621	57646.0		TGGTTGGTATTTGTAGATCC	5369	12707.0
TTCCGGTCTTAACGGCGGAA	0.05302107177407844		TTCCGGTCTTAACGGCGGAA	0.0017938127803010205		TTCCGGTCTTAACGGCGGAA	29.557751152369956		TTCCGGTCTTAACGGCGGAA	0.8572473		TTCCGGTCTTAACGGCGGAA	0.26087836811824056		TTCCGGTCTTAACGGCGGAA	8493	59269.0		TTCCGGTCTTAACGGCGGAA	5820	15462.0
TTCCGGTCTTACACCTTCCG	0.09515043368268883		TTCCGGTCTTACACCTTCCG	0.0019291625661207435		TTCCGGTCTTACACCTTCCG	49.32214389481032		TTCCGGTCTTACACCTTCCG	0.9468085		TTCCGGTCTTACACCTTCCG	0.2209539153696498		TTCCGGTCTTACACCTTCCG	8289	65792.0		TTCCGGTCTTACACCTTCCG	5540	14537.0
TTCCGGTCTTACTAAGTCGG	0.09277310420364629		TTCCGGTCTTACTAAGTCGG	0.00186984173079522		TTCCGGTCTTACTAAGTCGG	49.615484923524015		TTCCGGTCTTACTAAGTCGG	0.9600514		TTCCGGTCTTACTAAGTCGG	0.23795856740617816		TTCCGGTCTTACTAAGTCGG	8820	73517.0		TTCCGGTCTTACTAAGTCGG	6136	17494.0
TTCCGGTCTTAGCTAAGGAA	0.0703348082577471		TTCCGGTCTTAGCTAAGGAA	0.0018307806985446945		TTCCGGTCTTAGCTAAGGAA	38.41793193125584		TTCCGGTCTTAGCTAAGGAA	0.9232423		TTCCGGTCTTAGCTAAGGAA	0.26257928118393237		TTCCGGTCTTAGCTAAGGAA	8853	68585.0		TTCCGGTCTTAGCTAAGGAA	6126	18009.0
TTCCGGTCTTCCAACTAGGC	0.07672022604895301		TTCCGGTCTTCCAACTAGGC	0.001883432626192044		TTCCGGTCTTCCAACTAGGC	40.73425562562716		TTCCGGTCTTCCAACTAGGC	0.93602246		TTCCGGTCTTCCAACTAGGC	0.2613070585948597		TTCCGGTCTTCCAACTAGGC	8647	66883.0		TTCCGGTCTTCCAACTAGGC	6208	17477.0
TTCCGGTCTTCCATAACCAA	0.07718919127856659		TTCCGGTCTTCCATAACCAA	0.0018934427561715992		TTCCGGTCTTCCATAACCAA	40.76658300176838		TTCCGGTCTTCCATAACCAA	0.940214		TTCCGGTCTTCCATAACCAA	0.26337809568796816		TTCCGGTCTTCCATAACCAA	8837	74095.0		TTCCGGTCTTCCATAACCAA	6354	19515.0
TTCCGGTCTTCCATTCCTTA	0.06319953944197504		TTCCGGTCTTCCATTCCTTA	0.0018277916685469227		TTCCGGTCTTCCATTCCTTA	34.5769928430728		TTCCGGTCTTCCATTCCTTA	0.89965916		TTCCGGTCTTCCATTCCTTA	0.25789399740086405		TTCCGGTCTTCCATTCCTTA	8886	56942.0		TTCCGGTCTTCCATTCCTTA	6017	14685.0
TTCCGGTCTTCGCATTACAA	0.0625226352191285		TTCCGGTCTTCGCATTACAA	0.0018399078749497368		TTCCGGTCTTCGCATTACAA	33.98139443304275		TTCCGGTCTTCGCATTACAA	0.8935982		TTCCGGTCTTCGCATTACAA	0.2989604932882244		TTCCGGTCTTCGCATTACAA	9097	73304.0		TTCCGGTCTTCGCATTACAA	6727	21915.0
TTCCGGTCTTCTGCCAGTAA	0.05462203829337583		TTCCGGTCTTCTGCCAGTAA	0.001803236648173389		TTCCGGTCTTCTGCCAGTAA	30.29110923888215		TTCCGGTCTTCTGCCAGTAA	0.8653345		TTCCGGTCTTCTGCCAGTAA	0.26089724752669213		TTCCGGTCTTCTGCCAGTAA	8494	61254.0		TTCCGGTCTTCTGCCAGTAA	5795	15981.0
TTCCGGTCTTCTTAAGCCTA	0.10124414037754972		TTCCGGTCTTCTTAAGCCTA	0.0019838295120877133		TTCCGGTCTTCTTAAGCCTA	51.034698173737674		TTCCGGTCTTCTTAAGCCTA	0.96959114		TTCCGGTCTTCTTAAGCCTA	0.21893171767819214		TTCCGGTCTTCTTAAGCCTA	8069	57438.0		TTCCGGTCTTCTTAAGCCTA	5093	12575.0
TTCCGGTCTTCTTCGTTACA	0.06621899414154361		TTCCGGTCTTCTTCGTTACA	0.0018473084472095745		TTCCGGTCTTCTTCGTTACA	35.84620329191358		TTCCGGTCTTCTTCGTTACA	0.9084796		TTCCGGTCTTCTTCGTTACA	0.26843286933093846		TTCCGGTCTTCTTCGTTACA	8713	66810.0		TTCCGGTCTTCTTCGTTACA	6197	17934.0
TTCCGGTCTTGCAAGCACCT	0.08036023030929569		TTCCGGTCTTGCAAGCACCT	0.0018388211962246813		TTCCGGTCTTGCAAGCACCT	43.70203610567727		TTCCGGTCTTGCAAGCACCT	0.94359684		TTCCGGTCTTGCAAGCACCT	0.24881498412308825		TTCCGGTCTTGCAAGCACCT	8316	65189.0		TTCCGGTCTTGCAAGCACCT	5827	16220.0
TTCCGGTCTTGCTAGCGGAA	0.08273329944360494		TTCCGGTCTTGCTAGCGGAA	0.0018134530169091716		TTCCGGTCTTGCTAGCGGAA	45.62197017081513		TTCCGGTCTTGCTAGCGGAA	0.9527117		TTCCGGTCTTGCTAGCGGAA	0.251000063496095		TTCCGGTCTTGCTAGCGGAA	9156	78745.0		TTCCGGTCTTGCTAGCGGAA	6543	19765.0
TTCCGGTCTTGCTTCGTACC	0.06299787466621361		TTCCGGTCTTGCTTCGTACC	0.0019224665599564367		TTCCGGTCTTGCTTCGTACC	32.7692954345282		TTCCGGTCTTGCTTCGTACC	0.9032979		TTCCGGTCTTGCTTCGTACC	0.19455652054981878		TTCCGGTCTTGCTTCGTACC	8495	73115.0		TTCCGGTCTTGCTTCGTACC	5252	14225.0
TTCCGGTCTTGGAAGATCCG	0.11577983866757166		TTCCGGTCTTGGAAGATCCG	0.0019805935630004845		TTCCGGTCTTGGAAGATCCG	58.45714175308735		TTCCGGTCTTGGAAGATCCG	0.9688414		TTCCGGTCTTGGAAGATCCG	0.18034716642687643		TTCCGGTCTTGGAAGATCCG	7987	53519.0		TTCCGGTCTTGGAAGATCCG	4459	9652.0
TTCCGGTCTTGGCAACTCAA	0.030961289770761603		TTCCGGTCTTGGCAACTCAA	0.0019646361608040854		TTCCGGTCTTGGCAACTCAA	15.75929955299702		TTCCGGTCTTGGCAACTCAA	0.6476108		TTCCGGTCTTGGCAACTCAA	0.23610462836765558		TTCCGGTCTTGGCAACTCAA	8766	53561.0		TTCCGGTCTTGGCAACTCAA	5050	12646.0
TTCCGGTCTTGGTCAGGTTC	0.026828933993466884		TTCCGGTCTTGGTCAGGTTC	0.002077451566610374		TTCCGGTCTTGGTCAGGTTC	12.91434872642624		TTCCGGTCTTGGTCAGGTTC	0.5746739		TTCCGGTCTTGGTCAGGTTC	0.21359381506762506		TTCCGGTCTTGGTCAGGTTC	8400	55231.0		TTCCGGTCTTGGTCAGGTTC	4487	11797.0
TTCCGGTCTTTACAGAGGAA	0.08392749538705681		TTCCGGTCTTTACAGAGGAA	0.0018969056203298194		TTCCGGTCTTTACAGAGGAA	44.24442338489362		TTCCGGTCTTTACAGAGGAA	0.94947034		TTCCGGTCTTTACAGAGGAA	0.2607853697104422		TTCCGGTCTTTACAGAGGAA	8867	87271.0		TTCCGGTCTTTACAGAGGAA	6597	22759.0
TTCCGGTCTTTCCTCGTTAA	0.057512065011366534		TTCCGGTCTTTCCTCGTTAA	0.0019332926216925031		TTCCGGTCTTTCCTCGTTAA	29.74824626445713		TTCCGGTCTTTCCTCGTTAA	0.87930423		TTCCGGTCTTTCCTCGTTAA	0.27008795714569145		TTCCGGTCTTTCCTCGTTAA	8858	75605.0		TTCCGGTCTTTCCTCGTTAA	6372	20420.0
TTCCGGTCTTTTGTAGATCC	0.09830845598699396		TTCCGGTCTTTTGTAGATCC	0.0019892268730042446		TTCCGGTCTTTTGTAGATCC	49.42043430095175		TTCCGGTCTTTTGTAGATCC	0.96532947		TTCCGGTCTTTTGTAGATCC	0.23842462917407506		TTCCGGTCTTTTGTAGATCC	8945	82114.0		TTCCGGTCTTTTGTAGATCC	6389	19578.0
TTCGTACACCAACAAGGTCA	0.0968153856735718		TTCGTACACCAACAAGGTCA	0.0017687322058024383		TTCGTACACCAACAAGGTCA	54.73716448197346		TTCGTACACCAACAAGGTCA	0.9497337		TTCGTACACCAACAAGGTCA	0.11792892017713183		TTCGTACACCAACAAGGTCA	6313	44035.0		TTCGTACACCAACAAGGTCA	2375	5193.0
TTCGTACACCAACCGAATGA	0.09876668722874882		TTCGTACACCAACCGAATGA	0.0018751866722421535		TTCGTACACCAACCGAATGA	52.67032274213739		TTCGTACACCAACCGAATGA	0.952542		TTCGTACACCAACCGAATGA	0.16327725164718065		TTCGTACACCAACCGAATGA	8115	66629.0		TTCGTACACCAACCGAATGA	4178	10879.0
TTCGTACACCACAAGTGCAA	0.09314506061530779		TTCGTACACCACAAGTGCAA	0.002092899893675757		TTCGTACACCACAAGTGCAA	44.50526319809652		TTCGTACACCACAAGTGCAA	0.9548764		TTCGTACACCACAAGTGCAA	0.14154327025781135		TTCGTACACCACAAGTGCAA	8083	88941.0		TTCGTACACCACAAGTGCAA	4534	12589.0
TTCGTACACCACCTACTCAA	0.06225230559666192		TTCGTACACCACCTACTCAA	0.0018723717816730946		TTCGTACACCACCTACTCAA	33.24783368665979		TTCGTACACCACCTACTCAA	0.8709188		TTCGTACACCACCTACTCAA	0.22117695658705122		TTCGTACACCACCTACTCAA	7906	53256.0		TTCGTACACCACCTACTCAA	5003	11779.0
TTCGTACACCACGGAGGTCT	0.07410754974295647		TTCGTACACCACGGAGGTCT	0.001972103612095877		TTCGTACACCACGGAGGTCT	37.57791897363738		TTCGTACACCACGGAGGTCT	0.92317444		TTCGTACACCACGGAGGTCT	0.29353296426774034		TTCGTACACCACGGAGGTCT	8289	47688.0		TTCGTACACCACGGAGGTCT	5523	13998.0
TTCGTACACCAGCATCAGAA	0.048048334196443984		TTCGTACACCAGCATCAGAA	0.0019535450769514523		TTCGTACACCAGCATCAGAA	24.595457132437613		TTCGTACACCAGCATCAGAA	0.79640985		TTCGTACACCAGCATCAGAA	0.2047601994435415		TTCGTACACCAGCATCAGAA	7251	36301.0		TTCGTACACCAGCATCAGAA	3809	7433.0
TTCGTACACCAGCGATACGG	0.09482692603883527		TTCGTACACCAGCGATACGG	0.0019775341444670013		TTCGTACACCAGCGATACGG	47.95210555739541		TTCGTACACCAGCGATACGG	0.95169145		TTCGTACACCAGCGATACGG	0.2979455500332012		TTCGTACACCAGCGATACGG	8141	49697.0		TTCGTACACCAGCGATACGG	5570	14807.0
TTCGTACACCAGGTATCCAA	0.08250859019181488		TTCGTACACCAGGTATCCAA	0.0018614944310243473		TTCGTACACCAGGTATCCAA	44.32384476509654		TTCGTACACCAGGTATCCAA	0.92354065		TTCGTACACCAGGTATCCAA	0.21966167230546157		TTCGTACACCAGGTATCCAA	7598	51725.0		TTCGTACACCAGGTATCCAA	4705	11362.0
TTCGTACACCATCCGAACAA	0.10818060447403922		TTCGTACACCATCCGAACAA	0.0019038551263403677		TTCGTACACCATCCGAACAA	56.821867891800345		TTCGTACACCATCCGAACAA	0.96700567		TTCGTACACCATCCGAACAA	0.25696497798804124		TTCGTACACCATCCGAACAA	8888	60876.0		TTCGTACACCATCCGAACAA	5578	15643.0
TTCGTACACCCCTGATTCGA	0.06061245929743319		TTCGTACACCCCTGATTCGA	0.0019247180192998592		TTCGTACACCCCTGATTCGA	31.491604842709243		TTCGTACACCCCTGATTCGA	0.86005837		TTCGTACACCCCTGATTCGA	0.2100420168067227		TTCGTACACCCCTGATTCGA	7650	47600.0		TTCGTACACCCCTGATTCGA	4471	9998.0
TTCGTACACCCTAAGACCAA	0.0796378631159437		TTCGTACACCCTAAGACCAA	0.001773538893619931		TTCGTACACCCTAAGACCAA	44.90336434257533		TTCGTACACCCTAAGACCAA	0.927141		TTCGTACACCCTAAGACCAA	0.2074888558692422		TTCGTACACCCTAAGACCAA	7673	50475.0		TTCGTACACCCTAAGACCAA	4667	10473.0
TTCGTACACCCTAGGCATCC	0.09648115000901913		TTCGTACACCCTAGGCATCC	0.0018476486469950707		TTCGTACACCCTAGGCATCC	52.218342576079905		TTCGTACACCCTAGGCATCC	0.9452868		TTCGTACACCCTAGGCATCC	0.2097072835833316		TTCGTACACCCTAGGCATCC	6996	48067.0		TTCGTACACCCTAGGCATCC	4329	10080.0
TTCGTACACCCTCCGCAGTT	0.06903458492497344		TTCGTACACCCTCCGCAGTT	0.002047685062897286		TTCGTACACCCTCCGCAGTT	33.71347780761552		TTCGTACACCCTCCGCAGTT	0.90452766		TTCGTACACCCTCCGCAGTT	0.23378288155962076		TTCGTACACCCTCCGCAGTT	7466	37445.0		TTCGTACACCCTCCGCAGTT	4109	8754.0
TTCGTACACCGATACCTACA	0.08542331450772496		TTCGTACACCGATACCTACA	0.0018513273846997179		TTCGTACACCGATACCTACA	46.14165771743309		TTCGTACACCGATACCTACA	0.93507296		TTCGTACACCGATACCTACA	0.19178051360536563		TTCGTACACCGATACCTACA	7312	44431.0		TTCGTACACCGATACCTACA	4068	8521.0
TTCGTACACCGCCGAACCAA	0.08881288676625279		TTCGTACACCGCCGAACCAA	0.001805934063942409		TTCGTACACCGCCGAACCAA	49.178366220288		TTCGTACACCGCCGAACCAA	0.9414312		TTCGTACACCGCCGAACCAA	0.20292659740612481		TTCGTACACCGCCGAACCAA	7801	58908.0		TTCGTACACCGCCGAACCAA	4825	11954.0
TTCGTACACCGTAGTGGCTT	0.1080519098394964		TTCGTACACCGTAGTGGCTT	0.0018752912104697712		TTCGTACACCGTAGTGGCTT	57.61873635211503		TTCGTACACCGTAGTGGCTT	0.9662169		TTCGTACACCGTAGTGGCTT	0.2339704069050555		TTCGTACACCGTAGTGGCTT	8164	55148.0		TTCGTACACCGTAGTGGCTT	5143	12903.0
TTCGTACACCGTGTACTCAA	0.07443392170548438		TTCGTACACCGTGTACTCAA	0.0020193824970365587		TTCGTACACCGTGTACTCAA	36.85974391415002		TTCGTACACCGTGTACTCAA	0.9088286		TTCGTACACCGTGTACTCAA	0.3204172532367128		TTCGTACACCGTGTACTCAA	8317	43331.0		TTCGTACACCGTGTACTCAA	5337	13884.0
TTCGTACACCTAACCTAGGA	0.09716927556421527		TTCGTACACCTAACCTAGGA	0.0019031023407200915		TTCGTACACCTAACCTAGGA	51.05835534175665		TTCGTACACCTAACCTAGGA	0.95405304		TTCGTACACCTAACCTAGGA	0.14899645808736717		TTCGTACACCTAACCTAGGA	8076	63525.0		TTCGTACACCTAACCTAGGA	4017	9465.0
TTCGTACACCTCTGGTACAA	0.09105922689440275		TTCGTACACCTCTGGTACAA	0.0019021411275545754		TTCGTACACCTCTGGTACAA	47.87196153603493		TTCGTACACCTCTGGTACAA	0.94433033		TTCGTACACCTCTGGTACAA	0.2850571815632778		TTCGTACACCTCTGGTACAA	8690	63482.0		TTCGTACACCTCTGGTACAA	6069	18096.0
TTCTGAGTCAAACAAGGTCA	0.08030886325660824		TTCTGAGTCAAACAAGGTCA	0.0018553069489702385		TTCTGAGTCAAACAAGGTCA	43.28602515135435		TTCTGAGTCAAACAAGGTCA	0.9133031		TTCTGAGTCAAACAAGGTCA	0.1893117442438297		TTCTGAGTCAAACAAGGTCA	7631	48296.0		TTCTGAGTCAAACAAGGTCA	4222	9143.0
TTCTGAGTCAAACCGAATGA	0.10468020661492279		TTCTGAGTCAAACCGAATGA	0.001803587844945299		TTCTGAGTCAAACCGAATGA	58.0399823098706		TTCTGAGTCAAACCGAATGA	0.9597172		TTCTGAGTCAAACCGAATGA	0.25623493142563536		TTCTGAGTCAAACCGAATGA	8440	50602.0		TTCTGAGTCAAACCGAATGA	5302	12966.0
TTCTGAGTCAACAAGTGCAA	0.10424940790672253		TTCTGAGTCAACAAGTGCAA	0.0019391187959539704		TTCTGAGTCAACAAGTGCAA	53.761228102291646		TTCTGAGTCAACAAGTGCAA	0.962052		TTCTGAGTCAACAAGTGCAA	0.19377527694742394		TTCTGAGTCAACAAGTGCAA	10728	62557.0		TTCTGAGTCAACAAGTGCAA	5362	12122.0
TTCTGAGTCAACCTACTCAA	0.05810237817243286		TTCTGAGTCAACCTACTCAA	0.002007405736982675		TTCTGAGTCAACCTACTCAA	28.94401321168204		TTCTGAGTCAACCTACTCAA	0.8413005		TTCTGAGTCAACCTACTCAA	0.13891093824416573		TTCTGAGTCAACCTACTCAA	4439	18897.0		TTCTGAGTCAACCTACTCAA	1680	2625.0
TTCTGAGTCAACGGAGGTCT	0.09407225827008864		TTCTGAGTCAACGGAGGTCT	0.0018042823150990887		TTCTGAGTCAACGGAGGTCT	52.13832529579625		TTCTGAGTCAACGGAGGTCT	0.95138496		TTCTGAGTCAACGGAGGTCT	0.15078103802472964		TTCTGAGTCAACGGAGGTCT	7633	51598.0		TTCTGAGTCAACGGAGGTCT	3808	7780.0
TTCTGAGTCAAGCATCAGAA	0.05954524549297129		TTCTGAGTCAAGCATCAGAA	0.0018194362297267355		TTCTGAGTCAAGCATCAGAA	32.727305590652385		TTCTGAGTCAAGCATCAGAA	0.8597388		TTCTGAGTCAAGCATCAGAA	0.19400768837339757		TTCTGAGTCAAGCATCAGAA	8687	60611.0		TTCTGAGTCAAGCATCAGAA	4949	11759.0
TTCTGAGTCAAGCGATACGG	0.10342546613809356		TTCTGAGTCAAGCGATACGG	0.0017515696556660377		TTCTGAGTCAAGCGATACGG	59.047304115785124		TTCTGAGTCAAGCGATACGG	0.96305394		TTCTGAGTCAAGCGATACGG	0.15015557720715342		TTCTGAGTCAAGCGATACGG	7851	63634.0		TTCTGAGTCAAGCGATACGG	4238	9555.0
TTCTGAGTCAAGGTATCCAA	0.07342761345244263		TTCTGAGTCAAGGTATCCAA	0.0018242286805341507		TTCTGAGTCAAGGTATCCAA	40.25132059152932		TTCTGAGTCAAGGTATCCAA	0.90688854		TTCTGAGTCAAGGTATCCAA	0.272462575560971		TTCTGAGTCAAGGTATCCAA	8803	63194.0		TTCTGAGTCAAGGTATCCAA	5972	17218.0
TTCTGAGTCAATCCGAACAA	0.09360456938173475		TTCTGAGTCAATCCGAACAA	0.0017914367130641975		TTCTGAGTCAATCCGAACAA	52.251117049860504		TTCTGAGTCAATCCGAACAA	0.9489394		TTCTGAGTCAATCCGAACAA	0.22104534897128833		TTCTGAGTCAATCCGAACAA	8120	60707.0		TTCTGAGTCAATCCGAACAA	5288	13419.0
TTCTGAGTCACCTGATTCGA	0.09375482799464414		TTCTGAGTCACCTGATTCGA	0.0017070055587370626		TTCTGAGTCACCTGATTCGA	54.923563379611466		TTCTGAGTCACCTGATTCGA	0.9481826		TTCTGAGTCACCTGATTCGA	0.15763744609529132		TTCTGAGTCACCTGATTCGA	7283	57277.0		TTCTGAGTCACCTGATTCGA	3857	9029.0
TTCTGAGTCACTAAGACCAA	0.0794250608146029		TTCTGAGTCACTAAGACCAA	0.0018531338053625458		TTCTGAGTCACTAAGACCAA	42.85986288996775		TTCTGAGTCACTAAGACCAA	0.9206675		TTCTGAGTCACTAAGACCAA	0.30178410761702035		TTCTGAGTCACTAAGACCAA	8419	45569.0		TTCTGAGTCACTAAGACCAA	5599	13752.0
TTCTGAGTCACTAGGCATCC	0.09134783531253887		TTCTGAGTCACTAGGCATCC	0.0018166140536031773		TTCTGAGTCACTAGGCATCC	50.28466840898555		TTCTGAGTCACTAGGCATCC	0.9438429		TTCTGAGTCACTAGGCATCC	0.1874043805798168		TTCTGAGTCACTAGGCATCC	7219	51637.0		TTCTGAGTCACTAGGCATCC	4129	9677.0
TTCTGAGTCACTCCGCAGTT	0.07553860943041094		TTCTGAGTCACTCCGCAGTT	0.0018060606038362362		TTCTGAGTCACTCCGCAGTT	41.82506903143787		TTCTGAGTCACTCCGCAGTT	0.9109687		TTCTGAGTCACTCCGCAGTT	0.2044078150508189		TTCTGAGTCACTCCGCAGTT	6861	37978.0		TTCTGAGTCACTCCGCAGTT	3893	7763.0
TTCTGAGTCAGATACCTACA	0.056629206499656214		TTCTGAGTCAGATACCTACA	0.0017976709398991918		TTCTGAGTCAGATACCTACA	31.501430680540352		TTCTGAGTCAGATACCTACA	0.8512295		TTCTGAGTCAGATACCTACA	0.15674723338655508		TTCTGAGTCAGATACCTACA	7731	54489.0		TTCTGAGTCAGATACCTACA	4042	8541.0
TTCTGAGTCAGCCGAACCAA	0.07917719485422121		TTCTGAGTCAGCCGAACCAA	0.0017733085604186788		TTCTGAGTCAGCCGAACCAA	44.649417829194626		TTCTGAGTCAGCCGAACCAA	0.9305181		TTCTGAGTCAGCCGAACCAA	0.21729525971262387		TTCTGAGTCAGCCGAACCAA	7780	49343.0		TTCTGAGTCAGCCGAACCAA	4819	10722.0
TTCTGAGTCAGTAGTGGCTT	0.035576021979907835		TTCTGAGTCAGTAGTGGCTT	0.001991592383476992		TTCTGAGTCAGTAGTGGCTT	17.863104054353716		TTCTGAGTCAGTAGTGGCTT	0.6730986		TTCTGAGTCAGTAGTGGCTT	0.16989234305068343		TTCTGAGTCAGTAGTGGCTT	7593	33068.0		TTCTGAGTCAGTAGTGGCTT	3188	5618.0
TTCTGAGTCAGTGTACTCAA	0.07871596203125365		TTCTGAGTCAGTGTACTCAA	0.00182174783906219		TTCTGAGTCAGTGTACTCAA	43.209032745045285		TTCTGAGTCAGTGTACTCAA	0.91578597		TTCTGAGTCAGTGTACTCAA	0.20221108926797302		TTCTGAGTCAGTGTACTCAA	7626	47307.0		TTCTGAGTCAGTGTACTCAA	4260	9566.0
TTCTGAGTCATAACCTAGGA	0.08090887706555244		TTCTGAGTCATAACCTAGGA	0.0018696798591682545		TTCTGAGTCATAACCTAGGA	43.274187647047526		TTCTGAGTCATAACCTAGGA	0.91692173		TTCTGAGTCATAACCTAGGA	0.19980399362979298		TTCTGAGTCATAACCTAGGA	7921	48978.0		TTCTGAGTCATAACCTAGGA	4465	9786.0
TTCTGAGTCATATTCGGCCG	0.07947841449359763		TTCTGAGTCATATTCGGCCG	0.0019741490099445744		TTCTGAGTCATATTCGGCCG	40.2595822773424		TTCTGAGTCATATTCGGCCG	0.92899346		TTCTGAGTCATATTCGGCCG	0.15931744137285894		TTCTGAGTCATATTCGGCCG	7535	31001.0		TTCTGAGTCATATTCGGCCG	2874	4939.0
TTCTGAGTCATCTGGTACAA	0.040330120950894235		TTCTGAGTCATCTGGTACAA	0.0019604677689079586		TTCTGAGTCATCTGGTACAA	20.571682733330203		TTCTGAGTCATCTGGTACAA	0.71550524		TTCTGAGTCATCTGGTACAA	0.19912472647702406		TTCTGAGTCATCTGGTACAA	7005	36560.0		TTCTGAGTCATCTGGTACAA	3665	7280.0
TTCTTGCAGCAACAAGGTCA	0.09486995338881614		TTCTTGCAGCAACAAGGTCA	0.0019697888080994117		TTCTTGCAGCAACAAGGTCA	48.16249995874087		TTCTTGCAGCAACAAGGTCA	0.9454777		TTCTTGCAGCAACAAGGTCA	0.28017691998391636		TTCTTGCAGCAACAAGGTCA	5858	24870.0		TTCTTGCAGCAACAAGGTCA	3688	6968.0
TTCTTGCAGCAACCGAATGA	0.10876785447570533		TTCTTGCAGCAACCGAATGA	0.00206261355048437		TTCTTGCAGCAACCGAATGA	52.73302623759213		TTCTTGCAGCAACCGAATGA	0.9621853		TTCTTGCAGCAACCGAATGA	0.2534582037196373		TTCTTGCAGCAACCGAATGA	6847	30218.0		TTCTTGCAGCAACCGAATGA	3991	7659.0
TTCTTGCAGCACAAGTGCAA	0.05788303735158352		TTCTTGCAGCACAAGTGCAA	0.0022389399978823676		TTCTTGCAGCACAAGTGCAA	25.852875649338706		TTCTTGCAGCACAAGTGCAA	0.78409475		TTCTTGCAGCACAAGTGCAA	0.15176470588235294		TTCTTGCAGCACAAGTGCAA	5434	17850.0		TTCTTGCAGCACAAGTGCAA	1984	2709.0
TTCTTGCAGCACCTACTCAA	0.10638010581922652		TTCTTGCAGCACCTACTCAA	0.00198522557518615		TTCTTGCAGCACCTACTCAA	53.58590335974868		TTCTTGCAGCACCTACTCAA	0.95769525		TTCTTGCAGCACCTACTCAA	0.24572518563934873		TTCTTGCAGCACCTACTCAA	6180	29358.0		TTCTTGCAGCACCTACTCAA	3778	7214.0
TTCTTGCAGCACGGAGGTCT	0.08705382834780608		TTCTTGCAGCACGGAGGTCT	0.002025447002616295		TTCTTGCAGCACGGAGGTCT	42.98005735788573		TTCTTGCAGCACGGAGGTCT	0.9339645		TTCTTGCAGCACGGAGGTCT	0.1840823820547617		TTCTTGCAGCACGGAGGTCT	5168	25054.0		TTCTTGCAGCACGGAGGTCT	2599	4612.0
TTCTTGCAGCAGCATCAGAA	0.07798380322408206		TTCTTGCAGCAGCATCAGAA	0.0019269691318458356		TTCTTGCAGCAGCATCAGAA	40.46966914793373		TTCTTGCAGCAGCATCAGAA	0.91134703		TTCTTGCAGCAGCATCAGAA	0.15158924205378974		TTCTTGCAGCAGCATCAGAA	5620	25767.0		TTCTTGCAGCAGCATCAGAA	2366	3906.0
TTCTTGCAGCAGCGATACGG	0.09574239898696231		TTCTTGCAGCAGCGATACGG	0.0020500129330473914		TTCTTGCAGCAGCGATACGG	46.70331461989317		TTCTTGCAGCAGCGATACGG	0.9476295		TTCTTGCAGCAGCGATACGG	0.22069375619425174		TTCTTGCAGCAGCGATACGG	5778	25225.0		TTCTTGCAGCAGCGATACGG	3189	5567.0
TTCTTGCAGCAGGTATCCAA	0.05960927657006272		TTCTTGCAGCAGGTATCCAA	0.0020618603258498497		TTCTTGCAGCAGGTATCCAA	28.91043385564597		TTCTTGCAGCAGGTATCCAA	0.8544397		TTCTTGCAGCAGGTATCCAA	0.3063855736562418		TTCTTGCAGCAGGTATCCAA	6433	22958.0		TTCTTGCAGCAGGTATCCAA	3735	7034.0
TTCTTGCAGCATCCGAACAA	0.07663364501306488		TTCTTGCAGCATCCGAACAA	0.0020381669594191684		TTCTTGCAGCATCCGAACAA	37.599297083544		TTCTTGCAGCATCCGAACAA	0.903923		TTCTTGCAGCATCCGAACAA	0.2651373507838343		TTCTTGCAGCATCCGAACAA	6523	27812.0		TTCTTGCAGCATCCGAACAA	4000	7374.0
TTCTTGCAGCCCTGATTCGA	0.053187266436636356		TTCTTGCAGCCCTGATTCGA	0.00204439142594029		TTCTTGCAGCCCTGATTCGA	26.016185433850367		TTCTTGCAGCCCTGATTCGA	0.80925083		TTCTTGCAGCCCTGATTCGA	0.1972955875375613		TTCTTGCAGCCCTGATTCGA	5602	25292.0		TTCTTGCAGCCCTGATTCGA	2990	4990.0
TTCTTGCAGCCTAAGACCAA	0.07726212910025872		TTCTTGCAGCCTAAGACCAA	0.002102830798454697		TTCTTGCAGCCTAAGACCAA	36.74196191012429		TTCTTGCAGCCTAAGACCAA	0.9133709		TTCTTGCAGCCTAAGACCAA	0.2193067311567916		TTCTTGCAGCCTAAGACCAA	5992	24810.0		TTCTTGCAGCCTAAGACCAA	3103	5441.0
TTCTTGCAGCCTAGGCATCC	0.09967163172811606		TTCTTGCAGCCTAGGCATCC	0.0019808479026983414		TTCTTGCAGCCTAGGCATCC	50.31766022638176		TTCTTGCAGCCTAGGCATCC	0.9539982		TTCTTGCAGCCTAGGCATCC	0.24450019999272754		TTCTTGCAGCCTAGGCATCC	5924	27501.0		TTCTTGCAGCCTAGGCATCC	3582	6724.0
TTCTTGCAGCCTCCGCAGTT	0.06103368784650578		TTCTTGCAGCCTCCGCAGTT	0.0020864215056359244		TTCTTGCAGCCTCCGCAGTT	29.25280806473628		TTCTTGCAGCCTCCGCAGTT	0.8515935		TTCTTGCAGCCTCCGCAGTT	0.30918821135147356		TTCTTGCAGCCTCCGCAGTT	6283	26534.0		TTCTTGCAGCCTCCGCAGTT	3970	8204.0
TTCTTGCAGCGATACCTACA	0.09022992296556537		TTCTTGCAGCGATACCTACA	0.0019688396969723826		TTCTTGCAGCGATACCTACA	45.8289839971827		TTCTTGCAGCGATACCTACA	0.9396828		TTCTTGCAGCGATACCTACA	0.1783022774327122		TTCTTGCAGCGATACCTACA	5283	24150.0		TTCTTGCAGCGATACCTACA	2548	4306.0
TTCTTGCAGCGCCGAACCAA	0.09758719667842353		TTCTTGCAGCGCCGAACCAA	0.0018968395776409945		TTCTTGCAGCGCCGAACCAA	51.4472588134142		TTCTTGCAGCGCCGAACCAA	0.9477372		TTCTTGCAGCGCCGAACCAA	0.11754948162111216		TTCTTGCAGCGCCGAACCAA	5221	26525.0		TTCTTGCAGCGCCGAACCAA	1703	3118.0
TTCTTGCAGCGTAGTGGCTT	0.06874192435445572		TTCTTGCAGCGTAGTGGCTT	0.0020856287013417997		TTCTTGCAGCGTAGTGGCTT	32.95980934201292		TTCTTGCAGCGTAGTGGCTT	0.8871182		TTCTTGCAGCGTAGTGGCTT	0.20842228864218618		TTCTTGCAGCGTAGTGGCTT	5095	18736.0		TTCTTGCAGCGTAGTGGCTT	2492	3905.0
TTCTTGCAGCGTGTACTCAA	0.07035309695453877		TTCTTGCAGCGTGTACTCAA	0.002063301462563493		TTCTTGCAGCGTGTACTCAA	34.09734264770523		TTCTTGCAGCGTGTACTCAA	0.8853753		TTCTTGCAGCGTGTACTCAA	0.3124538881510993		TTCTTGCAGCGTGTACTCAA	6801	27108.0		TTCTTGCAGCGTGTACTCAA	4356	8470.0
TTCTTGCAGCTAACCTAGGA	0.11315434228288586		TTCTTGCAGCTAACCTAGGA	0.0019755930185953513		TTCTTGCAGCTAACCTAGGA	57.27613998319285		TTCTTGCAGCTAACCTAGGA	0.9671846		TTCTTGCAGCTAACCTAGGA	0.2167463162086818		TTCTTGCAGCTAACCTAGGA	6063	30132.0		TTCTTGCAGCTAACCTAGGA	3481	6531.0
TTCTTGCAGCTATTCGGCCG	0.0876021917858808		TTCTTGCAGCTATTCGGCCG	0.002162491146382999		TTCTTGCAGCTATTCGGCCG	40.509849916567276		TTCTTGCAGCTATTCGGCCG	0.938267		TTCTTGCAGCTATTCGGCCG	0.13951712139856579		TTCTTGCAGCTATTCGGCCG	5630	23567.0		TTCTTGCAGCTATTCGGCCG	2064	3288.0
TTCTTGCAGCTCTGGTACAA	0.07239164362889045		TTCTTGCAGCTCTGGTACAA	0.0020144500608821844		TTCTTGCAGCTCTGGTACAA	35.936181806953364		TTCTTGCAGCTCTGGTACAA	0.89178973		TTCTTGCAGCTCTGGTACAA	0.25272067714631197		TTCTTGCAGCTCTGGTACAA	5876	23983.0		TTCTTGCAGCTCTGGTACAA	3360	6061.0
TTGGCGTAGCAACGGCGGAA	0.07107374039565723		TTGGCGTAGCAACGGCGGAA	0.001832297933062495		TTGGCGTAGCAACGGCGGAA	38.78940161050385		TTGGCGTAGCAACGGCGGAA	0.92102945		TTGGCGTAGCAACGGCGGAA	0.22736153672130474		TTGGCGTAGCAACGGCGGAA	7837	48623.0		TTGGCGTAGCAACGGCGGAA	4809	11055.0
TTGGCGTAGCACACCTTCCG	0.09006462671640106		TTGGCGTAGCACACCTTCCG	0.001903204089706353		TTGGCGTAGCACACCTTCCG	47.322631978106564		TTGGCGTAGCACACCTTCCG	0.959233		TTGGCGTAGCACACCTTCCG	0.29862067820804356		TTGGCGTAGCACACCTTCCG	8329	60247.0		TTGGCGTAGCACACCTTCCG	6048	17991.0
TTGGCGTAGCACTAAGTCGG	0.09245935964172507		TTGGCGTAGCACTAAGTCGG	0.0017562938901996353		TTGGCGTAGCACTAAGTCGG	52.64458309492573		TTGGCGTAGCACTAAGTCGG	0.96360344		TTGGCGTAGCACTAAGTCGG	0.18147568658129865		TTGGCGTAGCACTAAGTCGG	7116	48574.0		TTGGCGTAGCACTAAGTCGG	4067	8815.0
TTGGCGTAGCAGCTAAGGAA	0.09446349853680835		TTGGCGTAGCAGCTAAGGAA	0.001779873469469537		TTGGCGTAGCAGCTAAGGAA	53.073153882653074		TTGGCGTAGCAGCTAAGGAA	0.9662106		TTGGCGTAGCAGCTAAGGAA	0.1986853307462332		TTGGCGTAGCAGCTAAGGAA	7619	50507.0		TTGGCGTAGCAGCTAAGGAA	4433	10035.0
TTGGCGTAGCCCAACTAGGC	0.09430579451905284		TTGGCGTAGCCCAACTAGGC	0.0017885894510721737		TTGGCGTAGCCCAACTAGGC	52.726350623683395		TTGGCGTAGCCCAACTAGGC	0.9643935		TTGGCGTAGCCCAACTAGGC	0.19199147651602594		TTGGCGTAGCCCAACTAGGC	7611	56315.0		TTGGCGTAGCCCAACTAGGC	4592	10812.0
TTGGCGTAGCCCATAACCAA	0.04156378350236111		TTGGCGTAGCCCATAACCAA	0.002109145453995481		TTGGCGTAGCCCATAACCAA	19.70645667117189		TTGGCGTAGCCCATAACCAA	0.7759313		TTGGCGTAGCCCATAACCAA	0.21955587392550144		TTGGCGTAGCCCATAACCAA	7651	27920.0		TTGGCGTAGCCCATAACCAA	3370	6130.0
TTGGCGTAGCCCATTCCTTA	0.09909064512114746		TTGGCGTAGCCCATTCCTTA	0.0018402111926001052		TTGGCGTAGCCCATTCCTTA	53.847430946846096		TTGGCGTAGCCCATTCCTTA	0.9701295		TTGGCGTAGCCCATTCCTTA	0.25155603525813997		TTGGCGTAGCCCATTCCTTA	8493	55590.0		TTGGCGTAGCCCATTCCTTA	5355	13984.0
TTGGCGTAGCCGCATTACAA	0.07538409576348994		TTGGCGTAGCCGCATTACAA	0.0018034575502883995		TTGGCGTAGCCGCATTACAA	41.79976165861786		TTGGCGTAGCCGCATTACAA	0.93394613		TTGGCGTAGCCGCATTACAA	0.14506684785867024		TTGGCGTAGCCGCATTACAA	7490	50039.0		TTGGCGTAGCCGCATTACAA	3687	7259.0
TTGGCGTAGCCTGCCAGTAA	0.09118925938608449		TTGGCGTAGCCTGCCAGTAA	0.0017665908348907483		TTGGCGTAGCCTGCCAGTAA	51.61877758282604		TTGGCGTAGCCTGCCAGTAA	0.96106327		TTGGCGTAGCCTGCCAGTAA	0.19307680360332374		TTGGCGTAGCCTGCCAGTAA	7394	51508.0		TTGGCGTAGCCTGCCAGTAA	4548	9945.0
TTGGCGTAGCCTTAAGCCTA	0.0686565721920191		TTGGCGTAGCCTTAAGCCTA	0.0019083273025430588		TTGGCGTAGCCTTAAGCCTA	35.977356767115666		TTGGCGTAGCCTTAAGCCTA	0.9102038		TTGGCGTAGCCTTAAGCCTA	0.2822484901667269		TTGGCGTAGCCTTAAGCCTA	7643	38746.0		TTGGCGTAGCCTTAAGCCTA	4772	10936.0
TTGGCGTAGCCTTCGTTACA	0.07528847614335142		TTGGCGTAGCCTTCGTTACA	0.0018443460449153806		TTGGCGTAGCCTTCGTTACA	40.82123110839847		TTGGCGTAGCCTTCGTTACA	0.937043		TTGGCGTAGCCTTCGTTACA	0.18836966514483383		TTGGCGTAGCCTTCGTTACA	8919	64177.0		TTGGCGTAGCCTTCGTTACA	5123	12089.0
TTGGCGTAGCGCAAGCACCT	0.08115684622282693		TTGGCGTAGCGCAAGCACCT	0.0017508515398027098		TTGGCGTAGCGCAAGCACCT	46.35278570333375		TTGGCGTAGCGCAAGCACCT	0.94828874		TTGGCGTAGCGCAAGCACCT	0.2584929488528731		TTGGCGTAGCGCAAGCACCT	7605	47510.0		TTGGCGTAGCGCAAGCACCT	4993	12281.0
TTGGCGTAGCGCTAGCGGAA	0.07948380662522676		TTGGCGTAGCGCTAGCGGAA	0.001747709959418389		TTGGCGTAGCGCTAGCGGAA	45.4788314255975		TTGGCGTAGCGCTAGCGGAA	0.9415651		TTGGCGTAGCGCTAGCGGAA	0.24112564893392846		TTGGCGTAGCGCTAGCGGAA	7492	52201.0		TTGGCGTAGCGCTAGCGGAA	5082	12587.0
TTGGCGTAGCGCTTCGTACC	0.1058451000883013		TTGGCGTAGCGCTTCGTACC	0.001836228498418929		TTGGCGTAGCGCTTCGTACC	57.642662761981114		TTGGCGTAGCGCTTCGTACC	0.97464657		TTGGCGTAGCGCTTCGTACC	0.2470344567877989		TTGGCGTAGCGCTTCGTACC	7547	53110.0		TTGGCGTAGCGCTTCGTACC	5066	13120.0
TTGGCGTAGCGGAAGATCCG	0.05667749175579602		TTGGCGTAGCGGAAGATCCG	0.0018802335494006155		TTGGCGTAGCGGAAGATCCG	30.143857274466665		TTGGCGTAGCGGAAGATCCG	0.8742642		TTGGCGTAGCGGAAGATCCG	0.2757694239968546		TTGGCGTAGCGGAAGATCCG	7554	45781.0		TTGGCGTAGCGGAAGATCCG	5112	12625.0
TTGGCGTAGCGGCAACTCAA	0.0924942975002035		TTGGCGTAGCGGCAACTCAA	0.0017645430290830677		TTGGCGTAGCGGCAACTCAA	52.41827259280127		TTGGCGTAGCGGCAACTCAA	0.96343684		TTGGCGTAGCGGCAACTCAA	0.1789738590246446		TTGGCGTAGCGGCAACTCAA	6915	44107.0		TTGGCGTAGCGGCAACTCAA	3734	7894.0
TTGGCGTAGCGGTCAGGTTC	0.06986781171928773		TTGGCGTAGCGGTCAGGTTC	0.0018150081081681495		TTGGCGTAGCGGTCAGGTTC	38.49449013745943		TTGGCGTAGCGGTCAGGTTC	0.9366468		TTGGCGTAGCGGTCAGGTTC	0.2575648899448604		TTGGCGTAGCGGTCAGGTTC	7146	44614.0		TTGGCGTAGCGGTCAGGTTC	4875	11491.0
TTGGCGTAGCTACAGAGGAA	0.09991386108141675		TTGGCGTAGCTACAGAGGAA	0.0017676022106725472		TTGGCGTAGCTACAGAGGAA	56.525082667440756		TTGGCGTAGCTACAGAGGAA	0.9711904		TTGGCGTAGCTACAGAGGAA	0.16217164408191906		TTGGCGTAGCTACAGAGGAA	7000	45606.0		TTGGCGTAGCTACAGAGGAA	3686	7396.0
TTGGCGTAGCTCCTCGTTAA	0.07491100098851897		TTGGCGTAGCTCCTCGTTAA	0.0018212278668813438		TTGGCGTAGCTCCTCGTTAA	41.13214076654558		TTGGCGTAGCTCCTCGTTAA	0.9369975		TTGGCGTAGCTCCTCGTTAA	0.211944122002962		TTGGCGTAGCTCCTCGTTAA	7860	49966.0		TTGGCGTAGCTCCTCGTTAA	4723	10590.0
TTGGCGTAGCTTGTAGATCC	0.10067340698917672		TTGGCGTAGCTTGTAGATCC	0.001832152068961727		TTGGCGTAGCTTGTAGATCC	54.94817198565178		TTGGCGTAGCTTGTAGATCC	0.9712259		TTGGCGTAGCTTGTAGATCC	0.24709275956531992		TTGGCGTAGCTTGTAGATCC	8188	55121.0		TTGGCGTAGCTTGTAGATCC	5361	13620.0
TTGTCCATCAAACAAGGTCA	0.09667628914900347		TTGTCCATCAAACAAGGTCA	0.001854765786623338		TTGTCCATCAAACAAGGTCA	52.12317902682787		TTGTCCATCAAACAAGGTCA	0.95270574		TTGTCCATCAAACAAGGTCA	0.16321833569082497		TTGTCCATCAAACAAGGTCA	7709	41711.0		TTGTCCATCAAACAAGGTCA	3520	6808.0
TTGTCCATCAAACCGAATGA	0.07120557709486403		TTGTCCATCAAACCGAATGA	0.0018449479280700835		TTGTCCATCAAACCGAATGA	38.594897997662706		TTGTCCATCAAACCGAATGA	0.90491825		TTGTCCATCAAACCGAATGA	0.2825345135195995		TTGTCCATCAAACCGAATGA	8441	57731.0		TTGTCCATCAAACCGAATGA	5883	16311.0
TTGTCCATCAACAAGTGCAA	0.07562650961038135		TTGTCCATCAACAAGTGCAA	0.001796066047814229		TTGTCCATCAACAAGTGCAA	42.106753090966265		TTGTCCATCAACAAGTGCAA	0.91447705		TTGTCCATCAACAAGTGCAA	0.19526657729194596		TTGTCCATCAACAAGTGCAA	7930	58182.0		TTGTCCATCAACAAGTGCAA	4747	11361.0
TTGTCCATCAACCTACTCAA	0.10854738565565927		TTGTCCATCAACCTACTCAA	0.0018831580670635925		TTGTCCATCAACCTACTCAA	57.64114417910609		TTGTCCATCAACCTACTCAA	0.9628349		TTGTCCATCAACCTACTCAA	0.2143344572896596		TTGTCCATCAACCTACTCAA	7440	49824.0		TTGTCCATCAACCTACTCAA	4546	10679.0
TTGTCCATCAACGGAGGTCT	0.11025016426545298		TTGTCCATCAACGGAGGTCT	0.0019008373346684653		TTGTCCATCAACGGAGGTCT	58.00084113177537		TTGTCCATCAACGGAGGTCT	0.9696425		TTGTCCATCAACGGAGGTCT	0.14925113751263902		TTGTCCATCAACGGAGGTCT	7357	63296.0		TTGTCCATCAACGGAGGTCT	3744	9447.0
TTGTCCATCAAGCATCAGAA	0.09978239961975634		TTGTCCATCAAGCATCAGAA	0.0018247799926829394		TTGTCCATCAAGCATCAGAA	54.68187947032901		TTGTCCATCAAGCATCAGAA	0.9544992		TTGTCCATCAAGCATCAGAA	0.17074805505685217		TTGTCCATCAAGCATCAGAA	7175	41775.0		TTGTCCATCAAGCATCAGAA	3601	7133.0
TTGTCCATCAAGCGATACGG	0.08213654773495327		TTGTCCATCAAGCGATACGG	0.0018804164880315167		TTGTCCATCAAGCGATACGG	43.679976355098106		TTGTCCATCAAGCGATACGG	0.9303284		TTGTCCATCAAGCGATACGG	0.22582640975782217		TTGTCCATCAAGCGATACGG	8599	56570.0		TTGTCCATCAAGCGATACGG	5210	12775.0
TTGTCCATCAAGGTATCCAA	0.08804914458104401		TTGTCCATCAAGGTATCCAA	0.0018016524457117587		TTGTCCATCAAGGTATCCAA	48.87132631524801		TTGTCCATCAAGGTATCCAA	0.9338136		TTGTCCATCAAGGTATCCAA	0.1867771411531662		TTGTCCATCAAGGTATCCAA	7382	46949.0		TTGTCCATCAAGGTATCCAA	4004	8769.0
TTGTCCATCAATCCGAACAA	0.07382738628373278		TTGTCCATCAATCCGAACAA	0.0017807035016769988		TTGTCCATCAATCCGAACAA	41.459673782976765		TTGTCCATCAATCCGAACAA	0.91188663		TTGTCCATCAATCCGAACAA	0.1650718082996112		TTGTCCATCAATCCGAACAA	8869	63015.0		TTGTCCATCAATCCGAACAA	4848	10402.0
TTGTCCATCACCTGATTCGA	0.07472627394627267		TTGTCCATCACCTGATTCGA	0.0019235854137149792		TTGTCCATCACCTGATTCGA	38.84739061415288		TTGTCCATCACCTGATTCGA	0.9108711		TTGTCCATCACCTGATTCGA	0.26456220340560155		TTGTCCATCACCTGATTCGA	8112	42988.0		TTGTCCATCACCTGATTCGA	4755	11373.0
TTGTCCATCACTAAGACCAA	0.091465806194467		TTGTCCATCACTAAGACCAA	0.0018987794862861491		TTGTCCATCACTAAGACCAA	48.17084177234626		TTGTCCATCACTAAGACCAA	0.94447553		TTGTCCATCACTAAGACCAA	0.20122150216793325		TTGTCCATCACTAAGACCAA	8728	64347.0		TTGTCCATCACTAAGACCAA	5344	12948.0
TTGTCCATCACTAGGCATCC	0.10028237277018937		TTGTCCATCACTAGGCATCC	0.0018282211235714921		TTGTCCATCACTAGGCATCC	54.85243085600299		TTGTCCATCACTAGGCATCC	0.9553693		TTGTCCATCACTAGGCATCC	0.25832542991607466		TTGTCCATCACTAGGCATCC	8292	55883.0		TTGTCCATCACTAGGCATCC	5523	14436.0
TTGTCCATCACTCCGCAGTT	0.09095290567335748		TTGTCCATCACTCCGCAGTT	0.0018816222789447752		TTGTCCATCACTCCGCAGTT	48.3374940290165		TTGTCCATCACTCCGCAGTT	0.94127923		TTGTCCATCACTCCGCAGTT	0.1552780191138141		TTGTCCATCACTCCGCAGTT	7530	46040.0		TTGTCCATCACTCCGCAGTT	3467	7149.0
TTGTCCATCAGATACCTACA	0.09277701845997677		TTGTCCATCAGATACCTACA	0.0018379972347910343		TTGTCCATCAGATACCTACA	50.47723505989103		TTGTCCATCAGATACCTACA	0.94462717		TTGTCCATCAGATACCTACA	0.1569157495011907		TTGTCCATCAGATACCTACA	6923	46611.0		TTGTCCATCAGATACCTACA	3501	7314.0
TTGTCCATCAGCCGAACCAA	0.08664895669800257		TTGTCCATCAGCCGAACCAA	0.001837594421739653		TTGTCCATCAGCCGAACCAA	47.15347177424052		TTGTCCATCAGCCGAACCAA	0.94071025		TTGTCCATCAGCCGAACCAA	0.15967424623690352		TTGTCCATCAGCCGAACCAA	7237	43714.0		TTGTCCATCAGCCGAACCAA	3539	6980.0
TTGTCCATCAGTAGTGGCTT	0.07491226891079032		TTGTCCATCAGTAGTGGCTT	0.0018308917256129402		TTGTCCATCAGTAGTGGCTT	40.91572858341004		TTGTCCATCAGTAGTGGCTT	0.8939538		TTGTCCATCAGTAGTGGCTT	0.2725583669478059		TTGTCCATCAGTAGTGGCTT	8075	40905.0		TTGTCCATCAGTAGTGGCTT	5023	11149.0
TTGTCCATCAGTGTACTCAA	0.022759937418790274		TTGTCCATCAGTGTACTCAA	0.0020419238751945607		TTGTCCATCAGTGTACTCAA	11.14632024008321		TTGTCCATCAGTGTACTCAA	0.49073407		TTGTCCATCAGTGTACTCAA	0.13831417624521072		TTGTCCATCAGTGTACTCAA	8046	52200.0		TTGTCCATCAGTGTACTCAA	3722	7220.0
TTGTCCATCATAACCTAGGA	0.09493816136155339		TTGTCCATCATAACCTAGGA	0.0018683195267088322		TTGTCCATCATAACCTAGGA	50.81473484826935		TTGTCCATCATAACCTAGGA	0.9505638		TTGTCCATCATAACCTAGGA	0.2730601757112304		TTGTCCATCATAACCTAGGA	8691	64993.0		TTGTCCATCATAACCTAGGA	6231	17747.0
TTGTCCATCATATTCGGCCG	0.06930450344438724		TTGTCCATCATATTCGGCCG	0.0018773198752282038		TTGTCCATCATATTCGGCCG	36.91672599799366		TTGTCCATCATATTCGGCCG	0.894596		TTGTCCATCATATTCGGCCG	0.18774672895585168		TTGTCCATCATATTCGGCCG	7722	58009.0		TTGTCCATCATATTCGGCCG	4632	10891.0
TTGTCCATCATCTGGTACAA	0.05210474476596075		TTGTCCATCATCTGGTACAA	0.0020723719244525665		TTGTCCATCATCTGGTACAA	25.142564493931093		TTGTCCATCATCTGGTACAA	0.8215851		TTGTCCATCATCTGGTACAA	0.3043304994686504		TTGTCCATCATCTGGTACAA	7818	37640.0		TTGTCCATCATCTGGTACAA	4585	11455.0

## Sheet: ED Fig 2a-g
Extended Data Figure 2a				Extended Data Figure 2b				Extended Data Figure 2c				Extended Data Figure 2f					Extended Data Figure 2g
index	n_genes_by_total_molecules	group		index	total_total_molecules	group		index	fraction_new	group		index	p_e	BCset	plate_column		index	p_c	BCset	plate_column
AACGGACTCGAACCGAATGA	9647	2 hours		AACGGACTCGAACCGAATGA	120672.0	2 hours		AACGGACTCGAACCGAATGA	0.14946300715990454	2 hours		AACGGACTCGAACAAGGTCA	0.003122973203682242	6E	23		AACGGACTCGAACAAGGTCA	0.024147952443857333	6E	23
AACGGACTCGACAAGTGCAA	10785	2 hours		AACGGACTCGACAAGTGCAA	178772.0	2 hours		AACGGACTCGACAAGTGCAA	0.13356118407804354	2 hours		AACGGACTCGAACCGAATGA	0.0015722654376462625	6E	6		AACGGACTCGAACCGAATGA	0.02919755199564054	6E	6
AACGGACTCGACCACCATAA	10121	2 hours		AACGGACTCGACCACCATAA	130857.0	2 hours		AACGGACTCGACCACCATAA	0.09398809387346493	2 hours		AACGGACTCGACAAGTGCAA	0.0016669542039272236	6E	17		AACGGACTCGACAAGTGCAA	0.034030172673401464	6E	17
AACGGACTCGACCTACTCAA	9620	2 hours		AACGGACTCGACCTACTCAA	119274.0	2 hours		AACGGACTCGACCTACTCAA	0.13484917081677483	2 hours		AACGGACTCGACCACCATAA	0.0016253307386874419	6B	8		AACGGACTCGACCACCATAA	0.023337998818429552	6B	8
AACGGACTCGACGGAGGTCT	9366	2 hours		AACGGACTCGACGGAGGTCT	130077.0	2 hours		AACGGACTCGACGGAGGTCT	0.14093959731543623	2 hours		AACGGACTCGACCGTTACCG	0.0017209298751389287	6B	17		AACGGACTCGACCGTTACCG	0.03180077599979712	6B	17
AACGGACTCGACGTAGACTA	10636	2 hours		AACGGACTCGACGTAGACTA	159299.0	2 hours		AACGGACTCGACGTAGACTA	0.15235500536726534	2 hours		AACGGACTCGACCTACTCAA	0.0016051920388055658	6E	11		AACGGACTCGACCTACTCAA	0.029008933326332687	6E	11
AACGGACTCGACTAGTATCG	10861	Control		AACGGACTCGACTAGTATCG	167596.0	Control		AACGGACTCGACTAGTATCG	0.020084011551588343	Control		AACGGACTCGACGGAGGTCT	0.0015309917658842464	6E	14		AACGGACTCGACGGAGGTCT	0.03986844974198706	6E	14
AACGGACTCGAGAAGGCTCA	9495	2 hours		AACGGACTCGAGAAGGCTCA	128875.0	2 hours		AACGGACTCGAGAAGGCTCA	0.1136760426770126	2 hours		AACGGACTCGACGTAGACTA	0.0015463867909347897	6E	3		AACGGACTCGACGTAGACTA	0.043368542695410295	6E	3
AACGGACTCGAGCATCAGAA	10070	2 hours		AACGGACTCGAGCATCAGAA	137087.0	2 hours		AACGGACTCGAGCATCAGAA	0.1506853312130253	2 hours		AACGGACTCGACTAGTATCG	0.0015619112839152162	6G	2		AACGGACTCGACTAGTATCG	0.007201107714664828	6G	2
AACGGACTCGAGCGATACGG	8882	2 hours		AACGGACTCGAGCGATACGG	102811.0	2 hours		AACGGACTCGAGCGATACGG	0.14825261888319344	2 hours		AACGGACTCGACTGTAATGG	0.0017884396526696422	6G	6		AACGGACTCGACTGTAATGG	0.03285851828079098	6G	6
AACGGACTCGAGGTATCCAA	10300	2 hours		AACGGACTCGAGGTATCCAA	137770.0	2 hours		AACGGACTCGAGGTATCCAA	0.13366480365827102	2 hours		AACGGACTCGAGAAGGCTCA	0.0015982155450041708	6B	4		AACGGACTCGAGAAGGCTCA	0.02835019549399677	6B	4
AACGGACTCGAGTCCTCGTC	9604	2 hours		AACGGACTCGAGTCCTCGTC	121113.0	2 hours		AACGGACTCGAGTCCTCGTC	0.14013359424669525	2 hours		AACGGACTCGAGCATCAGAA	0.0015842607308829185	6E	13		AACGGACTCGAGCATCAGAA	0.04052684302642658	6E	13
AACGGACTCGATCACTCACA	10083	2 hours		AACGGACTCGATCACTCACA	171149.0	2 hours		AACGGACTCGATCACTCACA	0.13835897375970646	2 hours		AACGGACTCGAGCGATACGG	0.001599518421969991	6E	18		AACGGACTCGAGCGATACGG	0.03895276656539126	6E	18
AACGGACTCGATCCGAACAA	10261	2 hours		AACGGACTCGATCCGAACAA	130579.0	2 hours		AACGGACTCGATCCGAACAA	0.12296770537375841	2 hours		AACGGACTCGAGGTATCCAA	0.0016813245417030857	6E	19		AACGGACTCGAGGTATCCAA	0.04912964192433482	6E	19
AACGGACTCGATCGCCTATA	9144	2 hours		AACGGACTCGATCGCCTATA	121200.0	2 hours		AACGGACTCGATCGCCTATA	0.12773927392739273	2 hours		AACGGACTCGAGTCCTCGTC	0.0016149016215915974	6G	11		AACGGACTCGAGTCCTCGTC	0.030344958466911504	6G	11
AACGGACTCGATCGGTGCAA	10108	2 hours		AACGGACTCGATCGGTGCAA	174245.0	2 hours		AACGGACTCGATCGGTGCAA	0.10624121208643003	2 hours		AACGGACTCGATCACTCACA	0.0016174990114540214	6G	10		AACGGACTCGATCACTCACA	0.04590320698910476	6G	10
AACGGACTCGCAACGGTCTA	9811	2 hours		AACGGACTCGCAACGGTCTA	111501.0	2 hours		AACGGACTCGCAACGGTCTA	0.09585564255029103	2 hours		AACGGACTCGATCCGAACAA	0.0015946785361293041	6E	5		AACGGACTCGATCCGAACAA	0.02744032033287681	6E	5
AACGGACTCGCACGTAAGGT	9020	2 hours		AACGGACTCGCACGTAAGGT	96104.0	2 hours		AACGGACTCGCACGTAAGGT	0.13670606842587196	2 hours		AACGGACTCGATCGCCTATA	0.0015999943089882037	6G	13		AACGGACTCGATCGCCTATA	0.035072912047873384	6G	13
AACGGACTCGCAGTGGAGCT	8692	2 hours		AACGGACTCGCAGTGGAGCT	85136.0	2 hours		AACGGACTCGCAGTGGAGCT	0.1100004698364969	2 hours		AACGGACTCGATCGGTGCAA	0.0015592111432447464	6G	14		AACGGACTCGATCGGTGCAA	0.02832675734457839	6G	14
AACGGACTCGCATGCTGTTA	11017	Control		AACGGACTCGCATGCTGTTA	178901.0	Control		AACGGACTCGCATGCTGTTA	0.019983119155287003	Control		AACGGACTCGATTGCTCCAA	0.0018404370505816269	6B	18		AACGGACTCGATTGCTCCAA	0.032764037512106395	6B	18
AACGGACTCGCCTGATTCGA	10346	2 hours		AACGGACTCGCCTGATTCGA	175062.0	2 hours		AACGGACTCGCCTGATTCGA	0.1367515508791171	2 hours		AACGGACTCGCAACGGTCTA	0.001583214988159854	6B	5		AACGGACTCGCAACGGTCTA	0.019343412239549343	6B	5
AACGGACTCGCGAACCACAA	8812	2 hours		AACGGACTCGCGAACCACAA	92588.0	2 hours		AACGGACTCGCGAACCACAA	0.10521881885341514	2 hours		AACGGACTCGCACGTAAGGT	0.0016517477768455621	6E	4		AACGGACTCGCACGTAAGGT	0.03174442656860492	6E	4
AACGGACTCGCGGATTCCTG	10477	2 hours		AACGGACTCGCGGATTCCTG	143728.0	2 hours		AACGGACTCGCGGATTCCTG	0.121952577090059	2 hours		AACGGACTCGCAGTGGAGCT	0.0016076743072441645	6B	3		AACGGACTCGCAGTGGAGCT	0.020154138237836027	6B	3
AACGGACTCGCGTTCAACCG	7250	Control		AACGGACTCGCGTTCAACCG	48192.0	Control		AACGGACTCGCGTTCAACCG	0.024921148738379813	Control		AACGGACTCGCATGCTGTTA	0.0015970557169703086	6E	1		AACGGACTCGCATGCTGTTA	0.0061241722014991765	6E	1
AACGGACTCGCTAAGACCAA	9122	2 hours		AACGGACTCGCTAAGACCAA	129169.0	2 hours		AACGGACTCGCTAAGACCAA	0.17342396395419954	2 hours		AACGGACTCGCCACTTACCG	0.0017143307309752352	6G	3		AACGGACTCGCCACTTACCG	0.026267927665765953	6G	3
AACGGACTCGCTAGGCATCC	9242	2 hours		AACGGACTCGCTAGGCATCC	122437.0	2 hours		AACGGACTCGCTAGGCATCC	0.10030464647124644	2 hours		AACGGACTCGCCGCACCTTA	0.0017760588158940202	6B	16		AACGGACTCGCCGCACCTTA	0.033468104222821204	6B	16
AACGGACTCGCTCCGCAGTT	10430	2 hours		AACGGACTCGCTCCGCAGTT	151759.0	2 hours		AACGGACTCGCTCCGCAGTT	0.13106306709980955	2 hours		AACGGACTCGCCTGATTCGA	0.0014952762729624745	6E	10		AACGGACTCGCCTGATTCGA	0.03708342398686816	6E	10
AACGGACTCGCTCTGACGAA	9155	2 hours		AACGGACTCGCTCTGACGAA	121488.0	2 hours		AACGGACTCGCTCTGACGAA	0.12483537468721191	2 hours		AACGGACTCGCGAACCACAA	0.0015416336445287877	6B	6		AACGGACTCGCGAACCACAA	0.02113442847373675	6B	6
AACGGACTCGCTTCTCCTTA	9482	2 hours		AACGGACTCGCTTCTCCTTA	128815.0	2 hours		AACGGACTCGCTTCTCCTTA	0.11581725730699065	2 hours		AACGGACTCGCGGATTCCTG	0.0016055740288355284	6G	9		AACGGACTCGCGGATTCCTG	0.0408830006034496	6G	9
AACGGACTCGGACCACCTGA	9820	2 hours		AACGGACTCGGACCACCTGA	134514.0	2 hours		AACGGACTCGGACCACCTGA	0.1241283435181468	2 hours		AACGGACTCGCGTTCAACCG	0.0017268398171542626	6B	2		AACGGACTCGCGTTCAACCG	0.006995650130269957	6B	2
AACGGACTCGGATACCTACA	9024	2 hours		AACGGACTCGGATACCTACA	123039.0	2 hours		AACGGACTCGGATACCTACA	0.06545079202529279	2 hours		AACGGACTCGCTAAGACCAA	0.001548714296107906	6E	15		AACGGACTCGCTAAGACCAA	0.038728285890919374	6E	15
AACGGACTCGGCCGAACCAA	9229	2 hours		AACGGACTCGGCCGAACCAA	93526.0	2 hours		AACGGACTCGGCCGAACCAA	0.1724974873297265	2 hours		AACGGACTCGCTAGGCATCC	0.0016321036484398077	6E	7		AACGGACTCGCTAGGCATCC	0.025122855776968142	6E	7
AACGGACTCGGCGTCACCAA	10399	2 hours		AACGGACTCGGCGTCACCAA	123980.0	2 hours		AACGGACTCGGCGTCACCAA	0.1031134053879658	2 hours		AACGGACTCGCTCCGCAGTT	0.001575802199964067	6E	21		AACGGACTCGCTCCGCAGTT	0.03324716601888711	6E	21
AACGGACTCGGGAGTAACAA	9620	2 hours		AACGGACTCGGGAGTAACAA	135392.0	2 hours		AACGGACTCGGGAGTAACAA	0.1004195225714961	2 hours		AACGGACTCGCTCTGACGAA	0.0015942944015898462	6G	12		AACGGACTCGCTCTGACGAA	0.03182036686069742	6G	12
AACGGACTCGGGAGTCATCG	8690	2 hours		AACGGACTCGGGAGTCATCG	88830.0	2 hours		AACGGACTCGGGAGTCATCG	0.14465833614769785	2 hours		AACGGACTCGCTTCCTGCTC	0.0018245488873656719	6G	19		AACGGACTCGCTTCCTGCTC	0.022780260345832522	6G	19
AACGGACTCGGTAGTGGCTT	10290	2 hours		AACGGACTCGGTAGTGGCTT	172893.0	2 hours		AACGGACTCGGTAGTGGCTT	0.14480632529946266	2 hours		AACGGACTCGCTTCTCCTTA	0.0016728704456950216	6B	10		AACGGACTCGCTTCTCCTTA	0.03246528680344747	6B	10
AACGGACTCGGTCACATCCG	5899	2 hours		AACGGACTCGGTCACATCCG	104675.0	2 hours		AACGGACTCGGTCACATCCG	0.020740386911870076	2 hours		AACGGACTCGGACCACCTGA	0.0015411396683808294	6G	22		AACGGACTCGGACCACCTGA	0.033572850844431866	6G	22
AACGGACTCGGTCCTCCACA	10134	2 hours		AACGGACTCGGTCCTCCACA	152918.0	2 hours		AACGGACTCGGTCCTCCACA	0.13382335630860984	2 hours		AACGGACTCGGACCGGATAA	0.0016722115148644682	6G	24		AACGGACTCGGACCGGATAA	0.033661367650769616	6G	24
AACGGACTCGGTGTACTCAA	9347	2 hours		AACGGACTCGGTGTACTCAA	133555.0	2 hours		AACGGACTCGGTGTACTCAA	0.1355845906180974	2 hours		AACGGACTCGGATACCTACA	0.0016646004198499328	6E	9		AACGGACTCGGATACCTACA	0.014546559220629723	6E	9
AACGGACTCGGTGTTCAGTT	10215	2 hours		AACGGACTCGGTGTTCAGTT	163135.0	2 hours		AACGGACTCGGTGTTCAGTT	0.10774511907316027	2 hours		AACGGACTCGGCCGAACCAA	0.001579583211843278	6E	8		AACGGACTCGGCCGAACCAA	0.03699186275891222	6E	8
AACGGACTCGGTTCTAACTC	9353	2 hours		AACGGACTCGGTTCTAACTC	95083.0	2 hours		AACGGACTCGGTTCTAACTC	0.1068014261224404	2 hours		AACGGACTCGGCGTCACCAA	0.0015215263670777402	6B	14		AACGGACTCGGCGTCACCAA	0.01967449220077593	6B	14
AACGGACTCGTAACCTAGGA	10079	2 hours		AACGGACTCGTAACCTAGGA	155858.0	2 hours		AACGGACTCGTAACCTAGGA	0.1259864748681492	2 hours		AACGGACTCGGGACCTAGTC	0.0017644963042297195	6B	22		AACGGACTCGGGACCTAGTC	0.023616931423188124	6B	22
AACGGACTCGTACAACCTCA	9843	Control		AACGGACTCGTACAACCTCA	117443.0	Control		AACGGACTCGTACAACCTCA	0.020052280680840917	Control		AACGGACTCGGGAGTAACAA	0.0016131795030825142	6B	13		AACGGACTCGGGAGTAACAA	0.023730820416945034	6B	13
AACGGACTCGTATGTGGTGA	9685	2 hours		AACGGACTCGTATGTGGTGA	131901.0	2 hours		AACGGACTCGTATGTGGTGA	0.09328208277420186	2 hours		AACGGACTCGGGAGTCATCG	0.0015777952655324154	6B	9		AACGGACTCGGGAGTCATCG	0.03144429390694308	6B	9
AACGGACTCGTATTCGGCCG	10049	2 hours		AACGGACTCGTATTCGGCCG	133737.0	2 hours		AACGGACTCGTATTCGGCCG	0.14072395821649955	2 hours		AACGGACTCGGGCATGTCTT	0.0016999964253601682	6G	18		AACGGACTCGGGCATGTCTT	0.030408518480597932	6G	18
AACGGACTCGTCGTGGCCAA	9512	2 hours		AACGGACTCGTCGTGGCCAA	101843.0	2 hours		AACGGACTCGTCGTGGCCAA	0.11253596221635262	2 hours		AACGGACTCGGGCTTAAGAA	0.0018431087340344218	6G	4		AACGGACTCGGGCTTAAGAA	0.02981132872747248	6G	4
AACGGACTCGTCTGGTACAA	4887	2 hours		AACGGACTCGTCTGGTACAA	20849.0	2 hours		AACGGACTCGTCTGGTACAA	0.12398676195500984	2 hours		AACGGACTCGGGTGGTGGAA	0.0017550755345881047	6G	21		AACGGACTCGGGTGGTGGAA	0.0341048570927582	6G	21
AACGGACTCGTCTTGCTGTG	11078	Control		AACGGACTCGTCTTGCTGTG	197590.0	Control		AACGGACTCGTCTTGCTGTG	0.020744976972518852	Control		AACGGACTCGGTAGTGGCTT	0.0015571304226393299	6E	12		AACGGACTCGGTAGTGGCTT	0.042422173385965496	6E	12
AACGGACTCGTGGCGCAGTT	10379	2 hours		AACGGACTCGTGGCGCAGTT	146230.0	2 hours		AACGGACTCGTGGCGCAGTT	0.13929426246324284	2 hours		AACGGACTCGGTCACATCCG	0.0015816749442587848	6G	17		AACGGACTCGGTCACATCCG	0.0068565218508974644	6G	17
AACGGACTCGTTCTGTCTGA	10460	2 hours		AACGGACTCGTTCTGTCTGA	171239.0	2 hours		AACGGACTCGTTCTGTCTGA	0.1376263584814207	2 hours		AACGGACTCGGTCCTCCACA	0.0016193471367225896	6G	23		AACGGACTCGGTCCTCCACA	0.02445722950703423	6G	23
AACGGACTCGTTGTCACGTT	9957	2 hours		AACGGACTCGTTGTCACGTT	135863.0	2 hours		AACGGACTCGTTGTCACGTT	0.1059228781934743	2 hours		AACGGACTCGGTCTCGCTAA	0.0017956740084224163	6G	7		AACGGACTCGGTCTCGCTAA	0.031068518559409987	6G	7
AACTACCACTAAGGCTGCTG	6566	2 hours		AACTACCACTAAGGCTGCTG	36133.0	2 hours		AACTACCACTAAGGCTGCTG	0.09979796861594664	2 hours		AACGGACTCGGTGACTTACA	0.0017607441810410396	6B	23		AACGGACTCGGTGACTTACA	0.026381623834432568	6B	23
AACTACCACTAATCTCGCAA	6591	2 hours		AACTACCACTAATCTCGCAA	41942.0	2 hours		AACTACCACTAATCTCGCAA	0.08607124123789996	2 hours		AACGGACTCGGTGTACTCAA	0.0016269422684665254	6E	20		AACGGACTCGGTGTACTCAA	0.0371337348341618	6E	20
AACTACCACTAATGTGAGCC	7841	2 hours		AACTACCACTAATGTGAGCC	61024.0	2 hours		AACTACCACTAATGTGAGCC	0.1135454902988988	2 hours		AACGGACTCGGTGTTCAGTT	0.001609689200852172	6G	16		AACGGACTCGGTGTTCAGTT	0.027395503144961288	6G	16
AACTACCACTACATCGGCCT	6084	2 hours		AACTACCACTACATCGGCCT	36352.0	2 hours		AACTACCACTACATCGGCCT	0.09482284330985916	2 hours		AACGGACTCGGTTCTAACTC	0.0016450216335671627	6B	7		AACGGACTCGGTTCTAACTC	0.02392404010652808	6B	7
AACTACCACTACGCCAACGA	4524	2 hours		AACTACCACTACGCCAACGA	17641.0	2 hours		AACTACCACTACGCCAACGA	0.08758006915707726	2 hours		AACGGACTCGGTTGTCTGCG	0.001856766910863796	6G	5		AACGGACTCGGTTGTCTGCG	0.03496867241990779	6G	5
AACTACCACTACGGTACGTT	6008	2 hours		AACTACCACTACGGTACGTT	31704.0	2 hours		AACTACCACTACGGTACGTT	0.1138973000252334	2 hours		AACGGACTCGTAACCTAGGA	0.0015874115127212732	6E	22		AACGGACTCGTAACCTAGGA	0.05272072847044975	6E	22
AACTACCACTAGATGCTTGA	7101	2 hours		AACTACCACTAGATGCTTGA	61561.0	2 hours		AACTACCACTAGATGCTTGA	0.14099835935088773	2 hours		AACGGACTCGTACAACCTCA	0.0015955670179283728	6B	1		AACGGACTCGTACAACCTCA	0.006697858131284823	6B	1
AACTACCACTAGCTCTCGAA	4348	2 hours		AACTACCACTAGCTCTCGAA	18141.0	2 hours		AACTACCACTAGCTCTCGAA	0.09404112231960753	2 hours		AACGGACTCGTACGGCAGTG	0.0027854254137850273	6E	2		AACGGACTCGTACGGCAGTG	0.011681335749417552	6E	2
AACTACCACTAGCTGAATCA	7596	2 hours		AACTACCACTAGCTGAATCA	57893.0	2 hours		AACTACCACTAGCTGAATCA	0.10232670616482131	2 hours		AACGGACTCGTAGCACCACA	0.0019334910060361025	6B	24		AACGGACTCGTAGCACCACA	0.02505701976685251	6B	24
AACTACCACTAGGATTAAGG	7284	2 hours		AACTACCACTAGGATTAAGG	52966.0	2 hours		AACTACCACTAGGATTAAGG	0.1319714533851905	2 hours		AACGGACTCGTATGTGGTGA	0.0016099760286690762	6B	12		AACGGACTCGTATGTGGTGA	0.023305729543026746	6B	12
AACTACCACTAGGCCAGGAT	6293	2 hours		AACTACCACTAGGCCAGGAT	36928.0	2 hours		AACTACCACTAGGCCAGGAT	0.15210680242634314	2 hours		AACGGACTCGTATTCGGCCG	0.0015720654050858456	6E	16		AACGGACTCGTATTCGGCCG	0.03239776345187323	6E	16
AACTACCACTAGGTAGTGCG	7355	2 hours		AACTACCACTAGGTAGTGCG	52574.0	2 hours		AACTACCACTAGGTAGTGCG	0.12753452276790808	2 hours		AACGGACTCGTCGTGGCCAA	0.0015650838669673275	6G	20		AACGGACTCGTCGTGGCCAA	0.027752219754924753	6G	20
AACTACCACTAGGTCGGTTA	6673	2 hours		AACTACCACTAGGTCGGTTA	39948.0	2 hours		AACTACCACTAGGTCGGTTA	0.12028136577550816	2 hours		AACGGACTCGTCTGGTACAA	0.0038234481651128263	6E	24		AACGGACTCGTCTGGTACAA	0.05796896890617485	6E	24
AACTACCACTATAGGACACA	5895	Control		AACTACCACTATAGGACACA	27474.0	Control		AACTACCACTATAGGACACA	0.02107447040838611	Control		AACGGACTCGTCTGTAACGC	0.0019988400283041927	6B	21		AACGGACTCGTCTGTAACGC	0.03499165111482173	6B	21
AACTACCACTATCCTTGTAC	7523	2 hours		AACTACCACTATCCTTGTAC	56763.0	2 hours		AACTACCACTATCCTTGTAC	0.08128534432640981	2 hours		AACGGACTCGTCTTGCTGTG	0.0015985808293944499	6G	1		AACGGACTCGTCTTGCTGTG	0.008251018642577195	6G	1
AACTACCACTATGGATCGAA	7276	Control		AACTACCACTATGGATCGAA	42087.0	Control		AACTACCACTATGGATCGAA	0.022358447976809942	Control		AACGGACTCGTGGCGCAGTT	0.0015250607288002137	6G	15		AACGGACTCGTGGCGCAGTT	0.034575690970102414	6G	15
AACTACCACTATTCAGACGA	5209	2 hours		AACTACCACTATTCAGACGA	22215.0	2 hours		AACTACCACTATTCAGACGA	0.14980868782354265	2 hours		AACGGACTCGTGTCCTACTA	0.001689482263359348	6B	19		AACGGACTCGTGTCCTACTA	0.02648688304788889	6B	19
AACTACCACTATTGATGCTC	7254	2 hours		AACTACCACTATTGATGCTC	52949.0	2 hours		AACTACCACTATTGATGCTC	0.1137320818145763	2 hours		AACGGACTCGTTCTGTCTGA	0.0015904467429488094	6G	8		AACGGACTCGTTCTGTCTGA	0.04317353839649875	6G	8
AACTACCACTCAAGTCTCGG	6664	2 hours		AACTACCACTCAAGTCTCGG	45182.0	2 hours		AACTACCACTCAAGTCTCGG	0.11869771147802222	2 hours		AACGGACTCGTTGGATTCCG	0.0017216438234939151	6B	15		AACGGACTCGTTGGATTCCG	0.02659665789172485	6B	15
AACTACCACTCAGAGGATTA	6373	2 hours		AACTACCACTCAGAGGATTA	42190.0	2 hours		AACTACCACTCAGAGGATTA	0.12526665086513392	2 hours		AACGGACTCGTTGTCACGTT	0.0015956520853507427	6B	11		AACGGACTCGTTGTCACGTT	0.02169334227239481	6B	11
AACTACCACTCAGATCACCA	6208	2 hours		AACTACCACTCAGATCACCA	35816.0	2 hours		AACTACCACTCAGATCACCA	0.10369667187849006	2 hours		AACGGACTCGTTGTCCTGTA	0.0017248501725000945	6B	20		AACGGACTCGTTGTCCTGTA	0.0308971620384498	6B	20
AACTACCACTCAGCTGCTTC	7647	2 hours		AACTACCACTCAGCTGCTTC	59315.0	2 hours		AACTACCACTCAGCTGCTTC	0.13128213773918906	2 hours		AACTACCACTAAGGCTGCTG	0.0016639294192723807	8M	16		AACTACCACTAAGGCTGCTG	0.02663102034422832	8M	16
AACTACCACTCCAAGGCCTT	6218	2 hours		AACTACCACTCCAAGGCCTT	36513.0	2 hours		AACTACCACTCCAAGGCCTT	0.12014898803165995	2 hours		AACTACCACTAATCTCGCAA	0.0016659762137535366	8M	5		AACTACCACTAATCTCGCAA	0.018368191060761062	8M	5
AACTACCACTCCATGTTCGG	5861	2 hours		AACTACCACTCCATGTTCGG	30138.0	2 hours		AACTACCACTCCATGTTCGG	0.13889441900590616	2 hours		AACTACCACTAATGTGAGCC	0.0017810192179046702	8I	23		AACTACCACTAATGTGAGCC	0.027859335610545908	8I	23
AACTACCACTCCGTATTCTG	5690	2 hours		AACTACCACTCCGTATTCTG	26856.0	2 hours		AACTACCACTCCGTATTCTG	0.0938337801608579	2 hours		AACTACCACTACATCGGCCT	0.00163471273372772	8M	20		AACTACCACTACATCGGCCT	0.022324755203067665	8M	20
AACTACCACTCGAGGACGAA	6423	2 hours		AACTACCACTCGAGGACGAA	35896.0	2 hours		AACTACCACTCGAGGACGAA	0.1319645642968576	2 hours		AACTACCACTACGCCAACGA	0.001726981100681921	8M	14		AACTACCACTACGCCAACGA	0.0175443588111234	8M	14
AACTACCACTCGAGTCATAA	6020	2 hours		AACTACCACTCGAGTCATAA	37750.0	2 hours		AACTACCACTCGAGTCATAA	0.1006092715231788	2 hours		AACTACCACTACGGACTGAA	0.0015819230117276317	8J	17		AACTACCACTACGGACTGAA	0.04357610671385568	8J	17
AACTACCACTCTCGTTGCGT	6159	2 hours		AACTACCACTCTCGTTGCGT	40942.0	2 hours		AACTACCACTCTCGTTGCGT	0.0941820135801866	2 hours		AACTACCACTACGGCGCTAA	0.001649681522634845	8M	22		AACTACCACTACGGCGCTAA	0.041269101751770405	8M	22
AACTACCACTCTCTGCGCTT	7567	2 hours		AACTACCACTCTCTGCGCTT	53553.0	2 hours		AACTACCACTCTCTGCGCTT	0.1403842921965156	2 hours		AACTACCACTACGGTACGTT	0.0016761216409236922	8J	14		AACTACCACTACGGTACGTT	0.036301021536284436	8J	14
AACTACCACTGAACTCTCAA	6859	2 hours		AACTACCACTGAACTCTCAA	51373.0	2 hours		AACTACCACTGAACTCTCAA	0.12306075175675939	2 hours		AACTACCACTAGAAGACCTA	0.0018385823336800385	8I	3		AACTACCACTAGAAGACCTA	0.009261208166701748	8I	3
AACTACCACTGACAATACCA	6582	2 hours		AACTACCACTGACAATACCA	33770.0	2 hours		AACTACCACTGACAATACCA	0.0890139176784128	2 hours		AACTACCACTAGATGCTTGA	0.0016798422013263909	8J	6		AACTACCACTAGATGCTTGA	0.0563133152353837	8J	6
AACTACCACTGATTCTCGAA	6832	2 hours		AACTACCACTGATTCTCGAA	41541.0	2 hours		AACTACCACTGATTCTCGAA	0.07633422401964324	2 hours		AACTACCACTAGCTCTCGAA	0.001647793393101294	8M	18		AACTACCACTAGCTCTCGAA	0.02512938885182046	8M	18
AACTACCACTGCTCTTATTG	8210	2 hours		AACTACCACTGCTCTTATTG	72779.0	2 hours		AACTACCACTGCTCTTATTG	0.1335687492271122	2 hours		AACTACCACTAGCTGAATCA	0.0016361256708741472	8I	6		AACTACCACTAGCTGAATCA	0.02426156233128894	8I	6
AACTACCACTGCTTAGTGAA	5660	2 hours		AACTACCACTGCTTAGTGAA	30941.0	2 hours		AACTACCACTGCTTAGTGAA	0.07646811673830839	2 hours		AACTACCACTAGGATTAAGG	0.001644523339717431	8J	12		AACTACCACTAGGATTAAGG	0.02975774249038981	8J	12
AACTACCACTGCTTGCCTGA	6864	2 hours		AACTACCACTGCTTGCCTGA	40993.0	2 hours		AACTACCACTGCTTGCCTGA	0.0768911765423365	2 hours		AACTACCACTAGGCCAGGAT	0.0016917602299203421	8J	19		AACTACCACTAGGCCAGGAT	0.03603960467025384	8J	19
AACTACCACTGGCAGTTAGA	7002	2 hours		AACTACCACTGGCAGTTAGA	45996.0	2 hours		AACTACCACTGGCAGTTAGA	0.10079137316288372	2 hours		AACTACCACTAGGTAGTGCG	0.0016546687254122652	8J	4		AACTACCACTAGGTAGTGCG	0.04661124151404838	8J	4
AACTACCACTGGCTTCTATA	6547	2 hours		AACTACCACTGGCTTCTATA	44368.0	2 hours		AACTACCACTGGCTTCTATA	0.08388928957807429	2 hours		AACTACCACTAGGTCGGTTA	0.001684543273462037	8I	19		AACTACCACTAGGTCGGTTA	0.04018362662586075	8I	19
AACTACCACTGGTGAGATAA	6227	2 hours		AACTACCACTGGTGAGATAA	42082.0	2 hours		AACTACCACTGGTGAGATAA	0.09818924956038211	2 hours		AACTACCACTAGTATGTCCA	0.0016888154189910157	8J	18		AACTACCACTAGTATGTCCA	0.03561106209498312	8J	18
AACTACCACTGTAAGTGGAA	4562	2 hours		AACTACCACTGTAAGTGGAA	14660.0	2 hours		AACTACCACTGTAAGTGGAA	0.07762619372442019	2 hours		AACTACCACTATAGGACACA	0.0016935338545819934	8M	2		AACTACCACTATAGGACACA	0.004385149444260533	8M	2
AACTACCACTGTACTCCTGG	8081	Control		AACTACCACTGTACTCCTGG	60318.0	Control		AACTACCACTGTACTCCTGG	0.020673762392652277	Control		AACTACCACTATCCTTGTAC	0.0016499340049155847	8I	13		AACTACCACTATCCTTGTAC	0.01715208065858598	8I	13
AACTACCACTGTCGCTACAG	7034	2 hours		AACTACCACTGTCGCTACAG	43436.0	2 hours		AACTACCACTGTCGCTACAG	0.10555760198913344	2 hours		AACTACCACTATGGATCGAA	0.001687650550096097	8M	1		AACTACCACTATGGATCGAA	0.005830297839708019	8M	1
AACTACCACTGTGACGATCG	6190	2 hours		AACTACCACTGTGACGATCG	41305.0	2 hours		AACTACCACTGTGACGATCG	0.12998426340636726	2 hours		AACTACCACTATTCAGACGA	0.0017775035915799159	8J	16		AACTACCACTATTCAGACGA	0.029613390855622354	8J	16
AACTACCACTTACCGTTGAA	7720	Control		AACTACCACTTACCGTTGAA	54069.0	Control		AACTACCACTTACCGTTGAA	0.020917716251456473	Control		AACTACCACTATTGATGCTC	0.0016620772974351456	8I	21		AACTACCACTATTGATGCTC	0.025396955800857393	8I	21
AACTACCACTTACGACACTT	9106	Control		AACTACCACTTACGACACTT	81012.0	Control		AACTACCACTTACGACACTT	0.02084876314620056	Control		AACTACCACTCAAGTCTCGG	0.0016220455142606123	8J	9		AACTACCACTCAAGTCTCGG	0.03934831138589854	8J	9
AACTACCACTTACTCAACTC	6959	2 hours		AACTACCACTTACTCAACTC	49237.0	2 hours		AACTACCACTTACTCAACTC	0.09192274102808863	2 hours		AACTACCACTCACTGGAGGA	0.0016575640311715864	8J	13		AACTACCACTCACTGGAGGA	0.05450052783610399	8J	13
AACTACCACTTATCACTGTC	5744	2 hours		AACTACCACTTATCACTGTC	36818.0	2 hours		AACTACCACTTATCACTGTC	0.10087457222010973	2 hours		AACTACCACTCAGAGGATTA	0.0016698455957488726	8J	22		AACTACCACTCAGAGGATTA	0.03648013357134064	8J	22
AACTACCACTTATGCAAGGA	5779	2 hours		AACTACCACTTATGCAAGGA	29110.0	2 hours		AACTACCACTTATGCAAGGA	0.06726210924081072	2 hours		AACTACCACTCAGATCACCA	0.0016728142743683855	8M	4		AACTACCACTCAGATCACCA	0.02285134566057961	8M	4
AACTACCACTTCCGTGTTCA	7536	2 hours		AACTACCACTTCCGTGTTCA	50668.0	2 hours		AACTACCACTTCCGTGTTCA	0.08589247651377595	2 hours		AACTACCACTCAGCTGCTTC	0.0016342008040785279	8J	5		AACTACCACTCAGCTGCTTC	0.032726913770593134	8J	5
AACTACCACTTCGACACGAA	5008	2 hours		AACTACCACTTCGACACGAA	24996.0	2 hours		AACTACCACTTCGACACGAA	0.11541846695471275	2 hours		AACTACCACTCCAAGGCCTT	0.0017177555768846092	8J	15		AACTACCACTCCAAGGCCTT	0.03788485910243029	8J	15
AACTACCACTTCGGCATTAA	6045	2 hours		AACTACCACTTCGGCATTAA	35376.0	2 hours		AACTACCACTTCGGCATTAA	0.0929726368159204	2 hours		AACTACCACTCCAGACATTA	0.0017359828847669538	8I	17		AACTACCACTCCAGACATTA	0.04027500073871975	8I	17
AACTACCACTTGACAAGCCA	5540	2 hours		AACTACCACTTGACAAGCCA	31566.0	2 hours		AACTACCACTTGACAAGCCA	0.11296965089019831	2 hours		AACTACCACTCCATGTTCGG	0.0017143377057519025	8I	15		AACTACCACTCCATGTTCGG	0.03088252367604863	8I	15
AACTACCACTTGATACCAGA	6254	2 hours		AACTACCACTTGATACCAGA	38225.0	2 hours		AACTACCACTTGATACCAGA	0.09423152387181165	2 hours		AACTACCACTCCGTATTCTG	0.0017673348756996297	8M	10		AACTACCACTCCGTATTCTG	0.021429365697129513	8M	10
AACTACCACTTGCTATCTAG	7507	2 hours		AACTACCACTTGCTATCTAG	56609.0	2 hours		AACTACCACTTGCTATCTAG	0.09452560546909503	2 hours		AACTACCACTCGAGGACGAA	0.001711640793411269	8I	12		AACTACCACTCGAGGACGAA	0.03271471498062527	8I	12
AACTACCACTTGGTGAACCT	5351	2 hours		AACTACCACTTGGTGAACCT	28575.0	2 hours		AACTACCACTTGGTGAACCT	0.14281714785651795	2 hours		AACTACCACTCGAGTCATAA	0.0016794378637372239	8M	9		AACTACCACTCGAGTCATAA	0.022393443098360773	8M	9
AACTACCACTTGTTGGTGCA	7071	Control		AACTACCACTTGTTGGTGCA	44210.0	Control		AACTACCACTTGTTGGTGCA	0.022370504410766795	Control		AACTACCACTCGTCACTACG	0.0016787563575991356	8I	7		AACTACCACTCGTCACTACG	0.01978066951124315	8I	7
AACTACCACTTGTTGTCGCC	7104	2 hours		AACTACCACTTGTTGTCGCC	56525.0	2 hours		AACTACCACTTGTTGTCGCC	0.1386996904024768	2 hours		AACTACCACTCTCGTTGCGT	0.0016271830799190565	8I	16		AACTACCACTCTCGTTGCGT	0.02966655374340609	8I	16
AACTACCACTTTACATGTCC	7397	2 hours		AACTACCACTTTACATGTCC	53438.0	2 hours		AACTACCACTTTACATGTCC	0.1289344661102586	2 hours		AACTACCACTCTCTCACTGG	0.0018025511934841314	8I	18		AACTACCACTCTCTCACTGG	0.031248365944719258	8I	18
AACTACCACTTTCAGGTGTA	4983	2 hours		AACTACCACTTTCAGGTGTA	24293.0	2 hours		AACTACCACTTTCAGGTGTA	0.09381303256081999	2 hours		AACTACCACTCTCTGCGCTT	0.00163650702183312	8I	11		AACTACCACTCTCTGCGCTT	0.026210434845954117	8I	11
AACTAGCGTAAACTAGCTGA	8856	2 hours		AACTAGCGTAAACTAGCTGA	97717.0	2 hours		AACTAGCGTAAACTAGCTGA	0.10288895483897377	2 hours		AACTACCACTGAACTCTCAA	0.0016995990927295358	8I	20		AACTACCACTGAACTCTCAA	0.040369955573655775	8I	20
AACTAGCGTAAAGGCTGCTG	8449	2 hours		AACTAGCGTAAAGGCTGCTG	97613.0	2 hours		AACTAGCGTAAAGGCTGCTG	0.12435843586407548	2 hours		AACTACCACTGAATAGCTTG	0.0017070730579744429	8M	17		AACTACCACTGAATAGCTTG	0.029719990505714552	8M	17
AACTAGCGTAAATCTCGCAA	9853	2 hours		AACTAGCGTAAATCTCGCAA	118969.0	2 hours		AACTAGCGTAAATCTCGCAA	0.06574822012457027	2 hours		AACTACCACTGACAATACCA	0.0016940074062547746	8M	8		AACTACCACTGACAATACCA	0.023789231158273316	8M	8
AACTAGCGTAACAGACCACG	6388	2 hours		AACTAGCGTAACAGACCACG	41196.0	2 hours		AACTAGCGTAACAGACCACG	0.12753665404408196	2 hours		AACTACCACTGATTCTCGAA	0.0016393542556570146	8M	24		AACTACCACTGATTCTCGAA	0.017145333709163133	8M	24
AACTAGCGTAACCACGTTCA	9606	2 hours		AACTAGCGTAACCACGTTCA	117962.0	2 hours		AACTAGCGTAACCACGTTCA	0.08295891897390685	2 hours		AACTACCACTGCCTGTCCTA	0.001707824907124465	8I	4		AACTACCACTGCCTGTCCTA	0.024785627415059193	8I	4
AACTAGCGTAACCTTCCACC	10184	2 hours		AACTAGCGTAACCTTCCACC	138818.0	2 hours		AACTAGCGTAACCTTCCACC	0.10033280986615568	2 hours		AACTACCACTGCGATAAGAA	0.0019601453513446187	8J	20		AACTACCACTGCGATAAGAA	0.011569963915459076	8J	20
AACTAGCGTAACGGCGCTAA	9073	2 hours		AACTAGCGTAACGGCGCTAA	92302.0	2 hours		AACTAGCGTAACGGCGCTAA	0.12568525059045307	2 hours		AACTACCACTGCTCTTATTG	0.0016202753239568171	8J	10		AACTACCACTGCTCTTATTG	0.03691357556474198	8J	10
AACTAGCGTAACTTGAGCAA	9288	2 hours		AACTAGCGTAACTTGAGCAA	108324.0	2 hours		AACTAGCGTAACTTGAGCAA	0.12610317196558474	2 hours		AACTACCACTGCTTAGTGAA	0.001741980068994499	8M	11		AACTACCACTGCTTAGTGAA	0.016751018447690037	8M	11
AACTAGCGTAAGGATCTGGA	8807	2 hours		AACTAGCGTAAGGATCTGGA	103981.0	2 hours		AACTAGCGTAAGGATCTGGA	0.16401073273001798	2 hours		AACTACCACTGCTTGCCTGA	0.001657158001349195	8M	15		AACTACCACTGCTTGCCTGA	0.01753020601030811	8M	15
AACTAGCGTAATACACCGTG	9151	2 hours		AACTAGCGTAATACACCGTG	93995.0	2 hours		AACTAGCGTAATACACCGTG	0.13708175966806746	2 hours		AACTACCACTGGCAGTTAGA	0.0017062260477411642	8I	8		AACTACCACTGGCAGTTAGA	0.03441871525329222	8I	8
AACTAGCGTAATAGGACACA	9487	Control		AACTAGCGTAATAGGACACA	115976.0	Control		AACTAGCGTAATAGGACACA	0.02119404014623715	Control		AACTACCACTGGCTTCTATA	0.0016802528570763	8M	12		AACTACCACTGGCTTCTATA	0.020497616158854388	8M	12
AACTAGCGTAATCTGGACTC	9344	2 hours		AACTAGCGTAATCTGGACTC	101972.0	2 hours		AACTAGCGTAATCTGGACTC	0.14413760640175735	2 hours		AACTACCACTGGTGAGATAA	0.0016503901405877952	8M	23		AACTACCACTGGTGAGATAA	0.03237693843216904	8M	23
AACTAGCGTAATGGATCGAA	10606	Control		AACTAGCGTAATGGATCGAA	146324.0	Control		AACTAGCGTAATGGATCGAA	0.017638938246630764	Control		AACTACCACTGTAAGTGGAA	0.0015057813942633185	8I	5		AACTACCACTGTAAGTGGAA	0.027696700001594972	8I	5
AACTAGCGTAATTCGCGTAC	10234	2 hours		AACTAGCGTAATTCGCGTAC	148681.0	2 hours		AACTAGCGTAATTCGCGTAC	0.13672897007687598	2 hours		AACTACCACTGTACTCCTGG	0.0017413604201792134	8I	2		AACTACCACTGTACTCCTGG	0.0054824147467458055	8I	2
AACTAGCGTACACCGAGCAA	8764	Control		AACTAGCGTACACCGAGCAA	80218.0	Control		AACTAGCGTACACCGAGCAA	0.020768406093395496	Control		AACTACCACTGTCGCTACAG	0.001543428881776667	8I	9		AACTACCACTGTCGCTACAG	0.021480428333587834	8I	9
AACTAGCGTACAGATCACCA	8836	2 hours		AACTAGCGTACAGATCACCA	116339.0	2 hours		AACTAGCGTACAGATCACCA	0.10515820146296599	2 hours		AACTACCACTGTGACGATCG	0.0016079505026010215	8I	22		AACTACCACTGTGACGATCG	0.04178445548484885	8I	22
AACTAGCGTACCAACGGTGA	8782	2 hours		AACTAGCGTACCAACGGTGA	91868.0	2 hours		AACTAGCGTACCAACGGTGA	0.1310684895719946	2 hours		AACTACCACTTACCGTTGAA	0.001732788462475877	8J	2		AACTACCACTTACCGTTGAA	0.0052257942471598375	8J	2
AACTAGCGTACCAGAGCGTA	7540	2 hours		AACTAGCGTACCAGAGCGTA	59283.0	2 hours		AACTAGCGTACCAGAGCGTA	0.12280080292832683	2 hours		AACTACCACTTACGACACTT	0.0015981316521796098	8I	1		AACTACCACTTACGACACTT	0.005343186116873831	8I	1
AACTAGCGTACCGTATTCTG	9890	2 hours		AACTAGCGTACCGTATTCTG	103385.0	2 hours		AACTAGCGTACCGTATTCTG	0.12701068820428496	2 hours		AACTACCACTTACTCAACTC	0.0016678270139076795	8M	7		AACTACCACTTACTCAACTC	0.020771024831938538	8M	7
AACTAGCGTACCTAGGTTAA	8234	2 hours		AACTAGCGTACCTAGGTTAA	82064.0	2 hours		AACTAGCGTACCTAGGTTAA	0.12569457984012478	2 hours		AACTACCACTTATCACTGTC	0.00171564005231503	8M	6		AACTACCACTTATCACTGTC	0.024020044477155368	8M	6
AACTAGCGTACCTGGATGTG	8658	2 hours		AACTAGCGTACCTGGATGTG	84504.0	2 hours		AACTAGCGTACCTGGATGTG	0.07673009561677553	2 hours		AACTACCACTTATGCAAGGA	0.0017228678924768792	8M	3		AACTACCACTTATGCAAGGA	0.01873921189678828	8M	3
AACTAGCGTACGAGTCATAA	8832	2 hours		AACTAGCGTACGAGTCATAA	98431.0	2 hours		AACTAGCGTACGAGTCATAA	0.15244181203076268	2 hours		AACTACCACTTCCGTGTTCA	0.0017626993310803024	8I	14		AACTACCACTTCCGTGTTCA	0.028217408816460857	8I	14
AACTAGCGTACGCATCACCT	8710	2 hours		AACTAGCGTACGCATCACCT	99753.0	2 hours		AACTAGCGTACGCATCACCT	0.15137389351698696	2 hours		AACTACCACTTCGACACGAA	0.0016908635645628044	8J	3		AACTACCACTTCGACACGAA	0.03606749784883909	8J	3
AACTAGCGTACGCTCATATA	9785	2 hours		AACTAGCGTACGCTCATATA	120492.0	2 hours		AACTAGCGTACGCTCATATA	0.11852239152806825	2 hours		AACTACCACTTCGGCATTAA	0.0016667247595662186	8M	19		AACTACCACTTCGGCATTAA	0.024937142589842243	8M	19
AACTAGCGTACGGATCATTA	10175	Control		AACTAGCGTACGGATCATTA	131247.0	Control		AACTAGCGTACGGATCATTA	0.021928120261796462	Control		AACTACCACTTCGTATGGTA	0.00188097550355856	8M	21		AACTACCACTTCGTATGGTA	0.008267041023241304	8M	21
AACTAGCGTACGTTAATGGA	10772	2 hours		AACTAGCGTACGTTAATGGA	147724.0	2 hours		AACTAGCGTACGTTAATGGA	0.10388968617150902	2 hours		AACTACCACTTCTGTCGTGC	0.0016487912328062599	8I	24		AACTACCACTTCTGTCGTGC	0.0073760200878844944	8I	24
AACTAGCGTACTAGAGGCAA	8054	2 hours		AACTAGCGTACTAGAGGCAA	70248.0	2 hours		AACTAGCGTACTAGAGGCAA	0.17223266142808336	2 hours		AACTACCACTTGACAAGCCA	0.0016786282578288474	8J	11		AACTACCACTTGACAAGCCA	0.027910594139557862	8J	11
AACTAGCGTACTCGAGATAA	10200	2 hours		AACTAGCGTACTCGAGATAA	144652.0	2 hours		AACTAGCGTACTCGAGATAA	0.12700135497608053	2 hours		AACTACCACTTGATACCAGA	0.0016532327242528427	8I	10		AACTACCACTTGATACCAGA	0.025803049760594644	8I	10
AACTAGCGTACTCTATGCCG	8838	2 hours		AACTAGCGTACTCTATGCCG	95992.0	2 hours		AACTAGCGTACTCTATGCCG	0.1403866988915743	2 hours		AACTACCACTTGCTATCTAG	0.0017690589447719516	8M	13		AACTACCACTTGCTATCTAG	0.025295776277564807	8M	13
AACTAGCGTAGAATAGCTTG	6301	2 hours		AACTAGCGTAGAATAGCTTG	47496.0	2 hours		AACTAGCGTAGAATAGCTTG	0.09706080512043119	2 hours		AACTACCACTTGGTGAACCT	0.001667470216408099	8J	24		AACTACCACTTGGTGAACCT	0.04534721960031482	8J	24
AACTAGCGTAGACAATACCA	9822	2 hours		AACTAGCGTAGACAATACCA	118349.0	2 hours		AACTAGCGTAGACAATACCA	0.13089252972141716	2 hours		AACTACCACTTGTCTGAGTA	0.0019497526218796694	8J	23		AACTACCACTTGTCTGAGTA	0.009126375923087642	8J	23
AACTAGCGTAGACGTCCAGA	10046	2 hours		AACTAGCGTAGACGTCCAGA	136380.0	2 hours		AACTAGCGTAGACGTCCAGA	0.09383340665786773	2 hours		AACTACCACTTGTTGGTGCA	0.001700886190624714	8J	1		AACTACCACTTGTTGGTGCA	0.005394745471068238	8J	1
AACTAGCGTAGAGTGAGTCA	8200	Control		AACTAGCGTAGAGTGAGTCA	70720.0	Control		AACTAGCGTAGAGTGAGTCA	0.01870757918552036	Control		AACTACCACTTGTTGTCGCC	0.0015971781620012226	8J	21		AACTACCACTTGTTGTCGCC	0.042465280653800494	8J	21
AACTAGCGTAGATGGTAGCG	9165	2 hours		AACTAGCGTAGATGGTAGCG	98230.0	2 hours		AACTAGCGTAGATGGTAGCG	0.148254097526214	2 hours		AACTACCACTTTACATGTCC	0.0017134664105064891	8J	7		AACTACCACTTTACATGTCC	0.03788232379108468	8J	7
AACTAGCGTAGATTCTCGAA	9527	2 hours		AACTAGCGTAGATTCTCGAA	125214.0	2 hours		AACTAGCGTAGATTCTCGAA	0.12186336991071287	2 hours		AACTACCACTTTCAGGTGTA	0.0017340317301183937	8J	8		AACTACCACTTTCAGGTGTA	0.03339959726414406	8J	8
AACTAGCGTAGCAGAGTTAA	9288	2 hours		AACTAGCGTAGCAGAGTTAA	117955.0	2 hours		AACTAGCGTAGCAGAGTTAA	0.14419905896316393	2 hours		AACTAGCGTAAACAGGATCG	0.006830871527410081	10H	24		AACTAGCGTAAACAGGATCG	0.03234792732110931	10H	24
AACTAGCGTAGCTTAGTGAA	4861	2 hours		AACTAGCGTAGCTTAGTGAA	19506.0	2 hours		AACTAGCGTAGCTTAGTGAA	0.0559315082538706	2 hours		AACTAGCGTAAACTAGCTGA	0.0017015538283154251	10K	12		AACTAGCGTAAACTAGCTGA	0.025552161779748308	10K	12
AACTAGCGTAGCTTGCCTGA	7810	2 hours		AACTAGCGTAGCTTGCCTGA	65538.0	2 hours		AACTAGCGTAGCTTGCCTGA	0.04688882785559523	2 hours		AACTAGCGTAAAGGCTGCTG	0.0016303944361443215	10M	16		AACTAGCGTAAAGGCTGCTG	0.034016582816121486	10M	16
AACTAGCGTAGGTCATCTCG	9555	2 hours		AACTAGCGTAGGTCATCTCG	135339.0	2 hours		AACTAGCGTAGGTCATCTCG	0.09816091444446907	2 hours		AACTAGCGTAAATCGATCCA	0.0017855368138516964	10H	13		AACTAGCGTAAATCGATCCA	0.022223609463761784	10H	13
AACTAGCGTAGGTGAGATAA	5956	2 hours		AACTAGCGTAGGTGAGATAA	30269.0	2 hours		AACTAGCGTAGGTGAGATAA	0.12739106016056032	2 hours		AACTAGCGTAAATCTCGCAA	0.0016318585270248512	10M	5		AACTAGCGTAAATCTCGCAA	0.013772023253020781	10M	5
AACTAGCGTAGTGCCATGGA	9017	2 hours		AACTAGCGTAGTGCCATGGA	113380.0	2 hours		AACTAGCGTAGTGCCATGGA	0.108828717586876	2 hours		AACTAGCGTAACAGACCACG	0.001720469599170256	10H	19		AACTAGCGTAACAGACCACG	0.02822980470179659	10H	19
AACTAGCGTAGTGGTTCTCC	9374	2 hours		AACTAGCGTAGTGGTTCTCC	107687.0	2 hours		AACTAGCGTAGTGGTTCTCC	0.12284676887646605	2 hours		AACTAGCGTAACATCGGCCT	0.001774230377109309	10M	20		AACTAGCGTAACATCGGCCT	0.005331200137440809	10M	20
AACTAGCGTAGTGTAAGGAA	9042	2 hours		AACTAGCGTAGTGTAAGGAA	105000.0	2 hours		AACTAGCGTAGTGTAAGGAA	0.1457142857142857	2 hours		AACTAGCGTAACCACGTTCA	0.001625452248250487	10H	6		AACTAGCGTAACCACGTTCA	0.018203821551177668	10H	6
AACTAGCGTAGTTGGACAGG	9624	2 hours		AACTAGCGTAGTTGGACAGG	148119.0	2 hours		AACTAGCGTAGTTGGACAGG	0.10706256455957709	2 hours		AACTAGCGTAACCTTCCACC	0.0015860977216457454	10H	8		AACTAGCGTAACCTTCCACC	0.01998540537820201	10H	8
AACTAGCGTATACGTACCTA	9454	2 hours		AACTAGCGTATACGTACCTA	119083.0	2 hours		AACTAGCGTATACGTACCTA	0.0879638571416575	2 hours		AACTAGCGTAACGCCAACGA	0.0017973444442261769	10M	14		AACTAGCGTAACGCCAACGA	0.009203346671516914	10M	14
AACTAGCGTATATCACTGTC	9853	2 hours		AACTAGCGTATATCACTGTC	135920.0	2 hours		AACTAGCGTATATCACTGTC	0.11831959976456739	2 hours		AACTAGCGTAACGCCTTCAA	0.0016183392392838116	10H	17		AACTAGCGTAACGCCTTCAA	0.017366628830874007	10H	17
AACTAGCGTATATCTCGAGA	9127	2 hours		AACTAGCGTATATCTCGAGA	114535.0	2 hours		AACTAGCGTATATCTCGAGA	0.09002488322346881	2 hours		AACTAGCGTAACGGCGCTAA	0.001571475959078976	10M	22		AACTAGCGTAACGGCGCTAA	0.02425315819501482	10M	22
AACTAGCGTATATGCAAGGA	9811	2 hours		AACTAGCGTATATGCAAGGA	151716.0	2 hours		AACTAGCGTATATGCAAGGA	0.09317408842837933	2 hours		AACTAGCGTAACTGTCTATC	0.002094500499740334	10H	4		AACTAGCGTAACTGTCTATC	0.014892290642100159	10H	4
AACTAGCGTATCCAAGCAGG	9186	2 hours		AACTAGCGTATCCAAGCAGG	123895.0	2 hours		AACTAGCGTATCCAAGCAGG	0.11642923443238226	2 hours		AACTAGCGTAACTTGAGCAA	0.0016132396820582387	10K	14		AACTAGCGTAACTTGAGCAA	0.03466611224803168	10K	14
AACTAGCGTATCCACTTAGA	8136	2 hours		AACTAGCGTATCCACTTAGA	89382.0	2 hours		AACTAGCGTATCCACTTAGA	0.15507596607818128	2 hours		AACTAGCGTAAGCTCTCGAA	0.0018703003119231506	10M	18		AACTAGCGTAAGCTCTCGAA	0.012220181664763985	10M	18
AACTAGCGTATGAAGGTGAA	8472	2 hours		AACTAGCGTATGAAGGTGAA	78469.0	2 hours		AACTAGCGTATGAAGGTGAA	0.15794772457913317	2 hours		AACTAGCGTAAGGATCTGGA	0.001645521361995358	10K	3		AACTAGCGTAAGGATCTGGA	0.03696219900723745	10K	3
AACTAGCGTATGCTATCTAG	9545	2 hours		AACTAGCGTATGCTATCTAG	112028.0	2 hours		AACTAGCGTATGCTATCTAG	0.13277037883386297	2 hours		AACTAGCGTAATACACCGTG	0.0015865191986734022	10K	16		AACTAGCGTAATACACCGTG	0.03223967717846304	10K	16
AACTAGCGTATTGACGGCAA	9122	2 hours		AACTAGCGTATTGACGGCAA	133833.0	2 hours		AACTAGCGTATTGACGGCAA	0.08287193741453902	2 hours		AACTAGCGTAATAGGACACA	0.0016248066401234177	10M	2		AACTAGCGTAATAGGACACA	0.0058766693401228354	10M	2
AACTAGCGTATTGTGAGCAA	8293	2 hours		AACTAGCGTATTGTGAGCAA	84921.0	2 hours		AACTAGCGTATTGTGAGCAA	0.12660001648591043	2 hours		AACTAGCGTAATCATGGAGA	0.0017880715670766814	10H	7		AACTAGCGTAATCATGGAGA	0.008992086963472144	10H	7
AAGCCTGTTAAAGGCTGCTG	9867	2 hours		AAGCCTGTTAAAGGCTGCTG	132539.0	2 hours		AAGCCTGTTAAAGGCTGCTG	0.13674465628984675	2 hours		AACTAGCGTAATCTGGACTC	0.001654938127562257	10K	10		AACTAGCGTAATCTGGACTC	0.046333683822572955	10K	10
AAGCCTGTTAAATCGATCCA	10061	2 hours		AAGCCTGTTAAATCGATCCA	135108.0	2 hours		AAGCCTGTTAAATCGATCCA	0.11063741599313143	2 hours		AACTAGCGTAATGGATCGAA	0.0015787023183541356	10M	1		AACTAGCGTAATGGATCGAA	0.005436579798990041	10M	1
AAGCCTGTTAAATCTCGCAA	10105	2 hours		AAGCCTGTTAAATCTCGCAA	158524.0	2 hours		AAGCCTGTTAAATCTCGCAA	0.11948348515051349	2 hours		AACTAGCGTAATTCGCGTAC	0.0015972313744936901	10K	17		AACTAGCGTAATTCGCGTAC	0.05055850262137044	10K	17
AAGCCTGTTAACAGACCACG	7202	2 hours		AAGCCTGTTAACAGACCACG	55158.0	2 hours		AAGCCTGTTAACAGACCACG	0.12221255302947895	2 hours		AACTAGCGTACACCGAGCAA	0.001570234928752094	10H	2		AACTAGCGTACACCGAGCAA	0.004887496879652461	10H	2
AAGCCTGTTAACATCGGCCT	8844	2 hours		AAGCCTGTTAACATCGGCCT	93180.0	2 hours		AAGCCTGTTAACATCGGCCT	0.1373578021034557	2 hours		AACTAGCGTACAGATCACCA	0.0016349509992817982	10M	4		AACTAGCGTACAGATCACCA	0.052560673415183695	10M	4
AAGCCTGTTAACCACGTTCA	8957	2 hours		AAGCCTGTTAACCACGTTCA	105906.0	2 hours		AAGCCTGTTAACCACGTTCA	0.1480274960814307	2 hours		AACTAGCGTACCAACGGTGA	0.0015843075301219054	10K	5		AACTAGCGTACCAACGGTGA	0.031031182202533647	10K	5
AAGCCTGTTAACCTTCCACC	11493	2 hours		AAGCCTGTTAACCTTCCACC	218188.0	2 hours		AAGCCTGTTAACCTTCCACC	0.13501659119658277	2 hours		AACTAGCGTACCAGAGCGTA	0.0016810124506931828	10K	13		AACTAGCGTACCAGAGCGTA	0.02459867776074005	10K	13
AAGCCTGTTAACGCCAACGA	7918	2 hours		AAGCCTGTTAACGCCAACGA	78089.0	2 hours		AAGCCTGTTAACGCCAACGA	0.10426564560949686	2 hours		AACTAGCGTACCGTATTCTG	0.0016558274530615058	10M	10		AACTAGCGTACCGTATTCTG	0.05714622159573031	10M	10
AAGCCTGTTAACGCCTTCAA	9741	2 hours		AAGCCTGTTAACGCCTTCAA	148640.0	2 hours		AAGCCTGTTAACGCCTTCAA	0.12682319698600647	2 hours		AACTAGCGTACCTAGGTTAA	0.0016511413091602942	10K	6		AACTAGCGTACCTAGGTTAA	0.03357109162216231	10K	6
AAGCCTGTTAACGGCGCTAA	9668	2 hours		AAGCCTGTTAACGGCGCTAA	145667.0	2 hours		AAGCCTGTTAACGGCGCTAA	0.12302717842750932	2 hours		AACTAGCGTACCTGGATGTG	0.0016549393232857788	10H	5		AACTAGCGTACCTGGATGTG	0.014783033451994198	10H	5
AAGCCTGTTAACTGTCTATC	10451	2 hours		AAGCCTGTTAACTGTCTATC	177270.0	2 hours		AAGCCTGTTAACTGTCTATC	0.14050882834094883	2 hours		AACTAGCGTACGAGTCATAA	0.0015168851976714495	10M	9		AACTAGCGTACGAGTCATAA	0.06381952044987982	10M	9
AAGCCTGTTAAGCTCTCGAA	9584	2 hours		AAGCCTGTTAAGCTCTCGAA	126758.0	2 hours		AAGCCTGTTAAGCTCTCGAA	0.13962826803830922	2 hours		AACTAGCGTACGCATCACCT	0.0016384618127515014	10K	22		AACTAGCGTACGCATCACCT	0.03382787591261241	10K	22
AAGCCTGTTAATAGGACACA	9323	Control		AAGCCTGTTAATAGGACACA	109402.0	Control		AAGCCTGTTAATAGGACACA	0.023317672437432588	Control		AACTAGCGTACGCTCATATA	0.001606943767518859	10H	22		AACTAGCGTACGCTCATATA	0.023979904865707623	10H	22
AAGCCTGTTAATCATGGAGA	8837	2 hours		AAGCCTGTTAATCATGGAGA	106726.0	2 hours		AAGCCTGTTAATCATGGAGA	0.13589940595543729	2 hours		AACTAGCGTACGGATCATTA	0.0015910749698530046	10H	1		AACTAGCGTACGGATCATTA	0.0067656814474196525	10H	1
AAGCCTGTTAATGGATCGAA	10969	Control		AAGCCTGTTAATGGATCGAA	174995.0	Control		AAGCCTGTTAATGGATCGAA	0.018257664504700136	Control		AACTAGCGTACGTTAATGGA	0.0016725544263250355	10H	12		AACTAGCGTACGTTAATGGA	0.0201455440714805	10H	12
AAGCCTGTTACACCGAGCAA	8731	Control		AAGCCTGTTACACCGAGCAA	83359.0	Control		AAGCCTGTTACACCGAGCAA	0.02017778524214542	Control		AACTAGCGTACTAGAGGCAA	0.0015991687329045398	10K	15		AACTAGCGTACTAGAGGCAA	0.03395460513974864	10K	15
AAGCCTGTTACAGATCACCA	10288	2 hours		AAGCCTGTTACAGATCACCA	161139.0	2 hours		AAGCCTGTTACAGATCACCA	0.14161065912038676	2 hours		AACTAGCGTACTCGAGATAA	0.0015757444500331124	10K	18		AACTAGCGTACTCGAGATAA	0.03859940467210163	10K	18
AAGCCTGTTACCGTATTCTG	9634	2 hours		AAGCCTGTTACCGTATTCTG	135242.0	2 hours		AAGCCTGTTACCGTATTCTG	0.1356383372029399	2 hours		AACTAGCGTACTCTATGCCG	0.001626268442407614	10K	7		AACTAGCGTACTCTATGCCG	0.039265187966527365	10K	7
AAGCCTGTTACCTGGATGTG	8632	2 hours		AAGCCTGTTACCTGGATGTG	80532.0	2 hours		AAGCCTGTTACCTGGATGTG	0.1622957333730691	2 hours		AACTAGCGTACTTGCCGCAA	0.0024118727928935154	10H	20		AACTAGCGTACTTGCCGCAA	0.01066699362432565	10H	20
AAGCCTGTTACGAGTCATAA	9779	2 hours		AAGCCTGTTACGAGTCATAA	155091.0	2 hours		AAGCCTGTTACGAGTCATAA	0.13278655756942698	2 hours		AACTAGCGTAGAAGGCGTTC	0.001966027245048522	10H	18		AACTAGCGTAGAAGGCGTTC	0.01328871271687569	10H	18
AAGCCTGTTACGGATCATTA	10854	Control		AAGCCTGTTACGGATCATTA	175164.0	Control		AAGCCTGTTACGGATCATTA	0.01961019387545386	Control		AACTAGCGTAGAATAGCTTG	0.0015418496587406715	10M	17		AACTAGCGTAGAATAGCTTG	0.03995790653921438	10M	17
AAGCCTGTTACGTTAATGGA	8604	2 hours		AAGCCTGTTACGTTAATGGA	109050.0	2 hours		AAGCCTGTTACGTTAATGGA	0.13847776249426869	2 hours		AACTAGCGTAGACAATACCA	0.001519510233430649	10M	8		AACTAGCGTAGACAATACCA	0.05843374140140317	10M	8
AAGCCTGTTACTTGCCGCAA	8966	2 hours		AAGCCTGTTACTTGCCGCAA	93975.0	2 hours		AAGCCTGTTACTTGCCGCAA	0.1358339984038308	2 hours		AACTAGCGTAGACGTCCAGA	0.0016161681871131929	10H	14		AACTAGCGTAGACGTCCAGA	0.019256130722480974	10H	14
AAGCCTGTTAGAAGGCGTTC	9646	2 hours		AAGCCTGTTAGAAGGCGTTC	128101.0	2 hours		AAGCCTGTTAGAAGGCGTTC	0.12750095627668792	2 hours		AACTAGCGTAGAGTGAGTCA	0.0016488005604966213	10K	2		AACTAGCGTAGAGTGAGTCA	0.00573920619715568	10K	2
AAGCCTGTTAGAATAGCTTG	10361	2 hours		AAGCCTGTTAGAATAGCTTG	168503.0	2 hours		AAGCCTGTTAGAATAGCTTG	0.11216417511854389	2 hours		AACTAGCGTAGATGGTAGCG	0.0016488613819216134	10K	24		AACTAGCGTAGATGGTAGCG	0.04761993574828996	10K	24
AAGCCTGTTAGACAATACCA	9390	2 hours		AAGCCTGTTAGACAATACCA	128617.0	2 hours		AAGCCTGTTAGACAATACCA	0.13927396844896087	2 hours		AACTAGCGTAGATTCTCGAA	0.0016406779709647957	10M	24		AACTAGCGTAGATTCTCGAA	0.033816112058954254	10M	24
AAGCCTGTTAGACGTCCAGA	10005	2 hours		AAGCCTGTTAGACGTCCAGA	133873.0	2 hours		AAGCCTGTTAGACGTCCAGA	0.14367348158329163	2 hours		AACTAGCGTAGCAGAGTTAA	0.0015989135675840167	10K	4		AACTAGCGTAGCAGAGTTAA	0.034792226077521804	10K	4
AAGCCTGTTAGATTCTCGAA	9948	2 hours		AAGCCTGTTAGATTCTCGAA	133409.0	2 hours		AAGCCTGTTAGATTCTCGAA	0.138214063518953	2 hours		AACTAGCGTAGCTTAGTGAA	0.0016385740398475648	10M	11		AACTAGCGTAGCTTAGTGAA	0.012947055104023688	10M	11
AAGCCTGTTAGCTTAGTGAA	10242	2 hours		AAGCCTGTTAGCTTAGTGAA	169170.0	2 hours		AAGCCTGTTAGCTTAGTGAA	0.13407223502985163	2 hours		AACTAGCGTAGCTTGCCTGA	0.0014242748421981776	10M	15		AACTAGCGTAGCTTGCCTGA	0.011965794671920724	10M	15
AAGCCTGTTAGCTTGCCTGA	9892	2 hours		AAGCCTGTTAGCTTGCCTGA	125072.0	2 hours		AAGCCTGTTAGCTTGCCTGA	0.1284460150953051	2 hours		AACTAGCGTAGGCTTCTATA	0.0020161077508093045	10M	12		AACTAGCGTAGGCTTCTATA	0.02136873089550549	10M	12
AAGCCTGTTAGGCTTCTATA	10230	2 hours		AAGCCTGTTAGGCTTCTATA	133184.0	2 hours		AAGCCTGTTAGGCTTCTATA	0.16125810908217203	2 hours		AACTAGCGTAGGTCATCTCG	0.0016220059737586275	10H	15		AACTAGCGTAGGTCATCTCG	0.02381411397799333	10H	15
AAGCCTGTTAGGTCATCTCG	8782	2 hours		AAGCCTGTTAGGTCATCTCG	83144.0	2 hours		AAGCCTGTTAGGTCATCTCG	0.16359568940633118	2 hours		AACTAGCGTAGGTGAGATAA	0.0017236049054216716	10M	23		AACTAGCGTAGGTGAGATAA	0.03371585782977247	10M	23
AAGCCTGTTAGGTGAGATAA	9889	2 hours		AAGCCTGTTAGGTGAGATAA	139020.0	2 hours		AAGCCTGTTAGGTGAGATAA	0.14134656883901597	2 hours		AACTAGCGTAGTCTATTAGG	0.0017552710414020039	10H	23		AACTAGCGTAGTCTATTAGG	0.016094420600858368	10H	23
AAGCCTGTTAGTCTATTAGG	9192	2 hours		AAGCCTGTTAGTCTATTAGG	114354.0	2 hours		AAGCCTGTTAGTCTATTAGG	0.14191020865033144	2 hours		AACTAGCGTAGTGCACATAA	0.001891722774821412	10H	21		AACTAGCGTAGTGCACATAA	0.016355140186915886	10H	21
AAGCCTGTTAGTGCACATAA	10196	2 hours		AAGCCTGTTAGTGCACATAA	167571.0	2 hours		AAGCCTGTTAGTGCACATAA	0.14378382894414904	2 hours		AACTAGCGTAGTGCCATGGA	0.0016226371813801948	10K	21		AACTAGCGTAGTGCCATGGA	0.047061153302406206	10K	21
AAGCCTGTTAGTGGTTCTCC	10517	2 hours		AAGCCTGTTAGTGGTTCTCC	168256.0	2 hours		AAGCCTGTTAGTGGTTCTCC	0.12699695701787753	2 hours		AACTAGCGTAGTGGTTCTCC	0.0015181929709871715	10H	3		AACTAGCGTAGTGGTTCTCC	0.02843945148034363	10H	3
AAGCCTGTTATACTCAACTC	9806	2 hours		AAGCCTGTTATACTCAACTC	144934.0	2 hours		AAGCCTGTTATACTCAACTC	0.14175417776367175	2 hours		AACTAGCGTAGTGTAAGGAA	0.0016581820968695627	10K	19		AACTAGCGTAGTGTAAGGAA	0.0455960207515737	10K	19
AAGCCTGTTATATCACTGTC	10151	2 hours		AAGCCTGTTATATCACTGTC	152970.0	2 hours		AAGCCTGTTATATCACTGTC	0.13211740864221744	2 hours		AACTAGCGTAGTTGGACAGG	0.0016557964936875394	10K	20		AACTAGCGTAGTTGGACAGG	0.058098584799689004	10K	20
AAGCCTGTTATATCTCGAGA	9355	2 hours		AAGCCTGTTATATCTCGAGA	108660.0	2 hours		AAGCCTGTTATATCTCGAGA	0.14629118350819068	2 hours		AACTAGCGTATACCACAGAA	0.0021488947257070606	10K	1		AACTAGCGTATACCACAGAA	0.0069031474919381535	10K	1
AAGCCTGTTATATGCAAGGA	9085	2 hours		AAGCCTGTTATATGCAAGGA	113218.0	2 hours		AAGCCTGTTATATGCAAGGA	0.14880142733487609	2 hours		AACTAGCGTATACGTACCTA	0.0016701209914150514	10K	9		AACTAGCGTATACGTACCTA	0.02383937013334258	10K	9
AAGCCTGTTATCGGCATTAA	9919	2 hours		AAGCCTGTTATCGGCATTAA	116274.0	2 hours		AAGCCTGTTATCGGCATTAA	0.12999466776751467	2 hours		AACTAGCGTATACTCAACTC	0.002232368023334058	10M	7		AACTAGCGTATACTCAACTC	0.011169999878718785	10M	7
AAGCCTGTTATCGTATGGTA	9922	2 hours		AAGCCTGTTATCGTATGGTA	167927.0	2 hours		AAGCCTGTTATCGTATGGTA	0.12875237454370053	2 hours		AACTAGCGTATATCACTGTC	0.001614772405898702	10M	6		AACTAGCGTATATCACTGTC	0.02846331131102347	10M	6
AAGCCTGTTATCTACGATCC	8228	2 hours		AAGCCTGTTATCTACGATCC	74447.0	2 hours		AAGCCTGTTATCTACGATCC	0.1639152685803323	2 hours		AACTAGCGTATATCTCGAGA	0.0017027699936685734	10H	9		AACTAGCGTATATCTCGAGA	0.017307941430852056	10H	9
AAGCCTGTTATGCTATCTAG	9299	2 hours		AAGCCTGTTATGCTATCTAG	111311.0	2 hours		AAGCCTGTTATGCTATCTAG	0.15243776446173335	2 hours		AACTAGCGTATATGCAAGGA	0.0016281929264350108	10M	3		AACTAGCGTATATGCAAGGA	0.032560186171717645	10M	3
AAGCCTGTTATTGACGGCAA	9501	2 hours		AAGCCTGTTATTGACGGCAA	121149.0	2 hours		AAGCCTGTTATTGACGGCAA	0.13687277649836152	2 hours		AACTAGCGTATCCAAGCAGG	0.0016738948771132666	10K	8		AACTAGCGTATCCAAGCAGG	0.037873421625257024	10K	8
AAGCCTGTTATTGTGAGCAA	8535	2 hours		AAGCCTGTTATTGTGAGCAA	76845.0	2 hours		AAGCCTGTTATTGTGAGCAA	0.16327672587676492	2 hours		AACTAGCGTATCCACTTAGA	0.0017449862509537782	10K	23		AACTAGCGTATCCACTTAGA	0.045484048011072135	10K	23
AAGTACGAGAACACCTTCCG	10151	2 hours		AAGTACGAGAACACCTTCCG	142985.0	2 hours		AAGTACGAGAACACCTTCCG	0.11237542399552401	2 hours		AACTAGCGTATCGGCATTAA	0.0016861297362870493	10M	19		AACTAGCGTATCGGCATTAA	0.007941726946228944	10M	19
AAGTACGAGAACTAAGTCGG	8796	2 hours		AAGTACGAGAACTAAGTCGG	95573.0	2 hours		AAGTACGAGAACTAAGTCGG	0.17270568047461102	2 hours		AACTAGCGTATCGTATGGTA	0.0018046106216979335	10M	21		AACTAGCGTATCGTATGGTA	0.02607766026497652	10M	21
AAGTACGAGAAGCTAAGGAA	9576	2 hours		AAGTACGAGAAGCTAAGGAA	132458.0	2 hours		AAGTACGAGAAGCTAAGGAA	0.11947938214377388	2 hours		AACTAGCGTATCTACGATCC	0.001821047882651939	10H	11		AACTAGCGTATCTACGATCC	0.019957388279079804	10H	11
AAGTACGAGAAGGAGCTTCC	9673	Control		AAGTACGAGAAGGAGCTTCC	93611.0	Control		AAGTACGAGAAGGAGCTTCC	0.019164414438474112	Control		AACTAGCGTATGAAGGTGAA	0.001654494743876311	10K	11		AACTAGCGTATGAAGGTGAA	0.03394429769735912	10K	11
AAGTACGAGACACAACCGAA	8836	2 hours		AAGTACGAGACACAACCGAA	88236.0	2 hours		AAGTACGAGACACAACCGAA	0.13270093839249286	2 hours		AACTAGCGTATGCTATCTAG	0.001579493438501464	10M	13		AACTAGCGTATGCTATCTAG	0.034152615284283545	10M	13
AAGTACGAGACCATAACCAA	9059	2 hours		AAGTACGAGACCATAACCAA	109055.0	2 hours		AAGTACGAGACCATAACCAA	0.14138737334372564	2 hours		AACTAGCGTATTGACGGCAA	0.0015141031101924278	10H	10		AACTAGCGTATTGACGGCAA	0.01880419703647572	10H	10
AAGTACGAGACCATTCCTTA	10382	2 hours		AAGTACGAGACCATTCCTTA	166367.0	2 hours		AAGTACGAGACCATTCCTTA	0.16538736648493993	2 hours		AACTAGCGTATTGTGAGCAA	0.001651360698988074	10H	16		AACTAGCGTATTGTGAGCAA	0.059912666042229265	10H	16
AAGTACGAGACGCATTACAA	7774	2 hours		AAGTACGAGACGCATTACAA	75855.0	2 hours		AAGTACGAGACGCATTACAA	0.13843517236833433	2 hours		AAGCCTGTTAAACAGGATCG	0.002242993306143107	7H	24		AAGCCTGTTAAACAGGATCG	0.018057797131459545	7H	24
AAGTACGAGACGTGTCTCCA	9166	2 hours		AAGTACGAGACGTGTCTCCA	99999.0	2 hours		AAGTACGAGACGTGTCTCCA	0.16321163211632117	2 hours		AAGCCTGTTAAAGGCTGCTG	0.0016322115592549528	7M	16		AAGCCTGTTAAAGGCTGCTG	0.04785956300900414	7M	16
AAGTACGAGACTGCCAGTAA	8997	2 hours		AAGTACGAGACTGCCAGTAA	119050.0	2 hours		AAGTACGAGACTGCCAGTAA	0.1366484670306594	2 hours		AAGCCTGTTAAATCGATCCA	0.0015921653732381728	7H	13		AAGCCTGTTAAATCGATCCA	0.02793611982894527	7H	13
AAGTACGAGACTTCGTTACA	9935	2 hours		AAGTACGAGACTTCGTTACA	140220.0	2 hours		AAGTACGAGACTTCGTTACA	0.145685351590358	2 hours		AAGCCTGTTAAATCTCGCAA	0.001563617954612384	7M	5		AAGCCTGTTAAATCTCGCAA	0.04970469979968444	7M	5
AAGTACGAGAGCAAGCACCT	9302	2 hours		AAGTACGAGAGCAAGCACCT	102701.0	2 hours		AAGTACGAGAGCAAGCACCT	0.16861569020749553	2 hours		AAGCCTGTTAACAGACCACG	0.001652743206082149	7H	19		AAGCCTGTTAACAGACCACG	0.03362231456511414	7H	19
AAGTACGAGAGCTAGCGGAA	9186	2 hours		AAGTACGAGAGCTAGCGGAA	123823.0	2 hours		AAGTACGAGAGCTAGCGGAA	0.1444400474871389	2 hours		AAGCCTGTTAACATCGGCCT	0.0015284747951000177	7M	20		AAGCCTGTTAACATCGGCCT	0.032619154470441294	7M	20
AAGTACGAGAGCTTCGTACC	9054	2 hours		AAGTACGAGAGCTTCGTACC	116616.0	2 hours		AAGTACGAGAGCTTCGTACC	0.1533237291623791	2 hours		AAGCCTGTTAACCACGTTCA	0.0016019205340569026	7H	6		AAGCCTGTTAACCACGTTCA	0.032078789212048424	7H	6
AAGTACGAGAGGCAACTCAA	9660	2 hours		AAGTACGAGAGGCAACTCAA	140590.0	2 hours		AAGTACGAGAGGCAACTCAA	0.12238423785475497	2 hours		AAGCCTGTTAACCTTCCACC	0.0015708623274254424	7H	8		AAGCCTGTTAACCTTCCACC	0.04859118666712569	7H	8
AAGTACGAGAGGTCAGGTTC	9408	2 hours		AAGTACGAGAGGTCAGGTTC	124949.0	2 hours		AAGTACGAGAGGTCAGGTTC	0.15845665031332784	2 hours		AAGCCTGTTAACGCCAACGA	0.0016617985398261624	7M	14		AAGCCTGTTAACGCCAACGA	0.06434647328169905	7M	14
AAGTACGAGATACAGAGGAA	8414	2 hours		AAGTACGAGATACAGAGGAA	96641.0	2 hours		AAGTACGAGATACAGAGGAA	0.1515816268457487	2 hours		AAGCCTGTTAACGCCTTCAA	0.0016019336203842134	7H	17		AAGCCTGTTAACGCCTTCAA	0.060447332347081585	7H	17
AAGTACGAGATCCTCGTTAA	8712	2 hours		AAGTACGAGATCCTCGTTAA	77063.0	2 hours		AAGTACGAGATCCTCGTTAA	0.17036710224102358	2 hours		AAGCCTGTTAACGGCGCTAA	0.0015737326982031858	7M	22		AAGCCTGTTAACGGCGCTAA	0.044994726703797644	7M	22
AAGTACGAGATGCACAAGTA	9640	Control		AAGTACGAGATGCACAAGTA	109447.0	Control		AAGTACGAGATGCACAAGTA	0.02067667455480735	Control		AAGCCTGTTAACTGTCTATC	0.001532696955615396	7H	4		AAGCCTGTTAACTGTCTATC	0.04939682699602517	7H	4
AAGTACGAGATTGTAGATCC	7941	2 hours		AAGTACGAGATTGTAGATCC	90822.0	2 hours		AAGTACGAGATTGTAGATCC	0.02099711523639647	2 hours		AAGCCTGTTAAGCTCTCGAA	0.0015675902787905874	7M	18		AAGCCTGTTAAGCTCTCGAA	0.04612247997086239	7M	18
AAGTTATCGGAAGGCTGCTG	9904	2 hours		AAGTTATCGGAAGGCTGCTG	143122.0	2 hours		AAGTTATCGGAAGGCTGCTG	0.0891267589888347	2 hours		AAGCCTGTTAATAGGACACA	0.0016598827289052074	7M	2		AAGCCTGTTAATAGGACACA	0.009439346160735485	7M	2
AAGTTATCGGAATCTCGCAA	8849	2 hours		AAGTTATCGGAATCTCGCAA	106016.0	2 hours		AAGTTATCGGAATCTCGCAA	0.09701365831572593	2 hours		AAGCCTGTTAATCATGGAGA	0.0016550625872317187	7H	7		AAGCCTGTTAATCATGGAGA	0.035694316349438635	7H	7
AAGTTATCGGAATGTGAGCC	9806	2 hours		AAGTTATCGGAATGTGAGCC	113978.0	2 hours		AAGTTATCGGAATGTGAGCC	0.09859797504781624	2 hours		AAGCCTGTTAATGGATCGAA	0.0015560464885278073	7M	1		AAGCCTGTTAATGGATCGAA	0.006629880853028393	7M	1
AAGTTATCGGACATCGGCCT	9194	2 hours		AAGTTATCGGACATCGGCCT	108007.0	2 hours		AAGTTATCGGACATCGGCCT	0.1008916088772024	2 hours		AAGCCTGTTACACCGAGCAA	0.0015779133426432508	7H	2		AAGCCTGTTACACCGAGCAA	0.0063928403371710935	7H	2
AAGTTATCGGACGCCAACGA	8387	2 hours		AAGTTATCGGACGCCAACGA	83000.0	2 hours		AAGTTATCGGACGCCAACGA	0.10109638554216867	2 hours		AAGCCTGTTACAGATCACCA	0.0014702552702082804	7M	4		AAGCCTGTTACAGATCACCA	0.028820275105814898	7M	4
AAGTTATCGGACGGCGCTAA	9709	2 hours		AAGTTATCGGACGGCGCTAA	130127.0	2 hours		AAGTTATCGGACGGCGCTAA	0.09014270674033828	2 hours		AAGCCTGTTACCGTATTCTG	0.0015915204790017848	7M	10		AAGCCTGTTACCGTATTCTG	0.036373278557283534	7M	10
AAGTTATCGGACGGTACGTT	9439	2 hours		AAGTTATCGGACGGTACGTT	115108.0	2 hours		AAGTTATCGGACGGTACGTT	0.14556764082426937	2 hours		AAGCCTGTTACCTGGATGTG	0.0014946931593660178	7H	5		AAGCCTGTTACCTGGATGTG	0.043237610765941084	7H	5
AAGTTATCGGAGATGCTTGA	9365	2 hours		AAGTTATCGGAGATGCTTGA	115000.0	2 hours		AAGTTATCGGAGATGCTTGA	0.13820869565217392	2 hours		AAGCCTGTTACGAGTCATAA	0.0015889636680597578	7M	9		AAGCCTGTTACGAGTCATAA	0.03704848275944041	7M	9
AAGTTATCGGAGCTCTCGAA	10265	2 hours		AAGTTATCGGAGCTCTCGAA	138935.0	2 hours		AAGTTATCGGAGCTCTCGAA	0.08926476409831936	2 hours		AAGCCTGTTACGCTCATATA	0.0019367584527748695	7H	22		AAGCCTGTTACGCTCATATA	0.03510877138654486	7H	22
AAGTTATCGGAGGATTAAGG	9339	2 hours		AAGTTATCGGAGGATTAAGG	118951.0	2 hours		AAGTTATCGGAGGATTAAGG	0.1246227438188834	2 hours		AAGCCTGTTACGGATCATTA	0.0015483400871243004	7H	1		AAGCCTGTTACGGATCATTA	0.007273353900140208	7H	1
AAGTTATCGGAGGCCAGGAT	10762	2 hours		AAGTTATCGGAGGCCAGGAT	170549.0	2 hours		AAGTTATCGGAGGCCAGGAT	0.11654128725468926	2 hours		AAGCCTGTTACGTTAATGGA	0.0016706122044516086	7H	12		AAGCCTGTTACGTTAATGGA	0.04796255094473135	7H	12
AAGTTATCGGAGGTAGTGCG	9594	2 hours		AAGTTATCGGAGGTAGTGCG	114339.0	2 hours		AAGTTATCGGAGGTAGTGCG	0.11299731500188037	2 hours		AAGCCTGTTACTTGCCGCAA	0.0015904227158613962	7H	20		AAGCCTGTTACTTGCCGCAA	0.040485444292028654	7H	20
AAGTTATCGGAGTATGTCCA	10017	2 hours		AAGTTATCGGAGTATGTCCA	149560.0	2 hours		AAGTTATCGGAGTATGTCCA	0.13333110457341535	2 hours		AAGCCTGTTAGAAGGCGTTC	0.0015213459138592022	7H	18		AAGCCTGTTAGAAGGCGTTC	0.03513319884086204	7H	18
AAGTTATCGGATAGGACACA	9365	Control		AAGTTATCGGATAGGACACA	101103.0	Control		AAGTTATCGGATAGGACACA	0.020573078939299525	Control		AAGCCTGTTAGAATAGCTTG	0.001636068079937507	7M	17		AAGCCTGTTAGAATAGCTTG	0.02783667861486682	7M	17
AAGTTATCGGATCCTTGTAC	10395	2 hours		AAGTTATCGGATCCTTGTAC	141938.0	2 hours		AAGTTATCGGATCCTTGTAC	0.11187983485747298	2 hours		AAGCCTGTTAGACAATACCA	0.0016104350551052822	7M	8		AAGCCTGTTAGACAATACCA	0.04721130993129645	7M	8
AAGTTATCGGATGGATCGAA	10191	Control		AAGTTATCGGATGGATCGAA	156482.0	Control		AAGTTATCGGATGGATCGAA	0.019465497629120282	Control		AAGCCTGTTAGACGTCCAGA	0.0015809125723507404	7H	14		AAGCCTGTTAGACGTCCAGA	0.04116566369414289	7H	14
AAGTTATCGGATTCAGACGA	8137	2 hours		AAGTTATCGGATTCAGACGA	84502.0	2 hours		AAGTTATCGGATTCAGACGA	0.13974817164090791	2 hours		AAGCCTGTTAGATTCTCGAA	0.0015587626322953923	7M	24		AAGCCTGTTAGATTCTCGAA	0.029898726691430576	7M	24
AAGTTATCGGATTGATGCTC	10280	2 hours		AAGTTATCGGATTGATGCTC	152125.0	2 hours		AAGTTATCGGATTGATGCTC	0.10249465899753492	2 hours		AAGCCTGTTAGCTTAGTGAA	0.0016515666863605029	7M	11		AAGCCTGTTAGCTTAGTGAA	0.05059810194411635	7M	11
AAGTTATCGGCAAGTCTCGG	9645	2 hours		AAGTTATCGGCAAGTCTCGG	142551.0	2 hours		AAGTTATCGGCAAGTCTCGG	0.1064461140223499	2 hours		AAGCCTGTTAGCTTGCCTGA	0.0016194737840976347	7M	15		AAGCCTGTTAGCTTGCCTGA	0.02589591584905986	7M	15
AAGTTATCGGCACTGGAGGA	8862	2 hours		AAGTTATCGGCACTGGAGGA	118172.0	2 hours		AAGTTATCGGCACTGGAGGA	0.11500186169312528	2 hours		AAGCCTGTTAGGCTTCTATA	0.001574270273174247	7M	12		AAGCCTGTTAGGCTTCTATA	0.03190441477451561	7M	12
AAGTTATCGGCAGATCACCA	9717	2 hours		AAGTTATCGGCAGATCACCA	121412.0	2 hours		AAGTTATCGGCAGATCACCA	0.08830263894837413	2 hours		AAGCCTGTTAGGTCATCTCG	0.0015604072666700027	7H	15		AAGCCTGTTAGGTCATCTCG	0.03556706070599903	7H	15
AAGTTATCGGCAGCTGCTTC	10423	2 hours		AAGTTATCGGCAGCTGCTTC	159949.0	2 hours		AAGTTATCGGCAGCTGCTTC	0.11809389242821149	2 hours		AAGCCTGTTAGGTGAGATAA	0.0015869434247353495	7M	23		AAGCCTGTTAGGTGAGATAA	0.039133357372988314	7M	23
AAGTTATCGGCCAAGGCCTT	9707	2 hours		AAGTTATCGGCCAAGGCCTT	140332.0	2 hours		AAGTTATCGGCCAAGGCCTT	0.1204572014936009	2 hours		AAGCCTGTTAGTCTATTAGG	0.0016282176688803749	7H	23		AAGCCTGTTAGTCTATTAGG	0.03710267395839156	7H	23
AAGTTATCGGCCAGACATTA	10331	2 hours		AAGTTATCGGCCAGACATTA	148501.0	2 hours		AAGTTATCGGCCAGACATTA	0.10208012067258806	2 hours		AAGCCTGTTAGTGCACATAA	0.0016010471169890727	7H	21		AAGCCTGTTAGTGCACATAA	0.04070165330885554	7H	21
AAGTTATCGGCCATGTTCGG	9058	2 hours		AAGTTATCGGCCATGTTCGG	109084.0	2 hours		AAGTTATCGGCCATGTTCGG	0.06714091892486525	2 hours		AAGCCTGTTAGTGGTTCTCC	0.001491460094702933	7H	3		AAGCCTGTTAGTGGTTCTCC	0.0376892065977489	7H	3
AAGTTATCGGCCGTATTCTG	9712	2 hours		AAGTTATCGGCCGTATTCTG	132445.0	2 hours		AAGTTATCGGCCGTATTCTG	0.09898448412548605	2 hours		AAGCCTGTTATACTCAACTC	0.0015777437959498758	7M	7		AAGCCTGTTATACTCAACTC	0.038950429101848816	7M	7
AAGTTATCGGCGAGTCATAA	9470	2 hours		AAGTTATCGGCGAGTCATAA	135141.0	2 hours		AAGTTATCGGCGAGTCATAA	0.08696842557033024	2 hours		AAGCCTGTTATATCACTGTC	0.001603657097460166	7M	6		AAGCCTGTTATATCACTGTC	0.03706930497900716	7M	6
AAGTTATCGGCGTCACTACG	6183	2 hours		AAGTTATCGGCGTCACTACG	41656.0	2 hours		AAGTTATCGGCGTCACTACG	0.0820289994238525	2 hours		AAGCCTGTTATATCTCGAGA	0.0016492500410774553	7H	9		AAGCCTGTTATATCTCGAGA	0.04661515879800635	7H	9
AAGTTATCGGCTCGTTGCGT	9798	2 hours		AAGTTATCGGCTCGTTGCGT	134676.0	2 hours		AAGTTATCGGCTCGTTGCGT	0.08626629837536012	2 hours		AAGCCTGTTATATGCAAGGA	0.0016303302057386992	7M	3		AAGCCTGTTATATGCAAGGA	0.0403564608529599	7M	3
AAGTTATCGGCTCTCACTGG	8725	2 hours		AAGTTATCGGCTCTCACTGG	72221.0	2 hours		AAGTTATCGGCTCTCACTGG	0.09848935905069163	2 hours		AAGCCTGTTATCGGCATTAA	0.001608122770162051	7M	19		AAGCCTGTTATCGGCATTAA	0.030040277589382994	7M	19
AAGTTATCGGCTCTGCGCTT	10267	2 hours		AAGTTATCGGCTCTGCGCTT	185649.0	2 hours		AAGTTATCGGCTCTGCGCTT	0.09589601883123529	2 hours		AAGCCTGTTATCGTATGGTA	0.0015691545748010957	7M	21		AAGCCTGTTATCGTATGGTA	0.03528557971632297	7M	21
AAGTTATCGGGAACTCTCAA	10419	2 hours		AAGTTATCGGGAACTCTCAA	149915.0	2 hours		AAGTTATCGGGAACTCTCAA	0.09784211052929993	2 hours		AAGCCTGTTATCTACGATCC	0.0016343103585647815	7H	11		AAGCCTGTTATCTACGATCC	0.04733731668811571	7H	11
AAGTTATCGGGAATAGCTTG	10448	2 hours		AAGTTATCGGGAATAGCTTG	175795.0	2 hours		AAGTTATCGGGAATAGCTTG	0.08451889985494468	2 hours		AAGCCTGTTATGCTATCTAG	0.0016496635950697112	7M	13		AAGCCTGTTATGCTATCTAG	0.052033738915186124	7M	13
AAGTTATCGGGACAATACCA	10104	2 hours		AAGTTATCGGGACAATACCA	151752.0	2 hours		AAGTTATCGGGACAATACCA	0.10283884232168275	2 hours		AAGCCTGTTATTGACGGCAA	0.0014637778606142017	7H	10		AAGCCTGTTATTGACGGCAA	0.03410817986695031	7H	10
AAGTTATCGGGATTCTCGAA	9815	2 hours		AAGTTATCGGGATTCTCGAA	129571.0	2 hours		AAGTTATCGGGATTCTCGAA	0.10868172662092598	2 hours		AAGCCTGTTATTGTGAGCAA	0.0016350775722397204	7H	16		AAGCCTGTTATTGTGAGCAA	0.041707655224387186	7H	16
AAGTTATCGGGCCTGTCCTA	10657	2 hours		AAGTTATCGGGCCTGTCCTA	156667.0	2 hours		AAGTTATCGGGCCTGTCCTA	0.08975087287048325	2 hours		AAGTACGAGAAACGGCGGAA	0.0017946336762874983	5D	8		AAGTACGAGAAACGGCGGAA	0.021857317208476643	5D	8
AAGTTATCGGGCGATAAGAA	9448	2 hours		AAGTTATCGGGCGATAAGAA	116471.0	2 hours		AAGTTATCGGGCGATAAGAA	0.1327111469807935	2 hours		AAGTACGAGAACACCTTCCG	0.0015782470805285973	5D	7		AAGTACGAGAACACCTTCCG	0.06255825878867301	5D	7
AAGTTATCGGGCTCTTATTG	10077	2 hours		AAGTTATCGGGCTCTTATTG	156857.0	2 hours		AAGTTATCGGGCTCTTATTG	0.10296002091076585	2 hours		AAGTACGAGAACTAAGTCGG	0.001584701097316972	5D	24		AAGTACGAGAACTAAGTCGG	0.03890140176363984	5D	24
AAGTTATCGGGCTTAGTGAA	10266	2 hours		AAGTTATCGGGCTTAGTGAA	147196.0	2 hours		AAGTTATCGGGCTTAGTGAA	0.09859642925079486	2 hours		AAGTACGAGAAGCTAAGGAA	0.0016114888863505885	5D	9		AAGTACGAGAAGCTAAGGAA	0.04815174996993179	5D	9
AAGTTATCGGGGCAGTTAGA	9545	2 hours		AAGTTATCGGGGCAGTTAGA	137738.0	2 hours		AAGTTATCGGGGCAGTTAGA	0.11651831738518056	2 hours		AAGTACGAGAAGGAGCTTCC	0.001496541982518515	5D	1		AAGTACGAGAAGGAGCTTCC	0.005512406489716708	5D	1
AAGTTATCGGGGCTTCTATA	10579	2 hours		AAGTTATCGGGGCTTCTATA	201037.0	2 hours		AAGTTATCGGGGCTTCTATA	0.0904311146704338	2 hours		AAGTACGAGACACAACCGAA	0.001512185452632887	5D	4		AAGTACGAGACACAACCGAA	0.03661459341043421	5D	4
AAGTTATCGGGGTGAGATAA	9336	2 hours		AAGTTATCGGGGTGAGATAA	117024.0	2 hours		AAGTTATCGGGGTGAGATAA	0.06913966365873667	2 hours		AAGTACGAGACCAACTAGGC	0.0021420157800406347	5D	20		AAGTACGAGACCAACTAGGC	0.015755550250656482	5D	20
AAGTTATCGGGTAAGTGGAA	9567	2 hours		AAGTTATCGGGTAAGTGGAA	121906.0	2 hours		AAGTTATCGGGTAAGTGGAA	0.10344855872557544	2 hours		AAGTACGAGACCATAACCAA	0.0015783953860332232	5D	12		AAGTACGAGACCATAACCAA	0.0375231092627052	5D	12
AAGTTATCGGGTCGCTACAG	10364	2 hours		AAGTTATCGGGTCGCTACAG	155426.0	2 hours		AAGTTATCGGGTCGCTACAG	0.1038243279760143	2 hours		AAGTACGAGACCATTCCTTA	0.0016296331733829886	5D	11		AAGTACGAGACCATTCCTTA	0.04737551240952875	5D	11
AAGTTATCGGTACCGTTGAA	10645	Control		AAGTTATCGGTACCGTTGAA	164900.0	Control		AAGTTATCGGTACCGTTGAA	0.020745906610066707	Control		AAGTACGAGACGCATTACAA	0.0016154634809101764	5D	17		AAGTACGAGACGCATTACAA	0.04017857986309885	5D	17
AAGTTATCGGTACTCAACTC	10626	2 hours		AAGTTATCGGTACTCAACTC	156875.0	2 hours		AAGTTATCGGTACTCAACTC	0.08547569721115537	2 hours		AAGTACGAGACGTGTCTCCA	0.0015557605628382359	5D	3		AAGTACGAGACGTGTCTCCA	0.037340554919143794	5D	3
AAGTTATCGGTATCACTGTC	10696	2 hours		AAGTTATCGGTATCACTGTC	166250.0	2 hours		AAGTTATCGGTATCACTGTC	0.09535037593984963	2 hours		AAGTACGAGACTGCCAGTAA	0.0015861929484820762	5D	5		AAGTACGAGACTGCCAGTAA	0.048637931091268995	5D	5
AAGTTATCGGTATGCAAGGA	9319	2 hours		AAGTTATCGGTATGCAAGGA	104382.0	2 hours		AAGTTATCGGTATGCAAGGA	0.0945086317564331	2 hours		AAGTACGAGACTTAAGCCTA	0.0020522379448352063	5D	21		AAGTACGAGACTTAAGCCTA	0.022552947910704065	5D	21
AAGTTATCGGTCCGTGTTCA	10829	2 hours		AAGTTATCGGTCCGTGTTCA	150480.0	2 hours		AAGTTATCGGTCCGTGTTCA	0.11879319510898459	2 hours		AAGTACGAGACTTCGTTACA	0.0015279073387457999	5D	15		AAGTACGAGACTTCGTTACA	0.04474535782815508	5D	15
AAGTTATCGGTCGACACGAA	8483	2 hours		AAGTTATCGGTCGACACGAA	107910.0	2 hours		AAGTTATCGGTCGACACGAA	0.10491150032434436	2 hours		AAGTACGAGAGCAAGCACCT	0.001552077172255838	5D	14		AAGTACGAGAGCAAGCACCT	0.04514056389198084	5D	14
AAGTTATCGGTCGGCATTAA	8787	2 hours		AAGTTATCGGTCGGCATTAA	116373.0	2 hours		AAGTTATCGGTCGGCATTAA	0.10854751531712682	2 hours		AAGTACGAGAGCTAGCGGAA	0.0015513378504764443	5D	18		AAGTACGAGAGCTAGCGGAA	0.04568139305185411	5D	18
AAGTTATCGGTCGTATGGTA	9845	2 hours		AAGTTATCGGTCGTATGGTA	127885.0	2 hours		AAGTTATCGGTCGTATGGTA	0.10921531063064471	2 hours		AAGTACGAGAGCTTCGTACC	0.001537375405480334	5D	13		AAGTACGAGAGCTTCGTACC	0.061123197600869456	5D	13
AAGTTATCGGTGACAAGCCA	8743	2 hours		AAGTTATCGGTGACAAGCCA	102219.0	2 hours		AAGTTATCGGTGACAAGCCA	0.11179917627838269	2 hours		AAGTACGAGAGGAAGATCCG	0.0020610931109170984	5D	6		AAGTACGAGAGGAAGATCCG	0.02006704754709854	5D	6
AAGTTATCGGTGATACCAGA	10049	2 hours		AAGTTATCGGTGATACCAGA	154078.0	2 hours		AAGTTATCGGTGATACCAGA	0.1134685029660302	2 hours		AAGTACGAGAGGCAACTCAA	0.0015265139288487073	5D	23		AAGTACGAGAGGCAACTCAA	0.04543168240160087	5D	23
AAGTTATCGGTGCTATCTAG	10522	2 hours		AAGTTATCGGTGCTATCTAG	181350.0	2 hours		AAGTTATCGGTGCTATCTAG	0.09633305762338021	2 hours		AAGTACGAGAGGTCAGGTTC	0.0016040978835222845	5D	16		AAGTACGAGAGGTCAGGTTC	0.05041214164502067	5D	16
AAGTTATCGGTGGTGAACCT	8786	2 hours		AAGTTATCGGTGGTGAACCT	107534.0	2 hours		AAGTTATCGGTGGTGAACCT	0.12039912957762196	2 hours		AAGTACGAGATACAGAGGAA	0.0015918530367559705	5D	10		AAGTACGAGATACAGAGGAA	0.045790059320275814	5D	10
AAGTTATCGGTGTCTGAGTA	10097	2 hours		AAGTTATCGGTGTCTGAGTA	160688.0	2 hours		AAGTTATCGGTGTCTGAGTA	0.11964179030170267	2 hours		AAGTACGAGATCCTCGTTAA	0.0015313218944279859	5D	19		AAGTACGAGATCCTCGTTAA	0.04289640984860599	5D	19
AAGTTATCGGTGTTGGTGCA	10842	Control		AAGTTATCGGTGTTGGTGCA	186043.0	Control		AAGTTATCGGTGTTGGTGCA	0.019963126804018426	Control		AAGTACGAGATGCACAAGTA	0.0016013860431832827	5D	2		AAGTACGAGATGCACAAGTA	0.006938373322395781	5D	2
AAGTTATCGGTTACATGTCC	10068	2 hours		AAGTTATCGGTTACATGTCC	121620.0	2 hours		AAGTTATCGGTTACATGTCC	0.1469084032231541	2 hours		AAGTACGAGATTGTAGATCC	0.0015903636150623166	5D	22		AAGTACGAGATTGTAGATCC	0.009130234372229904	5D	22
AAGTTATCGGTTCAGGTGTA	9390	2 hours		AAGTTATCGGTTCAGGTGTA	107084.0	2 hours		AAGTTATCGGTTCAGGTGTA	0.11405999028799821	2 hours		AAGTTATCGGAAGGCTGCTG	0.0016175733857762067	8M	16		AAGTTATCGGAAGGCTGCTG	0.01901004476104852	8M	16
AATCGTCGGAAACGCTCCGA	7502	2 hours		AATCGTCGGAAACGCTCCGA	60365.0	2 hours		AATCGTCGGAAACGCTCCGA	0.15118031972169305	2 hours		AAGTTATCGGAATCTCGCAA	0.001675215332537332	8M	5		AAGTTATCGGAATCTCGCAA	0.01840427091796454	8M	5
AATCGTCGGAACCACCATAA	8402	2 hours		AATCGTCGGAACCACCATAA	86987.0	2 hours		AATCGTCGGAACCACCATAA	0.11353420626070562	2 hours		AAGTTATCGGAATGTGAGCC	0.0016507645104505923	8I	23		AAGTTATCGGAATGTGAGCC	0.026987493360120754	8I	23
AATCGTCGGAACCGTTACCG	8108	2 hours		AATCGTCGGAACCGTTACCG	78316.0	2 hours		AATCGTCGGAACCGTTACCG	0.1005286276112161	2 hours		AAGTTATCGGACATCGGCCT	0.0016286032065324762	8M	20		AAGTTATCGGACATCGGCCT	0.02198876643090328	8M	20
AATCGTCGGAACTAGTATCG	8664	Control		AATCGTCGGAACTAGTATCG	78726.0	Control		AATCGTCGGAACTAGTATCG	0.02147956202525214	Control		AAGTTATCGGACGCCAACGA	0.0016523589720284565	8M	14		AAGTTATCGGACGCCAACGA	0.023558254907454716	8M	14
AATCGTCGGAACTGTAATGG	7893	2 hours		AATCGTCGGAACTGTAATGG	69400.0	2 hours		AATCGTCGGAACTGTAATGG	0.13427953890489913	2 hours		AAGTTATCGGACGGACTGAA	0.0018584113507751458	8J	17		AAGTTATCGGACGGACTGAA	0.02046813253622454	8J	17
AATCGTCGGAAGAACAGTGA	8778	2 hours		AATCGTCGGAAGAACAGTGA	80583.0	2 hours		AATCGTCGGAAGAACAGTGA	0.04811188464068104	2 hours		AAGTTATCGGACGGCGCTAA	0.0016425545171626635	8M	22		AAGTTATCGGACGGCGCTAA	0.019369779935880068	8M	22
AATCGTCGGAAGAAGGCTCA	9286	2 hours		AATCGTCGGAAGAAGGCTCA	101237.0	2 hours		AATCGTCGGAAGAAGGCTCA	0.11013759791380621	2 hours		AAGTTATCGGACGGTACGTT	0.0015284741249157851	8J	14		AAGTTATCGGACGGTACGTT	0.03977026556668257	8J	14
AATCGTCGGAAGCTGGTGAA	8959	2 hours		AATCGTCGGAAGCTGGTGAA	97814.0	2 hours		AATCGTCGGAAGCTGGTGAA	0.11104749831312491	2 hours		AAGTTATCGGAGAAGACCTA	0.0017023034338428853	8I	3		AAGTTATCGGAGAAGACCTA	0.02310773338810722	8I	3
AATCGTCGGAAGTATGGCGG	10178	2 hours		AATCGTCGGAAGTATGGCGG	134604.0	2 hours		AATCGTCGGAAGTATGGCGG	0.10955840836825058	2 hours		AAGTTATCGGAGATGCTTGA	0.0015731059402051611	8J	6		AAGTTATCGGAGATGCTTGA	0.03179989189838448	8J	6
AATCGTCGGAAGTTATCGGA	9023	Control		AATCGTCGGAAGTTATCGGA	95995.0	Control		AATCGTCGGAAGTTATCGGA	0.022032397520704204	Control		AAGTTATCGGAGCTCTCGAA	0.0015670727882172069	8M	18		AAGTTATCGGAGCTCTCGAA	0.01902362384977319	8M	18
AATCGTCGGAATAGTGATGG	7930	2 hours		AATCGTCGGAATAGTGATGG	70137.0	2 hours		AATCGTCGGAATAGTGATGG	0.14109528494232715	2 hours		AAGTTATCGGAGCTGAATCA	0.00186717650187418	8I	6		AAGTTATCGGAGCTGAATCA	0.017964235088867082	8I	6
AATCGTCGGAATATCTGTCC	7824	2 hours		AATCGTCGGAATATCTGTCC	77268.0	2 hours		AATCGTCGGAATATCTGTCC	0.14597245949163948	2 hours		AAGTTATCGGAGGATTAAGG	0.0016111599095436024	8J	12		AAGTTATCGGAGGATTAAGG	0.048216284022814235	8J	12
AATCGTCGGAATCACTCACA	7719	2 hours		AATCGTCGGAATCACTCACA	62760.0	2 hours		AATCGTCGGAATCACTCACA	0.12694391332058635	2 hours		AAGTTATCGGAGGCCAGGAT	0.001645504792909465	8J	19		AAGTTATCGGAGGCCAGGAT	0.042005285041423014	8J	19
AATCGTCGGAATCGGTGCAA	7708	2 hours		AATCGTCGGAATCGGTGCAA	58399.0	2 hours		AATCGTCGGAATCGGTGCAA	0.11923149368996044	2 hours		AAGTTATCGGAGGTAGTGCG	0.0015616353861610834	8J	4		AAGTTATCGGAGGTAGTGCG	0.02491801650977872	8J	4
AATCGTCGGAATGCGATGTA	8333	2 hours		AATCGTCGGAATGCGATGTA	74608.0	2 hours		AATCGTCGGAATGCGATGTA	0.14399260132961614	2 hours		AAGTTATCGGAGGTCGGTTA	0.0018935099559862266	8I	19		AAGTTATCGGAGGTCGGTTA	0.016365111275702747	8I	19
AATCGTCGGAATTGCTCCAA	8595	2 hours		AATCGTCGGAATTGCTCCAA	83728.0	2 hours		AATCGTCGGAATTGCTCCAA	0.11777422128798012	2 hours		AAGTTATCGGAGTATGTCCA	0.0015578475636404303	8J	18		AAGTTATCGGAGTATGTCCA	0.04060109041055958	8J	18
AATCGTCGGACAACGGTCTA	8521	2 hours		AATCGTCGGACAACGGTCTA	89416.0	2 hours		AATCGTCGGACAACGGTCTA	0.12219289612597298	2 hours		AAGTTATCGGATAGGACACA	0.0016341954786776394	8M	2		AAGTTATCGGATAGGACACA	0.006591386157416822	8M	2
AATCGTCGGACAGTGGAGCT	7619	2 hours		AATCGTCGGACAGTGGAGCT	61630.0	2 hours		AATCGTCGGACAGTGGAGCT	0.11324030504624372	2 hours		AAGTTATCGGATCCTTGTAC	0.0016379485674174236	8I	13		AAGTTATCGGATCCTTGTAC	0.02016930027574249	8I	13
AATCGTCGGACATACCATCA	7899	2 hours		AATCGTCGGACATACCATCA	70685.0	2 hours		AATCGTCGGACATACCATCA	0.12637759071938884	2 hours		AAGTTATCGGATGGATCGAA	0.0015747339098235228	8M	1		AAGTTATCGGATGGATCGAA	0.006136331888524979	8M	1
AATCGTCGGACCAACCTATA	8459	2 hours		AATCGTCGGACCAACCTATA	75830.0	2 hours		AATCGTCGGACCAACCTATA	0.1493208492680997	2 hours		AAGTTATCGGATTCAGACGA	0.0016750861536651686	8J	16		AAGTTATCGGATTCAGACGA	0.034075541788263636	8J	16
AATCGTCGGACCACTTACCG	7018	2 hours		AATCGTCGGACCACTTACCG	68887.0	2 hours		AATCGTCGGACCACTTACCG	0.03475256579615893	2 hours		AAGTTATCGGATTGATGCTC	0.0015724133332978949	8I	21		AAGTTATCGGATTGATGCTC	0.022235656336026574	8I	21
AATCGTCGGACCATAAGTGG	6004	2 hours		AATCGTCGGACCATAAGTGG	36167.0	2 hours		AATCGTCGGACCATAAGTGG	0.13965769900738242	2 hours		AAGTTATCGGCAAGTCTCGG	0.0016271353296004776	8J	9		AAGTTATCGGCAAGTCTCGG	0.054753567023762884	8J	9
AATCGTCGGACCGCACCTTA	8921	2 hours		AATCGTCGGACCGCACCTTA	97455.0	2 hours		AATCGTCGGACCGCACCTTA	0.12399569031860859	2 hours		AAGTTATCGGCACTGGAGGA	0.0016384985964439653	8J	13		AAGTTATCGGCACTGGAGGA	0.0397469097450115	8J	13
AATCGTCGGACCGCTATAGA	7906	2 hours		AATCGTCGGACCGCTATAGA	69449.0	2 hours		AATCGTCGGACCGCTATAGA	0.11510604904318276	2 hours		AAGTTATCGGCAGAGGATTA	0.002158184987704959	8J	22		AAGTTATCGGCAGAGGATTA	0.02250198818450352	8J	22
AATCGTCGGACGAACCACAA	9000	2 hours		AATCGTCGGACGAACCACAA	98596.0	2 hours		AATCGTCGGACGAACCACAA	0.11956874518236034	2 hours		AAGTTATCGGCAGATCACCA	0.0016286990977736338	8M	4		AAGTTATCGGCAGATCACCA	0.01742215854556037	8M	4
AATCGTCGGACGTTCAACCG	6347	Control		AATCGTCGGACGTTCAACCG	34762.0	Control		AATCGTCGGACGTTCAACCG	0.022064323111443532	Control		AAGTTATCGGCAGCTGCTTC	0.0015030610669091453	8J	5		AAGTTATCGGCAGCTGCTTC	0.02641361715808909	8J	5
AATCGTCGGACTCCTAATGG	8321	2 hours		AATCGTCGGACTCCTAATGG	78091.0	2 hours		AATCGTCGGACTCCTAATGG	0.1475586175103405	2 hours		AAGTTATCGGCCAAGGCCTT	0.0015648726981824282	8J	15		AAGTTATCGGCCAAGGCCTT	0.045377436971086565	8J	15
AATCGTCGGACTCTGACGAA	6278	2 hours		AATCGTCGGACTCTGACGAA	42803.0	2 hours		AATCGTCGGACTCTGACGAA	0.13372894423288087	2 hours		AAGTTATCGGCCAGACATTA	0.0015895196377488765	8I	17		AAGTTATCGGCCAGACATTA	0.023262525925117346	8I	17
AATCGTCGGACTTCCTGCTC	7165	2 hours		AATCGTCGGACTTCCTGCTC	61351.0	2 hours		AATCGTCGGACTTCCTGCTC	0.1353034180371958	2 hours		AAGTTATCGGCCATGTTCGG	0.0016907312734845228	8I	15		AAGTTATCGGCCATGTTCGG	0.04578071140447378	8I	15
AATCGTCGGACTTCTCCTTA	8903	2 hours		AATCGTCGGACTTCTCCTTA	98178.0	2 hours		AATCGTCGGACTTCTCCTTA	0.12879667542626658	2 hours		AAGTTATCGGCCGTATTCTG	0.0016302045362485288	8M	10		AAGTTATCGGCCGTATTCTG	0.021572929038869093	8M	10
AATCGTCGGAGACCACCTGA	7316	2 hours		AATCGTCGGAGACCACCTGA	57041.0	2 hours		AATCGTCGGAGACCACCTGA	0.11789765256569835	2 hours		AAGTTATCGGCGAGGACGAA	0.002149958399419151	8I	12		AAGTTATCGGCGAGGACGAA	0.010200315404489482	8I	12
AATCGTCGGAGACCGGATAA	6267	2 hours		AATCGTCGGAGACCGGATAA	52959.0	2 hours		AATCGTCGGAGACCGGATAA	0.023414339394626033	2 hours		AAGTTATCGGCGAGTCATAA	0.0016210657770321939	8M	9		AAGTTATCGGCGAGTCATAA	0.02047463446219639	8M	9
AATCGTCGGAGCAATAGGTA	8246	2 hours		AATCGTCGGAGCAATAGGTA	86288.0	2 hours		AATCGTCGGAGCAATAGGTA	0.13037734099758946	2 hours		AAGTTATCGGCGTCACTACG	0.0017199975478855156	8I	7		AAGTTATCGGCGTCACTACG	0.020771806534595125	8I	7
AATCGTCGGAGCCGATGGTT	8931	2 hours		AATCGTCGGAGCCGATGGTT	83851.0	2 hours		AATCGTCGGAGCCGATGGTT	0.13076767122634197	2 hours		AAGTTATCGGCTCGTTGCGT	0.0015519139800924992	8I	16		AAGTTATCGGCTCGTTGCGT	0.023369047902833902	8I	16
AATCGTCGGAGCGAACATCG	7443	2 hours		AATCGTCGGAGCGAACATCG	62026.0	2 hours		AATCGTCGGAGCGAACATCG	0.11498403895140748	2 hours		AAGTTATCGGCTCTCACTGG	0.0016373389096608027	8I	18		AAGTTATCGGCTCTCACTGG	0.018711851944486716	8I	18
AATCGTCGGAGGACCTAGTC	8178	2 hours		AATCGTCGGAGGACCTAGTC	79795.0	2 hours		AATCGTCGGAGGACCTAGTC	0.09813898113916912	2 hours		AAGTTATCGGCTCTGCGCTT	0.0015707743166357884	8I	11		AAGTTATCGGCTCTGCGCTT	0.02930659445396287	8I	11
AATCGTCGGAGGAGTAACAA	8392	2 hours		AATCGTCGGAGGAGTAACAA	101458.0	2 hours		AATCGTCGGAGGAGTAACAA	0.11506239034871572	2 hours		AAGTTATCGGGAACTCTCAA	0.0015812068375846305	8I	20		AAGTTATCGGGAACTCTCAA	0.021811031824574195	8I	20
AATCGTCGGAGGAGTCATCG	8720	2 hours		AATCGTCGGAGGAGTCATCG	75680.0	2 hours		AATCGTCGGAGGAGTCATCG	0.13117071881606765	2 hours		AAGTTATCGGGAATAGCTTG	0.0016609558015953892	8M	17		AAGTTATCGGGAATAGCTTG	0.017182367872245353	8M	17
AATCGTCGGAGGCATGTCTT	7411	2 hours		AATCGTCGGAGGCATGTCTT	57141.0	2 hours		AATCGTCGGAGGCATGTCTT	0.1594651826184351	2 hours		AAGTTATCGGGACAATACCA	0.001621262572744783	8M	8		AAGTTATCGGGACAATACCA	0.02643823909957899	8M	8
AATCGTCGGAGGTGGTGGAA	7426	2 hours		AATCGTCGGAGGTGGTGGAA	67254.0	2 hours		AATCGTCGGAGGTGGTGGAA	0.12741249591102388	2 hours		AAGTTATCGGGATTCTCGAA	0.0016497907958347407	8M	24		AAGTTATCGGGATTCTCGAA	0.02345703021076765	8M	24
AATCGTCGGAGTCACATCCG	7212	2 hours		AATCGTCGGAGTCACATCCG	53201.0	2 hours		AATCGTCGGAGTCACATCCG	0.1509746057404936	2 hours		AAGTTATCGGGCCTGTCCTA	0.0015248712166442916	8I	4		AAGTTATCGGGCCTGTCCTA	0.018740023615769198	8I	4
AATCGTCGGAGTCCTCCACA	7158	2 hours		AATCGTCGGAGTCCTCCACA	48403.0	2 hours		AATCGTCGGAGTCCTCCACA	0.15523831167489618	2 hours		AAGTTATCGGGCGATAAGAA	0.0015609352410370834	8J	20		AAGTTATCGGGCGATAAGAA	0.03242875068734133	8J	20
AATCGTCGGAGTCTCGCTAA	8801	2 hours		AATCGTCGGAGTCTCGCTAA	81721.0	2 hours		AATCGTCGGAGTCTCGCTAA	0.13722299041861946	2 hours		AAGTTATCGGGCTCTTATTG	0.0015663668458454302	8J	10		AAGTTATCGGGCTCTTATTG	0.02888955832814983	8J	10
AATCGTCGGAGTGTTCAGTT	7864	2 hours		AATCGTCGGAGTGTTCAGTT	72277.0	2 hours		AATCGTCGGAGTGTTCAGTT	0.14260414793087703	2 hours		AAGTTATCGGGCTTAGTGAA	0.0015975289123441902	8M	11		AAGTTATCGGGCTTAGTGAA	0.022885396318631325	8M	11
AATCGTCGGAGTTCTAACTC	9779	2 hours		AATCGTCGGAGTTCTAACTC	113530.0	2 hours		AATCGTCGGAGTTCTAACTC	0.13805161631286886	2 hours		AAGTTATCGGGCTTGCCTGA	0.001878492896121127	8M	15		AAGTTATCGGGCTTGCCTGA	0.021460073422524453	8M	15
AATCGTCGGAGTTGTCTGCG	8828	2 hours		AATCGTCGGAGTTGTCTGCG	76659.0	2 hours		AATCGTCGGAGTTGTCTGCG	0.14640159668140726	2 hours		AAGTTATCGGGGCAGTTAGA	0.0016104697941834185	8I	8		AAGTTATCGGGGCAGTTAGA	0.0289430860724123	8I	8
AATCGTCGGATAACCTGTTC	8657	2 hours		AATCGTCGGATAACCTGTTC	80204.0	2 hours		AATCGTCGGATAACCTGTTC	0.15128921250810434	2 hours		AAGTTATCGGGGCTTCTATA	0.00156286722794712	8M	12		AAGTTATCGGGGCTTCTATA	0.021556606733005294	8M	12
AATCGTCGGATACAACCTCA	8602	Control		AATCGTCGGATACAACCTCA	85091.0	Control		AATCGTCGGATACAACCTCA	0.023034163425039077	Control		AAGTTATCGGGGTGAGATAA	0.0016036450192887695	8M	23		AAGTTATCGGGGTGAGATAA	0.015167983744525942	8M	23
AATCGTCGGATAGCACCACA	7841	2 hours		AATCGTCGGATAGCACCACA	63990.0	2 hours		AATCGTCGGATAGCACCACA	0.07565244569463979	2 hours		AAGTTATCGGGTAAGTGGAA	0.001671401261815433	8I	5		AAGTTATCGGGTAAGTGGAA	0.022749205431233342	8I	5
AATCGTCGGATATGTGGTGA	9323	2 hours		AATCGTCGGATATGTGGTGA	110135.0	2 hours		AATCGTCGGATATGTGGTGA	0.13315476460707315	2 hours		AAGTTATCGGGTACTCCTGG	0.00165859695943357	8I	2		AAGTTATCGGGTACTCCTGG	0.009299173105598482	8I	2
AATCGTCGGATCGTGGCCAA	7680	2 hours		AATCGTCGGATCGTGGCCAA	61091.0	2 hours		AATCGTCGGATCGTGGCCAA	0.15508012636885957	2 hours		AAGTTATCGGGTCGCTACAG	0.001612909525065417	8I	9		AAGTTATCGGGTCGCTACAG	0.02230792577211273	8I	9
AATCGTCGGATCTAAGCGCG	8125	2 hours		AATCGTCGGATCTAAGCGCG	77000.0	2 hours		AATCGTCGGATCTAAGCGCG	0.10441558441558442	2 hours		AAGTTATCGGGTGACGATCG	0.001958561932240201	8I	22		AAGTTATCGGGTGACGATCG	0.013103182491227359	8I	22
AATCGTCGGATCTGTAACGC	9945	2 hours		AATCGTCGGATCTGTAACGC	121794.0	2 hours		AATCGTCGGATCTGTAACGC	0.11155721956746638	2 hours		AAGTTATCGGTACCGTTGAA	0.0015680724700724987	8J	2		AAGTTATCGGTACCGTTGAA	0.006828422039248322	8J	2
AATCGTCGGATCTTGCTGTG	9248	Control		AATCGTCGGATCTTGCTGTG	101864.0	Control		AATCGTCGGATCTTGCTGTG	0.021960653420246605	Control		AAGTTATCGGTACGACACTT	0.0018408634210857516	8I	1		AAGTTATCGGTACGACACTT	0.028907143599875222	8I	1
AATCGTCGGATGACAGCTGG	8142	2 hours		AATCGTCGGATGACAGCTGG	70510.0	2 hours		AATCGTCGGATGACAGCTGG	0.15497092610977167	2 hours		AAGTTATCGGTACTCAACTC	0.001588203549755497	8M	7		AAGTTATCGGTACTCAACTC	0.01889650285945645	8M	7
AATCGTCGGATGTACCGTGC	8024	2 hours		AATCGTCGGATGTACCGTGC	76005.0	2 hours		AATCGTCGGATGTACCGTGC	0.16164726004868102	2 hours		AAGTTATCGGTATCACTGTC	0.0016302512444959327	8M	6		AAGTTATCGGTATCACTGTC	0.023856275110283827	8M	6
AATCGTCGGATGTCCTACTA	8767	2 hours		AATCGTCGGATGTCCTACTA	84022.0	2 hours		AATCGTCGGATGTCCTACTA	0.11724310299683416	2 hours		AAGTTATCGGTATGCAAGGA	0.0016282544795936573	8M	3		AAGTTATCGGTATGCAAGGA	0.02040777589349638	8M	3
AATCGTCGGATTCTGTCTGA	8374	2 hours		AATCGTCGGATTCTGTCTGA	73762.0	2 hours		AATCGTCGGATTCTGTCTGA	0.13698110138011443	2 hours		AAGTTATCGGTCCGTGTTCA	0.001561130781728144	8I	14		AAGTTATCGGTCCGTGTTCA	0.03432331221648	8I	14
AATCGTCGGATTGGATTCCG	9342	2 hours		AATCGTCGGATTGGATTCCG	98611.0	2 hours		AATCGTCGGATTGGATTCCG	0.11733985052377524	2 hours		AAGTTATCGGTCGACACGAA	0.0015892050646277005	8J	3		AAGTTATCGGTCGACACGAA	0.024911246126709023	8J	3
AATCGTCGGATTGTCACGTT	9570	2 hours		AATCGTCGGATTGTCACGTT	125286.0	2 hours		AATCGTCGGATTGTCACGTT	0.1255287901281867	2 hours		AAGTTATCGGTCGGCATTAA	0.0016694749875835841	8M	19		AAGTTATCGGTCGGCATTAA	0.024847034941071447	8M	19
AATCGTCGGATTGTCCTGTA	9498	2 hours		AATCGTCGGATTGTCCTGTA	110208.0	2 hours		AATCGTCGGATTGTCCTGTA	0.10734247967479675	2 hours		AAGTTATCGGTCGTATGGTA	0.0016196397210698106	8M	21		AAGTTATCGGTCGTATGGTA	0.02237067155425354	8M	21
ACACACTCCGAACGCTCCGA	9472	2 hours		ACACACTCCGAACGCTCCGA	135096.0	2 hours		ACACACTCCGAACGCTCCGA	0.12522946645348493	2 hours		AAGTTATCGGTCTGTCGTGC	0.002360035421811091	8I	24		AAGTTATCGGTCTGTCGTGC	0.012755191066131565	8I	24
ACACACTCCGACCACCATAA	9605	2 hours		ACACACTCCGACCACCATAA	105858.0	2 hours		ACACACTCCGACCACCATAA	0.0991989268642899	2 hours		AAGTTATCGGTGACAAGCCA	0.001650169222848772	8J	11		AAGTTATCGGTGACAAGCCA	0.023818310892131787	8J	11
ACACACTCCGACCGTTACCG	9223	2 hours		ACACACTCCGACCGTTACCG	108235.0	2 hours		ACACACTCCGACCGTTACCG	0.11551716173141775	2 hours		AAGTTATCGGTGATACCAGA	0.001707488299853155	8I	10		AAGTTATCGGTGATACCAGA	0.02693791069880691	8I	10
ACACACTCCGACTAGTATCG	11034	Control		ACACACTCCGACTAGTATCG	203633.0	Control		ACACACTCCGACTAGTATCG	0.02086596966110601	Control		AAGTTATCGGTGCTATCTAG	0.0016057230236000558	8M	13		AAGTTATCGGTGCTATCTAG	0.02392856210585473	8M	13
ACACACTCCGAGAACAGTGA	9355	2 hours		ACACACTCCGAGAACAGTGA	130542.0	2 hours		ACACACTCCGAGAACAGTGA	0.14689525210277152	2 hours		AAGTTATCGGTGGTGAACCT	0.001587160361206926	8J	24		AAGTTATCGGTGGTGAACCT	0.030492952725917385	8J	24
ACACACTCCGAGAAGGCTCA	9545	2 hours		ACACACTCCGAGAAGGCTCA	117505.0	2 hours		ACACACTCCGAGAAGGCTCA	0.14127909450661674	2 hours		AAGTTATCGGTGTCTGAGTA	0.0016051280520807528	8J	23		AAGTTATCGGTGTCTGAGTA	0.038038701409574195	8J	23
ACACACTCCGAGCTGGTGAA	9837	2 hours		ACACACTCCGAGCTGGTGAA	149624.0	2 hours		ACACACTCCGAGCTGGTGAA	0.034840667272630056	2 hours		AAGTTATCGGTGTTGGTGCA	0.0015314480073213002	8J	1		AAGTTATCGGTGTTGGTGCA	0.005718412053056284	8J	1
ACACACTCCGAGTATGGCGG	10426	2 hours		ACACACTCCGAGTATGGCGG	159584.0	2 hours		ACACACTCCGAGTATGGCGG	0.15401919991979146	2 hours		AAGTTATCGGTGTTGTCGCC	0.0019578735716374142	8J	21		AAGTTATCGGTGTTGTCGCC	0.02354186332561	8J	21
ACACACTCCGAGTCCTCGTC	9167	2 hours		ACACACTCCGAGTCCTCGTC	105466.0	2 hours		ACACACTCCGAGTCCTCGTC	0.16261164735554587	2 hours		AAGTTATCGGTTACATGTCC	0.0015344575311904457	8J	7		AAGTTATCGGTTACATGTCC	0.02880750885012876	8J	7
ACACACTCCGAGTTATCGGA	11435	Control		ACACACTCCGAGTTATCGGA	233164.0	Control		ACACACTCCGAGTTATCGGA	0.020594946046559502	Control		AAGTTATCGGTTCAGGTGTA	0.00166435778153734	8J	8		AAGTTATCGGTTCAGGTGTA	0.0277125122091035	8J	8
ACACACTCCGATAGTGATGG	9730	2 hours		ACACACTCCGATAGTGATGG	118205.0	2 hours		ACACACTCCGATAGTGATGG	0.2140010997842731	2 hours		AATCGTCGGAAACGCTCCGA	0.0015973476457263693	4C	18		AATCGTCGGAAACGCTCCGA	0.031467891753747534	4C	18
ACACACTCCGATCACTCACA	5150	2 hours		ACACACTCCGATCACTCACA	52424.0	2 hours		ACACACTCCGATCACTCACA	0.027258507553792156	2 hours		AATCGTCGGAACCACCATAA	0.001632330572088029	4B	8		AATCGTCGGAACCACCATAA	0.0283699964946869	4B	8
ACACACTCCGATCGCCTATA	9844	2 hours		ACACACTCCGATCGCCTATA	110117.0	2 hours		ACACACTCCGATCGCCTATA	0.18082584886983843	2 hours		AATCGTCGGAACCGTTACCG	0.0016914459689573997	4B	17		AATCGTCGGAACCGTTACCG	0.026925622190164037	4B	17
ACACACTCCGATCGGTGCAA	10125	2 hours		ACACACTCCGATCGGTGCAA	141242.0	2 hours		ACACACTCCGATCGGTGCAA	0.1306339474094108	2 hours		AATCGTCGGAACTAGTATCG	0.0016757053682509692	4G	2		AATCGTCGGAACTAGTATCG	0.005643166284097886	4G	2
ACACACTCCGATGCGATGTA	8808	2 hours		ACACACTCCGATGCGATGTA	115840.0	2 hours		ACACACTCCGATGCGATGTA	0.15959944751381216	2 hours		AATCGTCGGAACTGTAATGG	0.0017381219913504959	4G	6		AATCGTCGGAACTGTAATGG	0.029581040594256452	4G	6
ACACACTCCGATTGCTCCAA	9851	2 hours		ACACACTCCGATTGCTCCAA	141140.0	2 hours		ACACACTCCGATTGCTCCAA	0.12301261159132776	2 hours		AATCGTCGGAAGAACAGTGA	0.0016807523459157014	4C	21		AATCGTCGGAAGAACAGTGA	0.009553827794866876	4C	21
ACACACTCCGCAACGGTCTA	9034	2 hours		ACACACTCCGCAACGGTCTA	101598.0	2 hours		ACACACTCCGCAACGGTCTA	0.11733498690919113	2 hours		AATCGTCGGAAGAAGGCTCA	0.0015653725297896388	4B	4		AATCGTCGGAAGAAGGCTCA	0.03233794132598678	4B	4
ACACACTCCGCATACCATCA	10530	2 hours		ACACACTCCGCATACCATCA	167337.0	2 hours		ACACACTCCGCATACCATCA	0.12418054584461297	2 hours		AATCGTCGGAAGCTGGTGAA	0.001611699025011736	4C	4		AATCGTCGGAAGCTGGTGAA	0.040905762945452284	4C	4
ACACACTCCGCCAACCTATA	9773	2 hours		ACACACTCCGCCAACCTATA	144005.0	2 hours		ACACACTCCGCCAACCTATA	0.14559216693864796	2 hours		AATCGTCGGAAGTATGGCGG	0.0016318314828515593	4C	12		AATCGTCGGAAGTATGGCGG	0.04212250135062129	4C	12
ACACACTCCGCCACTTACCG	9349	2 hours		ACACACTCCGCCACTTACCG	118291.0	2 hours		ACACACTCCGCCACTTACCG	0.15948804220101276	2 hours		AATCGTCGGAAGTCCTCGTC	0.0017033095966615106	4G	11		AATCGTCGGAAGTCCTCGTC	0.02396818429698203	4G	11
ACACACTCCGCCATAAGTGG	7060	2 hours		ACACACTCCGCCATAAGTGG	56065.0	2 hours		ACACACTCCGCCATAAGTGG	0.1310621599928654	2 hours		AATCGTCGGAAGTTATCGGA	0.001668068522098296	4C	1		AATCGTCGGAAGTTATCGGA	0.007795038549936904	4C	1
ACACACTCCGCCGCACCTTA	9871	2 hours		ACACACTCCGCCGCACCTTA	134218.0	2 hours		ACACACTCCGCCGCACCTTA	0.10788418840990031	2 hours		AATCGTCGGAATAGTGATGG	0.0016681743558979454	4C	8		AATCGTCGGAATAGTGATGG	0.035300952670183336	4C	8
ACACACTCCGCCGCTATAGA	9388	2 hours		ACACACTCCGCCGCTATAGA	118482.0	2 hours		ACACACTCCGCCGCTATAGA	0.15281646157222195	2 hours		AATCGTCGGAATATCTGTCC	0.001639159508764248	4C	20		AATCGTCGGAATATCTGTCC	0.05186727401879843	4C	20
ACACACTCCGCCGTGGTGAA	10455	Control		ACACACTCCGCCGTGGTGAA	143963.0	Control		ACACACTCCGCCGTGGTGAA	0.021067913283274176	Control		AATCGTCGGAATCACTCACA	0.0016854492053371478	4G	10		AATCGTCGGAATCACTCACA	0.059448910831637586	4G	10
ACACACTCCGCGAACCACAA	10614	2 hours		ACACACTCCGCGAACCACAA	146270.0	2 hours		ACACACTCCGCGAACCACAA	0.1289259588432351	2 hours		AATCGTCGGAATCGCCTATA	0.0021761296139631943	4G	13		AATCGTCGGAATCGCCTATA	0.016952845811906214	4G	13
ACACACTCCGCGGATTCCTG	9058	2 hours		ACACACTCCGCGGATTCCTG	109571.0	2 hours		ACACACTCCGCGGATTCCTG	0.11294046782451561	2 hours		AATCGTCGGAATCGGTGCAA	0.0016366910591932209	4G	14		AATCGTCGGAATCGGTGCAA	0.03068637808890216	4G	14
ACACACTCCGCGTCCATGTA	9684	2 hours		ACACACTCCGCGTCCATGTA	130582.0	2 hours		ACACACTCCGCGTCCATGTA	0.140095878451854	2 hours		AATCGTCGGAATGCGATGTA	0.0016693413605052148	4C	10		AATCGTCGGAATGCGATGTA	0.036464685530500585	4C	10
ACACACTCCGCGTTCAACCG	7996	Control		ACACACTCCGCGTTCAACCG	58833.0	Control		ACACACTCCGCGTTCAACCG	0.02505396631142386	Control		AATCGTCGGAATTGCTCCAA	0.001640354065004809	4B	18		AATCGTCGGAATTGCTCCAA	0.0263670820834594	4B	18
ACACACTCCGCTCCTAATGG	9369	2 hours		ACACACTCCGCTCCTAATGG	144033.0	2 hours		ACACACTCCGCTCCTAATGG	0.13028264356085065	2 hours		AATCGTCGGACAACGGTCTA	0.0016136423357617732	4B	5		AATCGTCGGACAACGGTCTA	0.03106590896030739	4B	5
ACACACTCCGCTCTGACGAA	9077	2 hours		ACACACTCCGCTCTGACGAA	116783.0	2 hours		ACACACTCCGCTCTGACGAA	0.13926684534564107	2 hours		AATCGTCGGACAGTGGAGCT	0.0016300226103315215	4B	3		AATCGTCGGACAGTGGAGCT	0.02740422563442838	4B	3
ACACACTCCGCTTCCTGCTC	9877	2 hours		ACACACTCCGCTTCCTGCTC	128153.0	2 hours		ACACACTCCGCTTCCTGCTC	0.1561883061652868	2 hours		AATCGTCGGACATACCATCA	0.0015841900407398335	4C	23		AATCGTCGGACATACCATCA	0.044833807872497335	4C	23
ACACACTCCGCTTCTCCTTA	9802	2 hours		ACACACTCCGCTTCTCCTTA	146381.0	2 hours		ACACACTCCGCTTCTCCTTA	0.13333014530574322	2 hours		AATCGTCGGACCAACCTATA	0.0016396399891570187	4C	11		AATCGTCGGACCAACCTATA	0.041142572632471855	4C	11
ACACACTCCGGACCACCTGA	9546	2 hours		ACACACTCCGGACCACCTGA	115112.0	2 hours		ACACACTCCGGACCACCTGA	0.15312912641601223	2 hours		AATCGTCGGACCACTTACCG	0.001816840929389742	4G	3		AATCGTCGGACCACTTACCG	0.008521061697605317	4G	3
ACACACTCCGGACCGGATAA	10268	2 hours		ACACACTCCGGACCGGATAA	159718.0	2 hours		ACACACTCCGGACCGGATAA	0.1395709938767077	2 hours		AATCGTCGGACCATAAGTGG	0.001668566214034204	4C	13		AATCGTCGGACCATAAGTGG	0.036618773628867625	4C	13
ACACACTCCGGACGAGCGAA	9100	2 hours		ACACACTCCGGACGAGCGAA	144501.0	2 hours		ACACACTCCGGACGAGCGAA	0.1158607898907274	2 hours		AATCGTCGGACCGCACCTTA	0.0016094882711390336	4B	16		AATCGTCGGACCGCACCTTA	0.030427747688727996	4B	16
ACACACTCCGGCAATAGGTA	10039	2 hours		ACACACTCCGGCAATAGGTA	186117.0	2 hours		ACACACTCCGGCAATAGGTA	0.11323522300488402	2 hours		AATCGTCGGACCGCTATAGA	0.0016853644913113713	4C	17		AATCGTCGGACCGCTATAGA	0.034666100012885344	4C	17
ACACACTCCGGCCGATGGTT	10266	2 hours		ACACACTCCGGCCGATGGTT	116206.0	2 hours		ACACACTCCGGCCGATGGTT	0.16562828081166206	2 hours		AATCGTCGGACCGTGGTGAA	0.0016691405003411582	4C	2		AATCGTCGGACCGTGGTGAA	0.011087203394895703	4C	2
ACACACTCCGGCGAACATCG	9233	2 hours		ACACACTCCGGCGAACATCG	109655.0	2 hours		ACACACTCCGGCGAACATCG	0.16162509689480645	2 hours		AATCGTCGGACGAACCACAA	0.001632624009362869	4B	6		AATCGTCGGACGAACCACAA	0.03190446767498788	4B	6
ACACACTCCGGCGTCACCAA	10517	2 hours		ACACACTCCGGCGTCACCAA	153441.0	2 hours		ACACACTCCGGCGTCACCAA	0.12325258568439987	2 hours		AATCGTCGGACGGATTCCTG	0.003482075946722416	4G	9		AATCGTCGGACGGATTCCTG	0.014910182687903924	4G	9
ACACACTCCGGGACCTAGTC	8941	2 hours		ACACACTCCGGGACCTAGTC	83347.0	2 hours		ACACACTCCGGGACCTAGTC	0.11370535232221915	2 hours		AATCGTCGGACGTCCATGTA	0.0017636121886277318	4C	16		AATCGTCGGACGTCCATGTA	0.017784083410320707	4C	16
ACACACTCCGGGAGTAACAA	9161	2 hours		ACACACTCCGGGAGTAACAA	119312.0	2 hours		ACACACTCCGGGAGTAACAA	0.11901568995574628	2 hours		AATCGTCGGACGTTCAACCG	0.0016472885884617245	4B	2		AATCGTCGGACGTTCAACCG	0.004909249359296308	4B	2
ACACACTCCGGGAGTCATCG	10206	2 hours		ACACACTCCGGGAGTCATCG	143295.0	2 hours		ACACACTCCGGGAGTCATCG	0.11900624585644998	2 hours		AATCGTCGGACTCCTAATGG	0.001621797539752813	4C	5		AATCGTCGGACTCCTAATGG	0.032531353044876185	4C	5
ACACACTCCGGGCATGTCTT	10484	2 hours		ACACACTCCGGGCATGTCTT	174580.0	2 hours		ACACACTCCGGGCATGTCTT	0.1279757131401077	2 hours		AATCGTCGGACTCTGACGAA	0.0016383719671961019	4G	12		AATCGTCGGACTCTGACGAA	0.0389822493016299	4G	12
ACACACTCCGGGTGGTGGAA	10497	2 hours		ACACACTCCGGGTGGTGGAA	185169.0	2 hours		ACACACTCCGGGTGGTGGAA	0.14882080693852642	2 hours		AATCGTCGGACTTCCTGCTC	0.0016651804879490146	4G	19		AATCGTCGGACTTCCTGCTC	0.033609901250119624	4G	19
ACACACTCCGGTCACATCCG	10940	2 hours		ACACACTCCGGTCACATCCG	168696.0	2 hours		ACACACTCCGGTCACATCCG	0.1376025513349457	2 hours		AATCGTCGGACTTCTCCTTA	0.0015568348516458456	4B	10		AATCGTCGGACTTCTCCTTA	0.03196909089312267	4B	10
ACACACTCCGGTCCTCCACA	9861	2 hours		ACACACTCCGGTCCTCCACA	163209.0	2 hours		ACACACTCCGGTCCTCCACA	0.14034765239662028	2 hours		AATCGTCGGAGACCACCTGA	0.0016903412858580457	4G	22		AATCGTCGGAGACCACCTGA	0.047755154192578385	4G	22
ACACACTCCGGTCTCGCTAA	5681	2 hours		ACACACTCCGGTCTCGCTAA	31690.0	2 hours		ACACACTCCGGTCTCGCTAA	0.12735878826128116	2 hours		AATCGTCGGAGACCGGATAA	0.0015571355374250648	4G	24		AATCGTCGGAGACCGGATAA	0.007701051583467806	4G	24
ACACACTCCGGTGACTTACA	9182	2 hours		ACACACTCCGGTGACTTACA	94516.0	2 hours		ACACACTCCGGTGACTTACA	0.12774556688814592	2 hours		AATCGTCGGAGACGAGCGAA	0.0024340242341795377	4C	14		AATCGTCGGAGACGAGCGAA	0.015740247889894303	4C	14
ACACACTCCGGTGTTCAGTT	10598	2 hours		ACACACTCCGGTGTTCAGTT	181123.0	2 hours		ACACACTCCGGTGTTCAGTT	0.1360732761714415	2 hours		AATCGTCGGAGCAATAGGTA	0.0017297748843900116	4C	22		AATCGTCGGAGCAATAGGTA	0.05107482981503129	4C	22
ACACACTCCGGTTCTAACTC	9950	2 hours		ACACACTCCGGTTCTAACTC	148108.0	2 hours		ACACACTCCGGTTCTAACTC	0.11690793204958544	2 hours		AATCGTCGGAGCCGATGGTT	0.001541691417536354	4C	3		AATCGTCGGAGCCGATGGTT	0.04171314507133212	4C	3
ACACACTCCGTAACCTGTTC	9164	2 hours		ACACACTCCGTAACCTGTTC	122901.0	2 hours		ACACACTCCGTAACCTGTTC	0.16047875932661249	2 hours		AATCGTCGGAGCGAACATCG	0.001692761927698792	4C	9		AATCGTCGGAGCGAACATCG	0.031009800471104885	4C	9
ACACACTCCGTACAACCTCA	9885	Control		ACACACTCCGTACAACCTCA	121847.0	Control		ACACACTCCGTACAACCTCA	0.025105254950881024	Control		AATCGTCGGAGCGTCACCAA	0.0019919256372363005	4B	14		AATCGTCGGAGCGTCACCAA	0.015053589702159746	4B	14
ACACACTCCGTAGCACCACA	10027	2 hours		ACACACTCCGTAGCACCACA	134239.0	2 hours		ACACACTCCGTAGCACCACA	0.12754862595817906	2 hours		AATCGTCGGAGGACCTAGTC	0.0016208219874482646	4B	22		AATCGTCGGAGGACCTAGTC	0.025579640779820535	4B	22
ACACACTCCGTATGTGGTGA	10085	2 hours		ACACACTCCGTATGTGGTGA	170012.0	2 hours		ACACACTCCGTATGTGGTGA	0.13156130155518433	2 hours		AATCGTCGGAGGAGTAACAA	0.0016305329351995919	4B	13		AATCGTCGGAGGAGTAACAA	0.03530983128015423	4B	13
ACACACTCCGTCGTGGCCAA	9758	2 hours		ACACACTCCGTCGTGGCCAA	126232.0	2 hours		ACACACTCCGTCGTGGCCAA	0.14629412510298498	2 hours		AATCGTCGGAGGAGTCATCG	0.0015342951391374366	4B	9		AATCGTCGGAGGAGTCATCG	0.030068274659972676	4B	9
ACACACTCCGTCTAAGCGCG	9603	2 hours		ACACACTCCGTCTAAGCGCG	146719.0	2 hours		ACACACTCCGTCTAAGCGCG	0.15186172206735324	2 hours		AATCGTCGGAGGCATGTCTT	0.001721864098213124	4G	18		AATCGTCGGAGGCATGTCTT	0.041539133226917505	4G	18
ACACACTCCGTCTGTAACGC	9419	2 hours		ACACACTCCGTCTGTAACGC	130154.0	2 hours		ACACACTCCGTCTGTAACGC	0.12299276241990258	2 hours		AATCGTCGGAGGCTTAAGAA	0.0018895987543426297	4G	4		AATCGTCGGAGGCTTAAGAA	0.007328323250901671	4G	4
ACACACTCCGTGACAGCTGG	9650	2 hours		ACACACTCCGTGACAGCTGG	144686.0	2 hours		ACACACTCCGTGACAGCTGG	0.13272189430905548	2 hours		AATCGTCGGAGGTGGTGGAA	0.0016204714109730085	4G	21		AATCGTCGGAGGTGGTGGAA	0.03473346276459801	4G	21
ACACACTCCGTGGCGCAGTT	11107	2 hours		ACACACTCCGTGGCGCAGTT	171937.0	2 hours		ACACACTCCGTGGCGCAGTT	0.16499066518550398	2 hours		AATCGTCGGAGTCACATCCG	0.001645690808615537	4G	17		AATCGTCGGAGTCACATCCG	0.03862205419217567	4G	17
ACACACTCCGTGTACCGTGC	10162	2 hours		ACACACTCCGTGTACCGTGC	155089.0	2 hours		ACACACTCCGTGTACCGTGC	0.12149153066948655	2 hours		AATCGTCGGAGTCCTCCACA	0.0016857185991162023	4G	23		AATCGTCGGAGTCCTCCACA	0.04244664568111589	4G	23
ACACACTCCGTGTCCTACTA	9021	2 hours		ACACACTCCGTGTCCTACTA	94876.0	2 hours		ACACACTCCGTGTCCTACTA	0.14742400607108225	2 hours		AATCGTCGGAGTCTCGCTAA	0.0016592343424164649	4G	7		AATCGTCGGAGTCTCGCTAA	0.039870627215693295	4G	7
ACACACTCCGTGTGCGAGAG	9971	2 hours		ACACACTCCGTGTGCGAGAG	177489.0	2 hours		ACACACTCCGTGTGCGAGAG	0.11157311157311157	2 hours		AATCGTCGGAGTGACTTACA	0.001713876909199638	4B	23		AATCGTCGGAGTGACTTACA	0.012374871916134626	4B	23
ACACACTCCGTTCTGTCTGA	10453	2 hours		ACACACTCCGTTCTGTCTGA	159175.0	2 hours		ACACACTCCGTTCTGTCTGA	0.14663106643631224	2 hours		AATCGTCGGAGTGTTCAGTT	0.0016355596822112024	4G	16		AATCGTCGGAGTGTTCAGTT	0.047260668621336245	4G	16
ACACACTCCGTTGGATTCCG	8674	2 hours		ACACACTCCGTTGGATTCCG	94045.0	2 hours		ACACACTCCGTTGGATTCCG	0.14281461002711468	2 hours		AATCGTCGGAGTTCTAACTC	0.0016264686880550668	4B	7		AATCGTCGGAGTTCTAACTC	0.05041281805187448	4B	7
ACACACTCCGTTGTCACGTT	10143	2 hours		ACACACTCCGTTGTCACGTT	146160.0	2 hours		ACACACTCCGTTGTCACGTT	0.1253489326765189	2 hours		AATCGTCGGAGTTGTCTGCG	0.0015661406997947488	4G	5		AATCGTCGGAGTTGTCTGCG	0.03515453991974306	4G	5
ACACACTCCGTTGTCCTGTA	9898	2 hours		ACACACTCCGTTGTCCTGTA	145302.0	2 hours		ACACACTCCGTTGTCCTGTA	0.11911054218111244	2 hours		AATCGTCGGATAACCTGTTC	0.001631355910875141	4C	6		AATCGTCGGATAACCTGTTC	0.03659199205694607	4C	6
ACCTAGGAGGAACGCTCCGA	9108	2 hours		ACCTAGGAGGAACGCTCCGA	113860.0	2 hours		ACCTAGGAGGAACGCTCCGA	0.13635165993325135	2 hours		AATCGTCGGATACAACCTCA	0.0016497673956683634	4B	1		AATCGTCGGATACAACCTCA	0.006630898837049739	4B	1
ACCTAGGAGGAAGGCCATAA	9798	2 hours		ACCTAGGAGGAAGGCCATAA	131752.0	2 hours		ACCTAGGAGGAAGGCCATAA	0.10739115914748923	2 hours		AATCGTCGGATAGCACCACA	0.0016438368925804964	4B	24		AATCGTCGGATAGCACCACA	0.04913518404385056	4B	24
ACCTAGGAGGAATGCGTCGG	8500	2 hours		ACCTAGGAGGAATGCGTCGG	86931.0	2 hours		ACCTAGGAGGAATGCGTCGG	0.15889613601592067	2 hours		AATCGTCGGATATGTGGTGA	0.001675007364255783	4B	12		AATCGTCGGATATGTGGTGA	0.03430515225039652	4B	12
ACCTAGGAGGACCACCATAA	10653	2 hours		ACCTAGGAGGACCACCATAA	162651.0	2 hours		ACCTAGGAGGACCACCATAA	0.1302482001340293	2 hours		AATCGTCGGATCGTGGCCAA	0.0016460831342538767	4G	20		AATCGTCGGATCGTGGCCAA	0.062387409260584045	4G	20
ACCTAGGAGGACCGTTACCG	9690	2 hours		ACCTAGGAGGACCGTTACCG	136587.0	2 hours		ACCTAGGAGGACCGTTACCG	0.10376536566437508	2 hours		AATCGTCGGATCTAAGCGCG	0.0016007131894284759	4C	7		AATCGTCGGATCTAAGCGCG	0.0443255805226379	4C	7
ACCTAGGAGGACTAGTATCG	10031	Control		ACCTAGGAGGACTAGTATCG	120194.0	Control		ACCTAGGAGGACTAGTATCG	0.01994275920595038	Control		AATCGTCGGATCTGTAACGC	0.0016612340114400448	4B	21		AATCGTCGGATCTGTAACGC	0.022735815552917944	4B	21
ACCTAGGAGGACTGTAATGG	8433	2 hours		ACCTAGGAGGACTGTAATGG	80833.0	2 hours		ACCTAGGAGGACTGTAATGG	0.12251184540967179	2 hours		AATCGTCGGATCTTGCTGTG	0.001690060957155542	4G	1		AATCGTCGGATCTTGCTGTG	0.007116115085345645	4G	1
ACCTAGGAGGAGAACAGTGA	9414	2 hours		ACCTAGGAGGAGAACAGTGA	109933.0	2 hours		ACCTAGGAGGAGAACAGTGA	0.14162262468958364	2 hours		AATCGTCGGATGACAGCTGG	0.001599357164975055	4C	19		AATCGTCGGATGACAGCTGG	0.04282702624523844	4C	19
ACCTAGGAGGAGAAGGCTCA	9816	2 hours		ACCTAGGAGGAGAAGGCTCA	133695.0	2 hours		ACCTAGGAGGAGAAGGCTCA	0.13992295897378362	2 hours		AATCGTCGGATGGCGCAGTT	0.002090237271553063	4G	15		AATCGTCGGATGGCGCAGTT	0.016117890858853328	4G	15
ACCTAGGAGGAGCGTCCATC	9611	2 hours		ACCTAGGAGGAGCGTCCATC	100873.0	2 hours		ACCTAGGAGGAGCGTCCATC	0.11232936464663487	2 hours		AATCGTCGGATGTACCGTGC	0.0016834160048239742	4C	15		AATCGTCGGATGTACCGTGC	0.04086087595952263	4C	15
ACCTAGGAGGAGCTGGTGAA	9397	2 hours		ACCTAGGAGGAGCTGGTGAA	127061.0	2 hours		ACCTAGGAGGAGCTGGTGAA	0.1420341410818426	2 hours		AATCGTCGGATGTCCTACTA	0.001674746029467744	4B	19		AATCGTCGGATGTCCTACTA	0.026040374602791735	4B	19
ACCTAGGAGGAGTATGGCGG	9183	2 hours		ACCTAGGAGGAGTATGGCGG	123496.0	2 hours		ACCTAGGAGGAGTATGGCGG	0.10961488631210728	2 hours		AATCGTCGGATGTGCGAGAG	0.001562829646606661	4C	24		AATCGTCGGATGTGCGAGAG	0.0075090496887408095	4C	24
ACCTAGGAGGAGTCCTCGTC	8621	2 hours		ACCTAGGAGGAGTCCTCGTC	92588.0	2 hours		ACCTAGGAGGAGTCCTCGTC	0.14886378364366873	2 hours		AATCGTCGGATTCTGTCTGA	0.0016895470970070279	4G	8		AATCGTCGGATTCTGTCTGA	0.06224188273846498	4G	8
ACCTAGGAGGAGTTATCGGA	9579	Control		ACCTAGGAGGAGTTATCGGA	112990.0	Control		ACCTAGGAGGAGTTATCGGA	0.02146207628993716	Control		AATCGTCGGATTGGATTCCG	0.0016333574034766546	4B	15		AATCGTCGGATTGGATTCCG	0.03094028396686359	4B	15
ACCTAGGAGGATAGCTGGAA	9229	2 hours		ACCTAGGAGGATAGCTGGAA	117912.0	2 hours		ACCTAGGAGGATAGCTGGAA	0.11665479340525138	2 hours		AATCGTCGGATTGTCACGTT	0.0015996703456723693	4B	11		AATCGTCGGATTGTCACGTT	0.04336525675294497	4B	11
ACCTAGGAGGATAGTGATGG	5308	2 hours		ACCTAGGAGGATAGTGATGG	64879.0	2 hours		ACCTAGGAGGATAGTGATGG	0.02261132261594661	2 hours		AATCGTCGGATTGTCCTGTA	0.0015671773277348639	4B	20		AATCGTCGGATTGTCCTGTA	0.02486217621098424	4B	20
ACCTAGGAGGATATCTGTCC	8069	2 hours		ACCTAGGAGGATATCTGTCC	61047.0	2 hours		ACCTAGGAGGATATCTGTCC	0.18256425377168412	2 hours		ACACACTCCGAACGCTCCGA	0.0017005292350767865	4C	18		ACACACTCCGAACGCTCCGA	0.03552973845090055	4C	18
ACCTAGGAGGATCACTCACA	9105	2 hours		ACCTAGGAGGATCACTCACA	122213.0	2 hours		ACCTAGGAGGATCACTCACA	0.1294870431132531	2 hours		ACACACTCCGACCACCATAA	0.0016069205004771007	4B	8		ACACACTCCGACCACCATAA	0.02774932010309785	4B	8
ACCTAGGAGGATCGCCTATA	8133	2 hours		ACCTAGGAGGATCGCCTATA	75104.0	2 hours		ACCTAGGAGGATCGCCTATA	0.1122976139752876	2 hours		ACACACTCCGACCGTTACCG	0.0016451823250435435	4B	17		ACACACTCCGACCGTTACCG	0.026184649932643404	4B	17
ACCTAGGAGGATCGGTGCAA	9435	2 hours		ACCTAGGAGGATCGGTGCAA	131620.0	2 hours		ACCTAGGAGGATCGGTGCAA	0.12320316061388846	2 hours		ACACACTCCGACTAGTATCG	0.0016445952533908138	4G	2		ACACACTCCGACTAGTATCG	0.00790971499337662	4G	2
ACCTAGGAGGATGCGATGTA	8449	2 hours		ACCTAGGAGGATGCGATGTA	96303.0	2 hours		ACCTAGGAGGATGCGATGTA	0.1315535341578144	2 hours		ACACACTCCGACTGTAATGG	0.0020516412012695465	4G	6		ACACACTCCGACTGTAATGG	0.03738549145828175	4G	6
ACCTAGGAGGATTGCTCCAA	9927	2 hours		ACCTAGGAGGATTGCTCCAA	132159.0	2 hours		ACCTAGGAGGATTGCTCCAA	0.12174728925006999	2 hours		ACACACTCCGAGAACAGTGA	0.0017278763122975417	4C	21		ACACACTCCGAGAACAGTGA	0.04790956177972461	4C	21
ACCTAGGAGGCAGCACGGAA	8752	2 hours		ACCTAGGAGGCAGCACGGAA	86935.0	2 hours		ACCTAGGAGGCAGCACGGAA	0.11694944498763445	2 hours		ACACACTCCGAGAAGGCTCA	0.001562761050226234	4B	4		ACACACTCCGAGAAGGCTCA	0.030107616127153323	4B	4
ACCTAGGAGGCAGTGGAGCT	9715	2 hours		ACCTAGGAGGCAGTGGAGCT	125034.0	2 hours		ACCTAGGAGGCAGTGGAGCT	0.13497928563430747	2 hours		ACACACTCCGAGCTGGTGAA	0.0015199189045058256	4C	4		ACACACTCCGAGCTGGTGAA	0.010488674621989363	4C	4
ACCTAGGAGGCATACCATCA	9147	2 hours		ACCTAGGAGGCATACCATCA	108251.0	2 hours		ACCTAGGAGGCATACCATCA	0.1274630257457206	2 hours		ACACACTCCGAGTATGGCGG	0.001673807487503909	4C	12		ACACACTCCGAGTATGGCGG	0.03841035610045631	4C	12
ACCTAGGAGGCATCTCTCTA	10337	2 hours		ACCTAGGAGGCATCTCTCTA	142424.0	2 hours		ACCTAGGAGGCATCTCTCTA	0.1092091220580801	2 hours		ACACACTCCGAGTCCTCGTC	0.0016791458894984221	4G	11		ACACACTCCGAGTCCTCGTC	0.03340924179581813	4G	11
ACCTAGGAGGCCAACCTATA	8382	2 hours		ACCTAGGAGGCCAACCTATA	85802.0	2 hours		ACCTAGGAGGCCAACCTATA	0.12448427775576328	2 hours		ACACACTCCGAGTTATCGGA	0.001654383726624738	4C	1		ACACACTCCGAGTTATCGGA	0.007858820309316943	4C	1
ACCTAGGAGGCCACTTACCG	9006	2 hours		ACCTAGGAGGCCACTTACCG	95369.0	2 hours		ACCTAGGAGGCCACTTACCG	0.16549402845788463	2 hours		ACACACTCCGATAGTGATGG	0.0016239427340088118	4C	8		ACACACTCCGATAGTGATGG	0.054591990364348086	4C	8
ACCTAGGAGGCCATAAGTGG	7745	2 hours		ACCTAGGAGGCCATAAGTGG	63609.0	2 hours		ACCTAGGAGGCCATAAGTGG	0.14554544168278075	2 hours		ACACACTCCGATATCTGTCC	0.001763917442068099	4C	20		ACACACTCCGATATCTGTCC	0.04216087759129199	4C	20
ACCTAGGAGGCCGCACCTTA	9662	2 hours		ACCTAGGAGGCCGCACCTTA	119123.0	2 hours		ACCTAGGAGGCCGCACCTTA	0.16255467038271368	2 hours		ACACACTCCGATCACTCACA	0.0019448748184288077	4G	10		ACACACTCCGATCACTCACA	0.011673536537674912	4G	10
ACCTAGGAGGCCGCTATAGA	10525	2 hours		ACCTAGGAGGCCGCTATAGA	123468.0	2 hours		ACCTAGGAGGCCGCTATAGA	0.13071403116597013	2 hours		ACACACTCCGATCGCCTATA	0.001549333389204069	4G	13		ACACACTCCGATCGCCTATA	0.040850810011440315	4G	13
ACCTAGGAGGCCGTGGTGAA	8914	Control		ACCTAGGAGGCCGTGGTGAA	96986.0	Control		ACCTAGGAGGCCGTGGTGAA	0.021889757284556534	Control		ACACACTCCGATCGGTGCAA	0.0016312863874460158	4G	14		ACACACTCCGATCGGTGCAA	0.028636207345495716	4G	14
ACCTAGGAGGCGAACCACAA	9563	2 hours		ACCTAGGAGGCGAACCACAA	91593.0	2 hours		ACCTAGGAGGCGAACCACAA	0.18405336652364263	2 hours		ACACACTCCGATGCGATGTA	0.0017802890760940777	4C	10		ACACACTCCGATGCGATGTA	0.050554937163902504	4C	10
ACCTAGGAGGCGAATCCGGA	8653	2 hours		ACCTAGGAGGCGAATCCGGA	89645.0	2 hours		ACCTAGGAGGCGAATCCGGA	0.13843493781025154	2 hours		ACACACTCCGATTGCTCCAA	0.0015864516229951607	4B	18		ACACACTCCGATTGCTCCAA	0.04049170627548103	4B	18
ACCTAGGAGGCGCTTCACGA	6741	2 hours		ACCTAGGAGGCGCTTCACGA	50079.0	2 hours		ACCTAGGAGGCGCTTCACGA	0.12034984724135865	2 hours		ACACACTCCGCAACGGTCTA	0.0015865827224306084	4B	5		ACACACTCCGCAACGGTCTA	0.030199615503776374	4B	5
ACCTAGGAGGCGGATTCCTG	7642	2 hours		ACCTAGGAGGCGGATTCCTG	71573.0	2 hours		ACCTAGGAGGCGGATTCCTG	0.14001089796431615	2 hours		ACACACTCCGCAGTGGAGCT	0.001840936069663613	4B	3		ACACACTCCGCAGTGGAGCT	0.02826757769451179	4B	3
ACCTAGGAGGCGTACCTTCC	9048	2 hours		ACCTAGGAGGCGTACCTTCC	95190.0	2 hours		ACCTAGGAGGCGTACCTTCC	0.14759953776657211	2 hours		ACACACTCCGCATACCATCA	0.001715026669207557	4C	23		ACACACTCCGCATACCATCA	0.04208182405877705	4C	23
ACCTAGGAGGCGTCCATGTA	9180	2 hours		ACCTAGGAGGCGTCCATGTA	106944.0	2 hours		ACCTAGGAGGCGTCCATGTA	0.12473818073010173	2 hours		ACACACTCCGCCAACCTATA	0.0016804917852947057	4C	11		ACACACTCCGCCAACCTATA	0.05029847804754551	4C	11
ACCTAGGAGGCGTTCAACCG	10202	Control		ACCTAGGAGGCGTTCAACCG	130781.0	Control		ACCTAGGAGGCGTTCAACCG	0.01987291731979416	Control		ACACACTCCGCCACTTACCG	0.0016630837867738781	4G	3		ACACACTCCGCCACTTACCG	0.03466240757923967	4G	3
ACCTAGGAGGCTCCTAATGG	9027	2 hours		ACCTAGGAGGCTCCTAATGG	92651.0	2 hours		ACCTAGGAGGCTCCTAATGG	0.12653937895975217	2 hours		ACACACTCCGCCATAAGTGG	0.001716706985290002	4C	13		ACACACTCCGCCATAAGTGG	0.06313574250936685	4C	13
ACCTAGGAGGCTCTGACGAA	7231	2 hours		ACCTAGGAGGCTCTGACGAA	54387.0	2 hours		ACCTAGGAGGCTCTGACGAA	0.1349403350065273	2 hours		ACACACTCCGCCGCACCTTA	0.001502106946496193	4B	16		ACACACTCCGCCGCACCTTA	0.026034023048141265	4B	16
ACCTAGGAGGCTTCCTGCTC	9672	2 hours		ACCTAGGAGGCTTCCTGCTC	116502.0	2 hours		ACCTAGGAGGCTTCCTGCTC	0.1411392079105938	2 hours		ACACACTCCGCCGCTATAGA	0.0016723982510792215	4C	17		ACACACTCCGCCGCTATAGA	0.06588055837367551	4C	17
ACCTAGGAGGCTTCTCCTTA	10795	2 hours		ACCTAGGAGGCTTCTCCTTA	173944.0	2 hours		ACCTAGGAGGCTTCTCCTTA	0.09770385871314906	2 hours		ACACACTCCGCCGTGGTGAA	0.0017784847900032099	4C	2		ACACACTCCGCCGTGGTGAA	0.007895251180714175	4C	2
ACCTAGGAGGGACCACCTGA	8011	2 hours		ACCTAGGAGGGACCACCTGA	74164.0	2 hours		ACCTAGGAGGGACCACCTGA	0.19986786041745322	2 hours		ACACACTCCGCGAACCACAA	0.0015397743027317716	4B	6		ACACACTCCGCGAACCACAA	0.03356239998025796	4B	6
ACCTAGGAGGGACCGGATAA	9577	2 hours		ACCTAGGAGGGACCGGATAA	117480.0	2 hours		ACCTAGGAGGGACCGGATAA	0.11582397003745318	2 hours		ACACACTCCGCGGATTCCTG	0.0019208647509668928	4G	9		ACACACTCCGCGGATTCCTG	0.02952886574021303	4G	9
ACCTAGGAGGGACGAGCGAA	8344	2 hours		ACCTAGGAGGGACGAGCGAA	91011.0	2 hours		ACCTAGGAGGGACGAGCGAA	0.13454417597872784	2 hours		ACACACTCCGCGTCCATGTA	0.0016113866687410485	4C	16		ACACACTCCGCGTCCATGTA	0.054526120726302515	4C	16
ACCTAGGAGGGAGAGATCTA	9646	2 hours		ACCTAGGAGGGAGAGATCTA	121490.0	2 hours		ACCTAGGAGGGAGAGATCTA	0.13490822289900403	2 hours		ACACACTCCGCGTTCAACCG	0.0016060704258568643	4B	2		ACACACTCCGCGTTCAACCG	0.007356043149361182	4B	2
ACCTAGGAGGGAGGATTGCC	8918	2 hours		ACCTAGGAGGGAGGATTGCC	116897.0	2 hours		ACCTAGGAGGGAGGATTGCC	0.1257431756161407	2 hours		ACACACTCCGCTCCTAATGG	0.001739211475009493	4C	5		ACACACTCCGCTCCTAATGG	0.056475701273059356	4C	5
ACCTAGGAGGGATGTCCTTG	8750	2 hours		ACCTAGGAGGGATGTCCTTG	85049.0	2 hours		ACCTAGGAGGGATGTCCTTG	0.1293136897553175	2 hours		ACACACTCCGCTCTGACGAA	0.0015759525028273868	4G	12		ACACACTCCGCTCTGACGAA	0.06046437376700391	4G	12
ACCTAGGAGGGCAATAGGTA	9244	2 hours		ACCTAGGAGGGCAATAGGTA	93410.0	2 hours		ACCTAGGAGGGCAATAGGTA	0.12972915105449095	2 hours		ACACACTCCGCTTCCTGCTC	0.0016923784907909363	4G	19		ACACACTCCGCTTCCTGCTC	0.04094398296528003	4G	19
ACCTAGGAGGGCACTTGCAG	8497	2 hours		ACCTAGGAGGGCACTTGCAG	79557.0	2 hours		ACCTAGGAGGGCACTTGCAG	0.10900360747640057	2 hours		ACACACTCCGCTTCTCCTTA	0.0015595271572511219	4B	10		ACACACTCCGCTTCTCCTTA	0.03834747401810352	4B	10
ACCTAGGAGGGCCGATGGTT	9762	2 hours		ACCTAGGAGGGCCGATGGTT	112430.0	2 hours		ACCTAGGAGGGCCGATGGTT	0.0985146313261585	2 hours		ACACACTCCGGACCACCTGA	0.0016180782205818631	4G	22		ACACACTCCGGACCACCTGA	0.03509495643904779	4G	22
ACCTAGGAGGGCGAACATCG	7915	2 hours		ACCTAGGAGGGCGAACATCG	72499.0	2 hours		ACCTAGGAGGGCGAACATCG	0.1371467192650933	2 hours		ACACACTCCGGACCGGATAA	0.0015414159695553095	4G	24		ACACACTCCGGACCGGATAA	0.06189536772471172	4G	24
ACCTAGGAGGGCGTCACCAA	9045	2 hours		ACCTAGGAGGGCGTCACCAA	105464.0	2 hours		ACCTAGGAGGGCGTCACCAA	0.14786088143821588	2 hours		ACACACTCCGGACGAGCGAA	0.0016549172983387741	4C	14		ACACACTCCGGACGAGCGAA	0.06980051848082416	4C	14
ACCTAGGAGGGGACCTAGTC	9608	2 hours		ACCTAGGAGGGGACCTAGTC	139025.0	2 hours		ACCTAGGAGGGGACCTAGTC	0.12661032188455315	2 hours		ACACACTCCGGCAATAGGTA	0.0019686963555622565	4C	22		ACACACTCCGGCAATAGGTA	0.048444481607098994	4C	22
ACCTAGGAGGGGAGTAACAA	10281	2 hours		ACCTAGGAGGGGAGTAACAA	146920.0	2 hours		ACCTAGGAGGGGAGTAACAA	0.12819221344949633	2 hours		ACACACTCCGGCCGATGGTT	0.0016772534183508853	4C	3		ACACACTCCGGCCGATGGTT	0.06098183482889552	4C	3
ACCTAGGAGGGGAGTCATCG	8631	2 hours		ACCTAGGAGGGGAGTCATCG	90002.0	2 hours		ACCTAGGAGGGGAGTCATCG	0.1323081709295349	2 hours		ACACACTCCGGCGAACATCG	0.001713620670339043	4C	9		ACACACTCCGGCGAACATCG	0.058597335050212404	4C	9
ACCTAGGAGGGGATGCCTAA	9399	2 hours		ACCTAGGAGGGGATGCCTAA	102417.0	2 hours		ACCTAGGAGGGGATGCCTAA	0.15461300370055753	2 hours		ACACACTCCGGCGTCACCAA	0.0015552485195564235	4B	14		ACACACTCCGGCGTCACCAA	0.03508992261240207	4B	14
ACCTAGGAGGGGCTTAAGAA	9087	2 hours		ACCTAGGAGGGGCTTAAGAA	103226.0	2 hours		ACCTAGGAGGGGCTTAAGAA	0.14058473640361924	2 hours		ACACACTCCGGGACCTAGTC	0.001662410908115192	4B	22		ACACACTCCGGGACCTAGTC	0.03934591014341871	4B	22
ACCTAGGAGGGGTGGTGGAA	8520	2 hours		ACCTAGGAGGGGTGGTGGAA	88710.0	2 hours		ACCTAGGAGGGGTGGTGGAA	0.14875436816593393	2 hours		ACACACTCCGGGAGTAACAA	0.0015582804126305135	4B	13		ACACACTCCGGGAGTAACAA	0.03487861272402864	4B	13
ACCTAGGAGGGTCACATCCG	8463	2 hours		ACCTAGGAGGGTCACATCCG	89152.0	2 hours		ACCTAGGAGGGTCACATCCG	0.11186512921751615	2 hours		ACACACTCCGGGAGTCATCG	0.0015749629219395588	4B	9		ACACACTCCGGGAGTCATCG	0.040049177733388	4B	9
ACCTAGGAGGGTCCTCCACA	8847	2 hours		ACCTAGGAGGGTCCTCCACA	103966.0	2 hours		ACCTAGGAGGGTCCTCCACA	0.1294173095050305	2 hours		ACACACTCCGGGCATGTCTT	0.0015876047100518897	4G	18		ACACACTCCGGGCATGTCTT	0.03701796715961872	4G	18
ACCTAGGAGGGTCTCGCTAA	10079	2 hours		ACCTAGGAGGGTCTCGCTAA	138507.0	2 hours		ACCTAGGAGGGTCTCGCTAA	0.12848448092876172	2 hours		ACACACTCCGGGCTTAAGAA	0.002964926237152643	4G	4		ACACACTCCGGGCTTAAGAA	0.03725615120900458	4G	4
ACCTAGGAGGGTGACTTACA	9334	2 hours		ACCTAGGAGGGTGACTTACA	106234.0	2 hours		ACCTAGGAGGGTGACTTACA	0.1540843797654235	2 hours		ACACACTCCGGGTGGTGGAA	0.0015686999260759212	4G	21		ACACACTCCGGGTGGTGGAA	0.044666404605316554	4G	21
ACCTAGGAGGGTGTTCAGTT	9158	2 hours		ACCTAGGAGGGTGTTCAGTT	113810.0	2 hours		ACCTAGGAGGGTGTTCAGTT	0.1253141200246024	2 hours		ACACACTCCGGTCACATCCG	0.0016399955665661078	4G	17		ACACACTCCGGTCACATCCG	0.041902200180721626	4G	17
ACCTAGGAGGGTTCTAACTC	9766	2 hours		ACCTAGGAGGGTTCTAACTC	130472.0	2 hours		ACCTAGGAGGGTTCTAACTC	0.14269728370838186	2 hours		ACACACTCCGGTCCTCCACA	0.001607950199202974	4G	23		ACACACTCCGGTCCTCCACA	0.04223929905615753	4G	23
ACCTAGGAGGGTTGTCTGCG	7962	2 hours		ACCTAGGAGGGTTGTCTGCG	80542.0	2 hours		ACCTAGGAGGGTTGTCTGCG	0.14576245933798515	2 hours		ACACACTCCGGTCTCGCTAA	0.0018941211723285992	4G	7		ACACACTCCGGTCTCGCTAA	0.06274333400549101	4G	7
ACCTAGGAGGTAACCTGTTC	8624	2 hours		ACCTAGGAGGTAACCTGTTC	74374.0	2 hours		ACCTAGGAGGTAACCTGTTC	0.10855944281603787	2 hours		ACACACTCCGGTGACTTACA	0.001563107626130239	4B	23		ACACACTCCGGTGACTTACA	0.029564026722003985	4B	23
ACCTAGGAGGTACAACCTCA	10886	Control		ACCTAGGAGGTACAACCTCA	166444.0	Control		ACCTAGGAGGTACAACCTCA	0.021406599216553315	Control		ACACACTCCGGTGTTCAGTT	0.0015813744022426545	4G	16		ACACACTCCGGTGTTCAGTT	0.04307331215366166	4G	16
ACCTAGGAGGTACGGTGTCA	9399	Control		ACCTAGGAGGTACGGTGTCA	96332.0	Control		ACCTAGGAGGTACGGTGTCA	0.019848025578208695	Control		ACACACTCCGGTTCTAACTC	0.0015875824683955495	4B	7		ACACACTCCGGTTCTAACTC	0.03290553235066443	4B	7
ACCTAGGAGGTAGCACCACA	9437	2 hours		ACCTAGGAGGTAGCACCACA	118299.0	2 hours		ACCTAGGAGGTAGCACCACA	0.14951098487730244	2 hours		ACACACTCCGGTTGTCTGCG	0.0022407612690909778	4G	5		ACACACTCCGGTTGTCTGCG	0.04296358021665605	4G	5
ACCTAGGAGGTAGCTTGCCG	9026	2 hours		ACCTAGGAGGTAGCTTGCCG	97963.0	2 hours		ACCTAGGAGGTAGCTTGCCG	0.16722640180476303	2 hours		ACACACTCCGTAACCTGTTC	0.001743252801701904	4C	6		ACACACTCCGTAACCTGTTC	0.054298567783235246	4C	6
ACCTAGGAGGTAGTAGCGTA	9531	2 hours		ACCTAGGAGGTAGTAGCGTA	110608.0	2 hours		ACCTAGGAGGTAGTAGCGTA	0.10884384492984232	2 hours		ACACACTCCGTACAACCTCA	0.001640378809005057	4B	1		ACACACTCCGTACAACCTCA	0.008624674747783277	4B	1
ACCTAGGAGGTATGTGGTGA	9489	2 hours		ACCTAGGAGGTATGTGGTGA	87147.0	2 hours		ACCTAGGAGGTATGTGGTGA	0.1456045532261581	2 hours		ACACACTCCGTAGCACCACA	0.0015914336807746842	4B	24		ACACACTCCGTAGCACCACA	0.03625938086839061	4B	24
ACCTAGGAGGTCGTGGCCAA	8963	2 hours		ACCTAGGAGGTCGTGGCCAA	114322.0	2 hours		ACCTAGGAGGTCGTGGCCAA	0.1325816553244345	2 hours		ACACACTCCGTATGTGGTGA	0.0016020783714148206	4B	12		ACACACTCCGTATGTGGTGA	0.040934884688025225	4B	12
ACCTAGGAGGTCTAAGCGCG	9866	2 hours		ACCTAGGAGGTCTAAGCGCG	144485.0	2 hours		ACCTAGGAGGTCTAAGCGCG	0.14243693116932554	2 hours		ACACACTCCGTCGTGGCCAA	0.0015773110426021396	4G	20		ACACACTCCGTCGTGGCCAA	0.030947263731160853	4G	20
ACCTAGGAGGTCTGGAGCTA	9539	2 hours		ACCTAGGAGGTCTGGAGCTA	129573.0	2 hours		ACCTAGGAGGTCTGGAGCTA	0.09467250121553102	2 hours		ACACACTCCGTCTAAGCGCG	0.00169574018089352	4C	7		ACACACTCCGTCTAAGCGCG	0.0545933180017057	4C	7
ACCTAGGAGGTCTGTAACGC	9998	2 hours		ACCTAGGAGGTCTGTAACGC	162332.0	2 hours		ACCTAGGAGGTCTGTAACGC	0.11427198580686494	2 hours		ACACACTCCGTCTGTAACGC	0.0015988362199182294	4B	21		ACACACTCCGTCTGTAACGC	0.0314126031860727	4B	21
ACCTAGGAGGTCTTGCTGTG	9664	Control		ACCTAGGAGGTCTTGCTGTG	105629.0	Control		ACCTAGGAGGTCTTGCTGTG	0.020704541366480797	Control		ACACACTCCGTCTTGCTGTG	0.0022006330657904564	4G	1		ACACACTCCGTCTTGCTGTG	0.017905538744901986	4G	1
ACCTAGGAGGTGACAGCTGG	9018	2 hours		ACCTAGGAGGTGACAGCTGG	97887.0	2 hours		ACCTAGGAGGTGACAGCTGG	0.13796520477693666	2 hours		ACACACTCCGTGACAGCTGG	0.0016835497775616382	4C	19		ACACACTCCGTGACAGCTGG	0.0545775297738494	4C	19
ACCTAGGAGGTGACTCTCCG	9334	2 hours		ACCTAGGAGGTGACTCTCCG	116412.0	2 hours		ACCTAGGAGGTGACTCTCCG	0.11717005119747105	2 hours		ACACACTCCGTGGCGCAGTT	0.0015977799463139626	4G	15		ACACACTCCGTGGCGCAGTT	0.03883995862510517	4G	15
ACCTAGGAGGTGCGTGCGAA	9187	2 hours		ACCTAGGAGGTGCGTGCGAA	109548.0	2 hours		ACCTAGGAGGTGCGTGCGAA	0.13166830978201335	2 hours		ACACACTCCGTGTACCGTGC	0.001727186517346941	4C	15		ACACACTCCGTGTACCGTGC	0.04098952874772558	4C	15
ACCTAGGAGGTGGCGCAGTT	8972	2 hours		ACCTAGGAGGTGGCGCAGTT	127795.0	2 hours		ACCTAGGAGGTGGCGCAGTT	0.10408075433311162	2 hours		ACACACTCCGTGTCCTACTA	0.0015544683339296893	4B	19		ACACACTCCGTGTCCTACTA	0.03081950621724856	4B	19
ACCTAGGAGGTGTACCGTGC	9063	2 hours		ACCTAGGAGGTGTACCGTGC	90384.0	2 hours		ACCTAGGAGGTGTACCGTGC	0.148322711984422	2 hours		ACACACTCCGTGTGCGAGAG	0.0016637885313748207	4C	24		ACACACTCCGTGTGCGAGAG	0.06770943508717812	4C	24
ACCTAGGAGGTGTGCGAGAG	9775	2 hours		ACCTAGGAGGTGTGCGAGAG	140751.0	2 hours		ACCTAGGAGGTGTGCGAGAG	0.12488010742374832	2 hours		ACACACTCCGTTCTGTCTGA	0.001564415705611601	4G	8		ACACACTCCGTTCTGTCTGA	0.03479804499517899	4G	8
ACCTAGGAGGTTAACGCAGA	9417	2 hours		ACCTAGGAGGTTAACGCAGA	112500.0	2 hours		ACCTAGGAGGTTAACGCAGA	0.14902222222222222	2 hours		ACACACTCCGTTGGATTCCG	0.001595914828669017	4B	15		ACACACTCCGTTGGATTCCG	0.03267222737880389	4B	15
ACCTAGGAGGTTCATGGTCA	9961	Control		ACCTAGGAGGTTCATGGTCA	123149.0	Control		ACCTAGGAGGTTCATGGTCA	0.019764675312020398	Control		ACACACTCCGTTGTCACGTT	0.00156525794772381	4B	11		ACACACTCCGTTGTCACGTT	0.02796786472995936	4B	11
ACCTAGGAGGTTCTCCATCA	9620	2 hours		ACCTAGGAGGTTCTCCATCA	111891.0	2 hours		ACCTAGGAGGTTCTCCATCA	0.13729433109007874	2 hours		ACACACTCCGTTGTCCTGTA	0.0016058642078429874	4B	20		ACACACTCCGTTGTCCTGTA	0.027195453851913094	4B	20
ACCTAGGAGGTTCTGTCTGA	9666	2 hours		ACCTAGGAGGTTCTGTCTGA	135113.0	2 hours		ACCTAGGAGGTTCTGTCTGA	0.13199322048951617	2 hours		ACCTAGGAGGAACGCTCCGA	0.0015947662160678173	1C	18		ACCTAGGAGGAACGCTCCGA	0.03562696266097435	1C	18
ACCTAGGAGGTTGCAGACAA	8242	2 hours		ACCTAGGAGGTTGCAGACAA	82207.0	2 hours		ACCTAGGAGGTTGCAGACAA	0.12108457917208997	2 hours		ACCTAGGAGGAAGGCCATAA	0.0015722541545237162	1F	3		ACCTAGGAGGAAGGCCATAA	0.025814428224013964	1F	3
ACCTAGGAGGTTGGATTCCG	8888	2 hours		ACCTAGGAGGTTGGATTCCG	120560.0	2 hours		ACCTAGGAGGTTGGATTCCG	0.11655607166556071	2 hours		ACCTAGGAGGAATGCGTCGG	0.001533283095308935	1F	21		ACCTAGGAGGAATGCGTCGG	0.04366731663635581	1F	21
ACCTAGGAGGTTGTCACGTT	10305	2 hours		ACCTAGGAGGTTGTCACGTT	157185.0	2 hours		ACCTAGGAGGTTGTCACGTT	0.16804402455705061	2 hours		ACCTAGGAGGACCACCATAA	0.0016392624639189582	1B	8		ACCTAGGAGGACCACCATAA	0.034392578458804945	1B	8
ACCTAGGAGGTTGTCCTGTA	9855	2 hours		ACCTAGGAGGTTGTCCTGTA	142285.0	2 hours		ACCTAGGAGGTTGTCCTGTA	0.13795551182485855	2 hours		ACCTAGGAGGACCGTTACCG	0.0016085442138456924	1B	17		ACCTAGGAGGACCGTTACCG	0.04004578932116852	1B	17
ACGTATACTCAACAAGGTCA	7540	2 hours		ACGTATACTCAACAAGGTCA	59948.0	2 hours		ACGTATACTCAACAAGGTCA	0.13570094081537332	2 hours		ACCTAGGAGGACTAGTATCG	0.0015775526142734317	1G	2		ACCTAGGAGGACTAGTATCG	0.006611336342079094	1G	2
ACGTATACTCAACCGAATGA	8952	2 hours		ACGTATACTCAACCGAATGA	88933.0	2 hours		ACGTATACTCAACCGAATGA	0.12271035498633803	2 hours		ACCTAGGAGGACTGTAATGG	0.0016214559644503095	1G	6		ACCTAGGAGGACTGTAATGG	0.054295107663964254	1G	6
ACGTATACTCACAAGTGCAA	8170	2 hours		ACGTATACTCACAAGTGCAA	74777.0	2 hours		ACGTATACTCACAAGTGCAA	0.11932813565668587	2 hours		ACCTAGGAGGAGAACAGTGA	0.0016347430017386113	1C	21		ACCTAGGAGGAGAACAGTGA	0.03618096331008266	1C	21
ACGTATACTCACCACCATAA	8978	2 hours		ACGTATACTCACCACCATAA	83070.0	2 hours		ACGTATACTCACCACCATAA	0.09684603346575178	2 hours		ACCTAGGAGGAGAAGGCTCA	0.0015576124574911733	1B	4		ACCTAGGAGGAGAAGGCTCA	0.054247765821017625	1B	4
ACGTATACTCACCGTTACCG	6397	2 hours		ACGTATACTCACCGTTACCG	41304.0	2 hours		ACGTATACTCACCGTTACCG	0.10715669184582607	2 hours		ACCTAGGAGGAGCGTCCATC	0.0015977742680497004	1F	10		ACCTAGGAGGAGCGTCCATC	0.035733003001572256	1F	10
ACGTATACTCACCTACTCAA	8330	2 hours		ACGTATACTCACCTACTCAA	93185.0	2 hours		ACGTATACTCACCTACTCAA	0.10281697698127382	2 hours		ACCTAGGAGGAGCTGGTGAA	0.0016310014546780539	1C	4		ACCTAGGAGGAGCTGGTGAA	0.027157099945260183	1C	4
ACGTATACTCACGGAGGTCT	8907	2 hours		ACGTATACTCACGGAGGTCT	91987.0	2 hours		ACGTATACTCACGGAGGTCT	0.028993227303858154	2 hours		ACCTAGGAGGAGTATGGCGG	0.0015808142762957099	1C	12		ACCTAGGAGGAGTATGGCGG	0.03540940630485776	1C	12
ACGTATACTCACGTAGACTA	9588	2 hours		ACGTATACTCACGTAGACTA	115547.0	2 hours		ACGTATACTCACGTAGACTA	0.1200117701022095	2 hours		ACCTAGGAGGAGTCCTCGTC	0.0015941964361077907	1G	11		ACCTAGGAGGAGTCCTCGTC	0.032560590580112986	1G	11
ACGTATACTCACTAGTATCG	8782	Control		ACGTATACTCACTAGTATCG	84820.0	Control		ACGTATACTCACTAGTATCG	0.021362886111766094	Control		ACCTAGGAGGAGTTATCGGA	0.0015947434158500033	1C	1		ACCTAGGAGGAGTTATCGGA	0.007096615056146154	1C	1
ACGTATACTCACTGTAATGG	8883	2 hours		ACGTATACTCACTGTAATGG	101051.0	2 hours		ACGTATACTCACTGTAATGG	0.10563972647475037	2 hours		ACCTAGGAGGATAGCTGGAA	0.001581859321440053	1F	12		ACCTAGGAGGATAGCTGGAA	0.03213236111164329	1F	12
ACGTATACTCAGAAGGCTCA	8955	2 hours		ACGTATACTCAGAAGGCTCA	100175.0	2 hours		ACGTATACTCAGAAGGCTCA	0.1121836785625156	2 hours		ACCTAGGAGGATAGTGATGG	0.0016148854787757638	1C	8		ACCTAGGAGGATAGTGATGG	0.010853011928367635	1C	8
ACGTATACTCAGCATCAGAA	9218	2 hours		ACGTATACTCAGCATCAGAA	120986.0	2 hours		ACGTATACTCAGCATCAGAA	0.14474401996925265	2 hours		ACCTAGGAGGATATCTGTCC	0.0016196038603730665	1C	20		ACCTAGGAGGATATCTGTCC	0.034230435786903296	1C	20
ACGTATACTCAGCGATACGG	8154	2 hours		ACGTATACTCAGCGATACGG	68437.0	2 hours		ACGTATACTCAGCGATACGG	0.15910983824539357	2 hours		ACCTAGGAGGATCACTCACA	0.0016139819201914508	1G	10		ACCTAGGAGGATCACTCACA	0.04227515609870778	1G	10
ACGTATACTCAGGTATCCAA	8448	2 hours		ACGTATACTCAGGTATCCAA	77542.0	2 hours		ACGTATACTCAGGTATCCAA	0.15964251631373966	2 hours		ACCTAGGAGGATCGCCTATA	0.0016227251527402525	1G	13		ACCTAGGAGGATCGCCTATA	0.032583798159299744	1G	13
ACGTATACTCAGTCCTCGTC	8111	2 hours		ACGTATACTCAGTCCTCGTC	88801.0	2 hours		ACGTATACTCAGTCCTCGTC	0.10649654846229209	2 hours		ACCTAGGAGGATCGGTGCAA	0.0015858508528003223	1G	14		ACCTAGGAGGATCGGTGCAA	0.04822076148128136	1G	14
ACGTATACTCATCACTCACA	9112	2 hours		ACGTATACTCATCACTCACA	85524.0	2 hours		ACGTATACTCATCACTCACA	0.10247415930031337	2 hours		ACCTAGGAGGATGCGATGTA	0.001634727848710586	1C	10		ACCTAGGAGGATGCGATGTA	0.03481017718649948	1C	10
ACGTATACTCATCCGAACAA	9521	2 hours		ACGTATACTCATCCGAACAA	114318.0	2 hours		ACGTATACTCATCCGAACAA	0.1602897181546213	2 hours		ACCTAGGAGGATTGCTCCAA	0.0015805719394740645	1B	18		ACCTAGGAGGATTGCTCCAA	0.038196567295594515	1B	18
ACGTATACTCATCGCCTATA	7818	2 hours		ACGTATACTCATCGCCTATA	68365.0	2 hours		ACGTATACTCATCGCCTATA	0.11568785197103781	2 hours		ACCTAGGAGGCAACGGTCTA	0.00173298977055476	1B	5		ACCTAGGAGGCAACGGTCTA	0.02642296612694944	1B	5
ACGTATACTCATCGGTGCAA	8000	2 hours		ACGTATACTCATCGGTGCAA	57861.0	2 hours		ACGTATACTCATCGGTGCAA	0.1555279030780664	2 hours		ACCTAGGAGGCAGCACGGAA	0.0015972692527237075	1F	14		ACCTAGGAGGCAGCACGGAA	0.022567070132291717	1F	14
ACGTATACTCCAACGGTCTA	9126	2 hours		ACGTATACTCCAACGGTCTA	102312.0	2 hours		ACGTATACTCCAACGGTCTA	0.0856888732504496	2 hours		ACCTAGGAGGCAGTGGAGCT	0.0014937065296563318	1B	3		ACCTAGGAGGCAGTGGAGCT	0.0401069745867393	1B	3
ACGTATACTCCACGTAAGGT	7651	2 hours		ACGTATACTCCACGTAAGGT	56093.0	2 hours		ACGTATACTCCACGTAAGGT	0.09621521401957464	2 hours		ACCTAGGAGGCATACCATCA	0.001641800039929516	1C	23		ACCTAGGAGGCATACCATCA	0.039414240808885795	1C	23
ACGTATACTCCAGTGGAGCT	8313	2 hours		ACGTATACTCCAGTGGAGCT	75745.0	2 hours		ACGTATACTCCAGTGGAGCT	0.09615156115915242	2 hours		ACCTAGGAGGCATCTCTCTA	0.0015925172022674076	1F	24		ACCTAGGAGGCATCTCTCTA	0.025950172716210567	1F	24
ACGTATACTCCCACTTACCG	8241	2 hours		ACGTATACTCCCACTTACCG	79515.0	2 hours		ACGTATACTCCCACTTACCG	0.12234169653524492	2 hours		ACCTAGGAGGCCAACCTATA	0.001638224997245273	1C	11		ACCTAGGAGGCCAACCTATA	0.030039594384246877	1C	11
ACGTATACTCCCTGATTCGA	7694	2 hours		ACGTATACTCCCTGATTCGA	62871.0	2 hours		ACGTATACTCCCTGATTCGA	0.12578136183614066	2 hours		ACCTAGGAGGCCACTTACCG	0.0016065636314421677	1G	3		ACCTAGGAGGCCACTTACCG	0.038347943991730325	1G	3
ACGTATACTCCGAACCACAA	8990	2 hours		ACGTATACTCCGAACCACAA	91191.0	2 hours		ACGTATACTCCGAACCACAA	0.10742288164402189	2 hours		ACCTAGGAGGCCATAAGTGG	0.001628846402363009	1C	13		ACCTAGGAGGCCATAAGTGG	0.03985871672905115	1C	13
ACGTATACTCCGGATTCCTG	7446	2 hours		ACGTATACTCCGGATTCCTG	50347.0	2 hours		ACGTATACTCCGGATTCCTG	0.098119053766858	2 hours		ACCTAGGAGGCCGCACCTTA	0.0015531675374542257	1B	16		ACCTAGGAGGCCGCACCTTA	0.037173050588191564	1B	16
ACGTATACTCCGTTCAACCG	5422	Control		ACGTATACTCCGTTCAACCG	25440.0	Control		ACGTATACTCCGTTCAACCG	0.02535377358490566	Control		ACCTAGGAGGCCGCTATAGA	0.0016747629486140853	1C	17		ACCTAGGAGGCCGCTATAGA	0.027359224858128094	1C	17
ACGTATACTCCTAAGACCAA	9359	2 hours		ACGTATACTCCTAAGACCAA	100679.0	2 hours		ACGTATACTCCTAAGACCAA	0.1567158990454812	2 hours		ACCTAGGAGGCCGTGGTGAA	0.0015672534214854388	1C	2		ACCTAGGAGGCCGTGGTGAA	0.007518736254526287	1C	2
ACGTATACTCCTAGGCATCC	8364	2 hours		ACGTATACTCCTAGGCATCC	85491.0	2 hours		ACGTATACTCCTAGGCATCC	0.14334842264097974	2 hours		ACCTAGGAGGCGAACCACAA	0.0014543024589379026	1B	6		ACCTAGGAGGCGAACCACAA	0.03234895622509078	1B	6
ACGTATACTCCTCCGCAGTT	7836	2 hours		ACGTATACTCCTCCGCAGTT	60241.0	2 hours		ACGTATACTCCTCCGCAGTT	0.12715592370644577	2 hours		ACCTAGGAGGCGAATCCGGA	0.0014982311468016165	1F	6		ACCTAGGAGGCGAATCCGGA	0.035318853854701765	1F	6
ACGTATACTCCTCTGACGAA	7170	2 hours		ACGTATACTCCTCTGACGAA	61584.0	2 hours		ACGTATACTCCTCTGACGAA	0.10991491296440634	2 hours		ACCTAGGAGGCGCTTCACGA	0.0016581500622881887	1F	5		ACCTAGGAGGCGCTTCACGA	0.032744835619476706	1F	5
ACGTATACTCCTTCCTGCTC	8474	2 hours		ACGTATACTCCTTCCTGCTC	69196.0	2 hours		ACGTATACTCCTTCCTGCTC	0.09932655066766866	2 hours		ACCTAGGAGGCGGATTCCTG	0.0016055794367090194	1G	9		ACCTAGGAGGCGGATTCCTG	0.04465280593682129	1G	9
ACGTATACTCCTTCTCCTTA	8749	2 hours		ACGTATACTCCTTCTCCTTA	94267.0	2 hours		ACGTATACTCCTTCTCCTTA	0.07618784940647311	2 hours		ACCTAGGAGGCGTACCTTCC	0.0014984062480527575	1F	18		ACCTAGGAGGCGTACCTTCC	0.0275002811005302	1F	18
ACGTATACTCGACCACCTGA	6386	2 hours		ACGTATACTCGACCACCTGA	36806.0	2 hours		ACGTATACTCGACCACCTGA	0.13114709558224202	2 hours		ACCTAGGAGGCGTCCATGTA	0.001613247888203172	1C	16		ACCTAGGAGGCGTCCATGTA	0.0348862758675793	1C	16
ACGTATACTCGACCGGATAA	8597	2 hours		ACGTATACTCGACCGGATAA	89606.0	2 hours		ACGTATACTCGACCGGATAA	0.10363145325089838	2 hours		ACCTAGGAGGCGTTCAACCG	0.0015109222455900163	1B	2		ACCTAGGAGGCGTTCAACCG	0.005347314911628939	1B	2
ACGTATACTCGGACCTAGTC	8087	2 hours		ACGTATACTCGGACCTAGTC	72284.0	2 hours		ACGTATACTCGGACCTAGTC	0.09642521166509878	2 hours		ACCTAGGAGGCTCCTAATGG	0.0015507783735543004	1C	5		ACCTAGGAGGCTCCTAATGG	0.029658904239226083	1C	5
ACGTATACTCGGAGTAACAA	8990	2 hours		ACGTATACTCGGAGTAACAA	103405.0	2 hours		ACGTATACTCGGAGTAACAA	0.10220008703641023	2 hours		ACCTAGGAGGCTCTGACGAA	0.0016548172189810495	1G	12		ACCTAGGAGGCTCTGACGAA	0.03009971968199991	1G	12
ACGTATACTCGGAGTCATCG	8803	2 hours		ACGTATACTCGGAGTCATCG	96893.0	2 hours		ACGTATACTCGGAGTCATCG	0.0833083917310848	2 hours		ACCTAGGAGGCTTCCTGCTC	0.0016361830188529212	1G	19		ACCTAGGAGGCTTCCTGCTC	0.04627779153190024	1G	19
ACGTATACTCGGCATGTCTT	7987	2 hours		ACGTATACTCGGCATGTCTT	64648.0	2 hours		ACGTATACTCGGCATGTCTT	0.12503093676525182	2 hours		ACCTAGGAGGCTTCTCCTTA	0.0015221162194180347	1B	10		ACCTAGGAGGCTTCTCCTTA	0.032178819818025506	1B	10
ACGTATACTCGGCTTAAGAA	9279	2 hours		ACGTATACTCGGCTTAAGAA	98936.0	2 hours		ACGTATACTCGGCTTAAGAA	0.11532708013261098	2 hours		ACCTAGGAGGGACCACCTGA	0.0016145870632974105	1G	22		ACCTAGGAGGGACCACCTGA	0.03839792316942405	1G	22
ACGTATACTCGTCACATCCG	8534	2 hours		ACGTATACTCGTCACATCCG	77113.0	2 hours		ACGTATACTCGTCACATCCG	0.12389610052779687	2 hours		ACCTAGGAGGGACCGGATAA	0.0015793992787119832	1G	24		ACCTAGGAGGGACCGGATAA	0.028745341983758183	1G	24
ACGTATACTCGTCCTCCACA	7853	2 hours		ACGTATACTCGTCCTCCACA	64782.0	2 hours		ACGTATACTCGTCCTCCACA	0.10692785032879504	2 hours		ACCTAGGAGGGACGAGCGAA	0.0015532214358167026	1C	14		ACCTAGGAGGGACGAGCGAA	0.03425174480003673	1C	14
ACGTATACTCGTCTCGCTAA	8535	2 hours		ACGTATACTCGTCTCGCTAA	78046.0	2 hours		ACGTATACTCGTCTCGCTAA	0.10163237065320452	2 hours		ACCTAGGAGGGAGAGATCTA	0.0016298765898447361	1F	16		ACCTAGGAGGGAGAGATCTA	0.03948777570551935	1F	16
ACGTATACTCGTGACTTACA	8461	2 hours		ACGTATACTCGTGACTTACA	75932.0	2 hours		ACGTATACTCGTGACTTACA	0.11231101511879049	2 hours		ACCTAGGAGGGAGGATTGCC	0.0014680408758806311	1F	9		ACCTAGGAGGGAGGATTGCC	0.03653352388334464	1F	9
ACGTATACTCGTGTACTCAA	8474	2 hours		ACGTATACTCGTGTACTCAA	92523.0	2 hours		ACGTATACTCGTGTACTCAA	0.12463927888200772	2 hours		ACCTAGGAGGGATGTCCTTG	0.0015011377387348732	1F	20		ACCTAGGAGGGATGTCCTTG	0.02614717520967369	1F	20
ACGTATACTCGTGTTCAGTT	8453	2 hours		ACGTATACTCGTGTTCAGTT	87182.0	2 hours		ACGTATACTCGTGTTCAGTT	0.0970039687091372	2 hours		ACCTAGGAGGGCAATAGGTA	0.001609186538972331	1C	22		ACCTAGGAGGGCAATAGGTA	0.02584102471058665	1C	22
[truncated: 10,533 more rows]

## Sheet: ED Fig 3
Extended Data Figure 3 (please see zenodo repository for additional data on this figure item)
[truncated: 37,250 more rows]

## Sheet: ED Fig 4
Extended Data Figure 4 Inferred kinetics fdrom one data half (please see zenodo repository for full data for this extended data figure)
[truncated: 31,193 more rows]

[truncated: 3 more sheets: ED Fig 6, ED Fig 7, ED Fig 8]
